# Supplementary material for: Helically chiral multiresonant thermally activated delayed fluorescent emitters and their use in hyperfluorescent organic light-emitting diodes
Source: Chem Sci. 2024 Sep 18;15(41):16917–27. doi: 10.1039/d4sc03478c (PMC11420764; doi:10.1039/d4sc03478c)
Supplement: SC-015-D4SC03478C-s001 [file SC-015-D4SC03478C-s001.xyz]

166
DPA-tBuPh-BN
C          0.33625       -1.13566        0.31705
C          1.68347       -0.79701        0.29136
C          2.07649        0.44489       -0.21824
C          1.12036        1.39864       -0.57449
C         -0.22753        1.09164       -0.42171
C         -0.66633       -0.19497       -0.02962
N         -1.21515        2.02804       -0.71884
B         -2.15670       -0.55813       -0.00968
N         -0.09253       -2.40601        0.70137
C          0.65919       -3.55863        0.98625
C         -1.40800       -2.63321        1.09754
C         -2.48622       -1.75990        0.91060
C         -3.03136        0.34932       -0.91599
C         -1.10843        3.41223       -0.91260
C         -2.49252        1.62889       -1.09258
C         -3.69070       -2.14386        1.55356
C         -3.79155       -3.39532        2.18143
C         -2.72719       -4.29010        2.23079
C         -1.50176       -3.90145        1.70174
C         -3.18247        2.72834       -1.63973
C         -4.45661        2.50875       -2.15063
C         -4.97417        1.21677       -2.12512
C         -4.29259        0.14147       -1.53103
C         -0.10894        4.29762       -0.52358
C         -0.28794        5.66246       -0.77650
C         -1.44808        6.10926       -1.43417
C         -2.45848        5.22817       -1.78927
C         -2.30815        3.87184       -1.51010
C         -0.18944       -4.49716        1.62366
C          0.31939       -5.73176        2.01829
C          1.65424       -6.02247        1.78340
C          2.49183       -5.11001        1.11795
C          1.98114       -3.87779        0.69234
C          0.70321        6.64321       -0.28779
C         -4.87512       -1.20925       -1.61580
C          1.08581        7.74630       -1.05412
C          1.97084        8.69847       -0.55563
C          2.51108        8.59184        0.72840
C          2.13362        7.47585        1.48713
C          1.25385        6.52372        0.99443
C         -6.25423       -1.42204       -1.55391
C         -6.78805       -2.70495       -1.59135
C         -5.96847       -3.83147       -1.68783
C         -4.59010       -3.61130       -1.80244
C         -4.05638       -2.33407       -1.78052
C          3.91804       -5.42771        0.90437
C          4.89871       -4.43625        0.99685
C          6.24881       -4.74426        0.86847
C          6.68139       -6.05093        0.63314
C          5.69255       -7.03637        0.51200
C          4.34568       -6.73682        0.64559
C         -4.60129        0.16360        1.80975
C         -4.82314       -1.20536        1.63920
C         -6.15186       -1.64084        1.57141
C         -7.20022       -0.73540        1.60195
C         -6.97712        0.64441        1.69920
C         -5.65371        1.06965        1.82697
N          3.44069        0.70452       -0.38713
C          3.88197        2.04630       -0.52066
C          4.56400        2.46238       -1.66287
C          5.62057       -0.38034       -0.35284
C          4.30703       -0.33018       -0.82102
C          6.49457       -1.35538       -0.82332
C          6.08541       -2.31555       -1.75021
C          4.76079       -2.26530       -2.19547
C          3.88509       -1.28455       -1.75429
C          3.60230        2.97713        0.48444
C          3.96916        4.30543        0.32501
C          4.63910        4.74119       -0.82406
C          4.94105        3.79353       -1.80178
C          7.01729       -3.37901       -2.25168
C          5.01289        6.18504       -0.99039
C         -8.15239        1.61521        1.61543
C         -8.79852        1.47430        0.22791
C         -7.71412        3.06996        1.79152
C         -9.18624        1.28480        2.70079
C         -6.50545       -5.25972       -1.64483
C         -6.09704       -6.00571       -2.92340
C         -8.02991       -5.30248       -1.52921
C         -5.90711       -5.97313       -0.42199
C          3.44711        9.64003        1.32802
C          3.77921       10.75315        0.33319
C          4.76237        8.97870        1.76457
C          2.76517       10.27034        2.55235
C          8.15646       -6.43243        0.52013
C          9.08120       -5.22659        0.69645
C          8.42375       -7.05151       -0.85994
C          8.49483       -7.45912        1.61178
H          2.44287       -1.46883        0.65742
H          1.43201        2.33102       -1.02232
H         -4.72298       -3.65552        2.67460
H         -2.84407       -5.25399        2.71784
H         -5.02456        3.31688       -2.60270
H         -5.92814        1.02386       -2.60597
H          0.78871        3.96319       -0.01746
H         -1.57547        7.17337       -1.60723
H         -3.37149        5.59609       -2.24809
H         -0.32066       -6.45254        2.51866
H          2.07074       -6.96040        2.13673
H          2.61556       -3.23012        0.10189
H          0.69486        7.85560       -2.06197
H          2.23812        9.53659       -1.18998
H          2.51803        7.35528        2.49664
H          0.95652        5.68971        1.62409
H         -6.91851       -0.57733       -1.40141
H         -7.86340       -2.81882       -1.50631
H         -3.91381       -4.45507       -1.90606
H         -2.98523       -2.19968       -1.89294
H          4.61167       -3.40932        1.20385
H          6.96752       -3.93824        0.96516
H          5.97920       -8.06475        0.30922
H          3.60822       -7.52626        0.53095
H         -3.58492        0.52559        1.92967
H         -6.36004       -2.69497        1.41659
H         -8.21500       -1.11170        1.50352
H         -5.42495        2.12384        1.93427
H          4.78516        1.74144       -2.44362
H          5.95514        0.36145        0.36573
H          7.51888       -1.36907       -0.45868
H          4.41410       -2.99700       -2.92084
H          2.86949       -1.24742       -2.13443
H          3.08127        2.64811        1.37877
H          3.72811        5.02518        1.10187
H          5.46199        4.10577       -2.70335
H          6.77328       -4.34836       -1.80252
H          6.94578       -3.49060       -3.33820
H          8.05728       -3.14791       -2.00516
H          5.44232        6.37306       -1.97784
H          4.13920        6.83320       -0.86765
H          5.75225        6.49044       -0.24124
H         -9.16465        0.45736        0.05628
H         -9.64772        2.15968        0.12731
H         -8.07230        1.70942       -0.55762
H         -7.24431        3.23587        2.76640
H         -8.58658        3.72787        1.72576
H         -7.00809        3.37541        1.01256
H        -10.03802        1.97083        2.63584
H         -9.57126        0.26599        2.60017
H         -8.74569        1.37928        3.69820
H         -5.01038       -6.04555       -3.04007
H         -6.46855       -7.03614       -2.89731
H         -6.51128       -5.51429       -3.80929
H         -8.38028       -4.81649       -0.61261
H         -8.36792       -6.34322       -1.50225
H         -8.51446       -4.81720       -2.38273
H         -4.81449       -5.99862       -0.46264
H         -6.18940       -5.45974        0.50305
H         -6.26992       -7.00571       -0.36644
H          2.88363       11.30097        0.02289
H          4.46075       11.47151        0.79934
H          4.27167       10.36098       -0.56266
H          4.59538        8.17601        2.48862
H          5.42028        9.71890        2.23285
H          5.28788        8.55133        0.90554
H          3.41382       11.03196        2.99900
H          1.82085       10.74596        2.26999
H          2.54650        9.52290        3.32065
H          8.95276       -4.75890        1.67789
H         10.12406       -5.54931        0.61637
H          8.90991       -4.46616       -0.07198
H          7.81297       -7.94323       -1.02854
H          9.47578       -7.34452       -0.94732
H          8.20174       -6.33797       -1.65975
H          9.54941       -7.74938        1.54774
H          8.31393       -7.04150        2.60712
H          7.89141       -8.36625        1.51482
166
DPA-tBuPh-BN S1
C         -0.14941       -1.15401       -0.42152
C         -1.54415       -1.07874       -0.47413
C         -2.20500        0.03381        0.06333
C         -1.45565        1.12732        0.49525
C         -0.05944        1.10119        0.36079
C          0.65279       -0.05714       -0.03255
N          0.70241        2.21448        0.70436
B          2.18849       -0.12570       -0.02624
N          0.51233       -2.32299       -0.79329
C         -0.01209       -3.59929       -1.03910
C          1.86231       -2.31755       -1.15484
C          2.76329       -1.25562       -0.92531
C          2.84837        0.95049        0.88395
C          0.30144        3.54270        0.91176
C          2.04560        2.08928        1.08738
C          4.06034       -1.45563       -1.51884
C          4.37873       -2.68919       -2.11831
C          3.48295       -3.74848       -2.20786
C          2.18551       -3.55971       -1.72586
C          2.47327        3.30111        1.65105
C          3.77173        3.37332        2.16210
C          4.56282        2.23177        2.10803
C          4.14018        1.02966        1.50810
C         -0.86342        4.21215        0.52120
C         -0.97678        5.57315        0.81322
C          0.06912        6.23602        1.49329
C          1.24046        5.58344        1.83968
C          1.37732        4.23060        1.53070
C          1.00052       -4.37913       -1.65309
C          0.71902       -5.69606       -2.01967
C         -0.54140       -6.21385       -1.76544
C         -1.52992       -5.46003       -1.09623
C         -1.25035       -4.14993       -0.70342
C         -2.14863        6.36325        0.35891
C          5.03232       -0.14363        1.57687
C         -2.66737        7.39298        1.14810
C         -3.68982        8.21658        0.68181
C         -4.24004        8.04292       -0.59107
C         -3.74568        6.98019       -1.36130
C         -2.72316        6.15918       -0.90264
C          6.42660       -0.00800        1.59773
C          7.26212       -1.11817        1.62952
C          6.74698       -2.41901        1.64444
C          5.35280       -2.55193        1.68234
C          4.51575       -1.44749        1.65567
C         -2.87037       -6.03950       -0.83834
C         -4.01616       -5.23800       -0.84841
C         -5.28262       -5.79166       -0.67915
C         -5.45998       -7.16280       -0.47853
C         -4.30498       -7.95727       -0.43868
C         -3.04081       -7.41323       -0.61564
C          4.71486        0.96925       -1.61864
C          5.07182       -0.38387       -1.55384
C          6.44707       -0.68088       -1.56285
C          7.39896        0.32253       -1.57700
C          7.04047        1.68081       -1.58903
C          5.67673        1.97586       -1.62983
N         -3.60588       -0.00917        0.18264
C         -4.32095        1.22003        0.22925
C         -5.16146        1.52880        1.29805
C         -5.49939       -1.54415        0.32814
C         -4.20769       -1.18141        0.71983
C         -6.11280       -2.65985        0.89047
C         -5.45621       -3.45783        1.83124
C         -4.15499       -3.09942        2.19334
C         -3.53887       -1.97293        1.66199
C         -4.15002        2.15216       -0.80073
C         -4.79853        3.37750       -0.74265
C         -5.63858        3.70587        0.32885
C         -5.81582        2.75760        1.33567
C         -6.11228       -4.66990        2.43723
C         -6.30785        5.05227        0.38408
C          8.12484        2.75644       -1.52563
C          8.85674        2.64197       -0.17669
C          7.54269        4.16897       -1.63836
C          9.13151        2.55280       -2.67010
C          7.62444       -3.67059        1.60495
C          7.36663       -4.51961        2.86121
C          9.11621       -3.32788        1.54727
C          7.26843       -4.49385        0.35406
C         -5.31718        8.96535       -1.16769
C         -5.68947       10.09210       -0.19912
C         -6.58646        8.15518       -1.47717
C         -4.79004        9.59823       -2.46739
C         -6.83754       -7.80816       -0.30965
C         -7.96826       -6.77901       -0.40431
C         -6.91890       -8.49620        1.06356
C         -7.04339       -8.85800       -1.41530
H         -2.13668       -1.87075       -0.90896
H         -1.95354        1.96775        0.95927
H          5.36022       -2.81144       -2.56404
H          3.77773       -4.68143       -2.67779
H          4.14299        4.28176        2.62558
H          5.54176        2.26128        2.57571
H         -1.66291        3.71399       -0.01707
H         -0.02934        7.29791        1.69371
H          2.05260        6.12356        2.31583
H          1.47452       -6.30402       -2.50724
H         -0.77816       -7.22117       -2.09222
H         -1.97724       -3.61517       -0.10361
H         -2.26577        7.55745        2.14397
H         -4.04749        9.00897        1.32975
H         -4.14917        6.80246       -2.35515
H         -2.33511        5.37649       -1.54939
H          6.87215        0.97786        1.50939
H          8.33438       -0.95474        1.60085
H          4.90486       -3.54145        1.72441
H          3.44150       -1.59346        1.69799
H         -3.93262       -4.16682       -1.01933
H         -6.13802       -5.12512       -0.70775
H         -4.39166       -9.02656       -0.26570
H         -2.17110       -8.06150       -0.56454
H          3.66574        1.24211       -1.66683
H          6.77565       -1.71243       -1.48195
H          8.44857        0.04170       -1.53612
H          5.33897        3.00597       -1.66471
H         -5.29775        0.80872        2.09858
H         -6.02503       -0.93541       -0.40121
H         -7.12590       -2.91590        0.58930
H         -3.62099       -3.69688        2.92769
H         -2.54217       -1.69497        1.98980
H         -3.50581        1.90479       -1.63989
H         -4.66181        4.09500       -1.54721
H         -6.46422        2.98701        2.17687
H         -5.73860       -5.58558        1.96474
H         -5.89955       -4.73871        3.50748
H         -7.19716       -4.64130        2.30591
H         -7.05945        5.09193        1.17594
H         -5.57249        5.84411        0.56754
H         -6.79731        5.28435       -0.56639
H          9.28598        1.64492       -0.03657
H          9.66946        3.37446       -0.12116
H          8.16561        2.83570        0.65066
H          7.01141        4.30905       -2.58509
H          8.35300        4.90294       -1.59374
H          6.85003        4.38421       -0.81857
H          9.90681        3.32506       -2.62821
H          9.62542        1.57932       -2.60676
H          8.63202        2.61888       -3.64152
H          6.32090       -4.83336        2.92573
H          7.98842       -5.42100        2.84218
H          7.60827       -3.95390        3.76626
H          9.35845       -2.74079        0.65517
H          9.70250       -4.25098        1.51109
H          9.43370       -2.76257        2.42921
H          6.21333       -4.78194        0.34702
H          7.46689       -3.91854       -0.55643
H          7.87180       -5.40736        0.31956
H         -4.82562       10.72123        0.03758
H         -6.45261       10.72830       -0.65713
H         -6.09920        9.69976        0.73692
H         -6.38016        7.32692       -2.16228
H         -7.33837        8.80056       -1.94346
H         -7.01336        7.73973       -0.55909
H         -5.54176       10.27504       -2.88667
H         -3.87783       10.17189       -2.27639
H         -4.56254        8.83953       -3.22154
H         -7.97546       -6.27771       -1.37742
H         -8.93161       -7.28163       -0.27763
H         -7.88303       -6.01604        0.37628
H         -6.14881       -9.26458        1.17631
H         -7.89540       -8.97681        1.18429
H         -6.79453       -7.76859        1.87203
H         -8.02792       -9.32557       -1.30998
H         -6.98543       -8.39435       -2.40488
H         -6.28822       -9.64753       -1.36482
166
DPA-tBuPh-BN T1.xyz
C          1.14663        0.24132        0.28632
C          0.97096        1.61890        0.33830
C         -0.19410        2.18443       -0.18577
C         -1.24011        1.36519       -0.61332
C         -1.10641       -0.01645       -0.51008
C          0.11181       -0.62917       -0.12934
N         -2.15912       -0.86328       -0.85433
B          0.29880       -2.15669       -0.16896
N          2.35349       -0.35434        0.65792
C          3.60184        0.22850        0.89488
C          2.43641       -1.71442        0.95113
C          1.45720       -2.66651        0.70102
C         -0.74252       -2.89298       -1.05796
C         -3.51533       -0.56988       -1.04414
C         -1.93312       -2.17804       -1.24832
C          1.76723       -4.00433        1.24235
C          3.11674       -4.29553        1.65839
C          4.08665       -3.34522        1.75783
C          3.74744       -1.99379        1.43409
C         -3.11398       -2.70324       -1.80615
C         -3.08281       -4.00107       -2.31000
C         -1.88916       -4.70866       -2.24735
C         -0.73164       -4.18841       -1.63970
C         -4.26920        0.52366       -0.62588
C         -5.64424        0.52838       -0.88392
C         -6.23416       -0.54473       -1.57765
C         -5.49005       -1.65069       -1.95704
C         -4.12701       -1.68551       -1.66955
C          4.47262       -0.79184        1.40311
C          5.80536       -0.46456        1.72648
C          6.24514        0.82592        1.54403
C          5.39930        1.82715        1.00361
C          4.07432        1.50628        0.65252
C         -6.49968        1.61437       -0.36201
C          0.49402       -5.00657       -1.66192
C         -7.53743        2.16000       -1.12116
C         -8.38958        3.12500       -0.59086
C         -8.24555        3.58572        0.72035
C         -7.19133        3.04777        1.47080
C         -6.33745        2.08869        0.94578
C          0.44582       -6.39073       -1.48554
C          1.60527       -7.15805       -1.47669
C          2.86496       -6.57730       -1.63998
C          2.90657       -5.19243       -1.84502
C          1.75181       -4.42525       -1.86717
C          5.88542        3.20400        0.84984
C          5.02018        4.29861        0.97770
C          5.49124        5.60352        0.90187
C          6.84228        5.88373        0.68185
C          7.70107        4.78630        0.52412
C          7.24092        3.48289        0.60880
C         -0.62925       -4.61887        1.52399
C          0.74224       -4.97558        1.48553
C          1.03002       -6.35031        1.72055
C          0.02756       -7.27685        1.89209
C         -1.33497       -6.91911        1.86486
C         -1.62633       -5.55849        1.70500
N         -0.27532        3.58034       -0.30169
C         -1.54828        4.19540       -0.39858
C         -1.87486        4.99754       -1.49163
C          1.08305        5.60032       -0.25242
C          0.85768        4.30990       -0.73591
C          2.15753        6.34832       -0.72361
C          3.04876        5.83219       -1.66603
C          2.82546        4.52977       -2.12385
C          1.74474        3.78080       -1.68204
C         -2.50923        3.97287        0.59321
C         -3.77834        4.51917        0.46957
C         -4.12418        5.31471       -0.62894
C         -3.14568        5.55277       -1.59362
C          4.21287        6.63067       -2.17627
C         -5.50748        5.88287       -0.75915
C         -2.40818       -7.99328        1.97925
C         -2.26072       -8.96968        0.80072
C         -3.82018       -7.40678        1.94040
C         -2.23519       -8.75811        3.30030
C          4.16389       -7.37835       -1.58744
C          4.94633       -7.17619       -2.89347
C          3.91432       -8.87634       -1.40612
C          5.01037       -6.88512       -0.40411
C         -9.19506        4.60010        1.35556
C        -10.24432        5.10891        0.36577
C         -8.40283        5.80845        1.87494
C         -9.92321        3.92820        2.53008
C          7.39875        7.30408        0.61889
C          6.31449        8.36125        0.83481
C          8.04135        7.54312       -0.75577
C          8.46231        7.47738        1.71407
H          1.71441        2.27121        0.76963
H         -2.11547        1.80695       -1.06871
H          3.35568       -5.30334        1.97539
H          5.08534       -3.59642        2.10105
H         -3.96250       -4.44509       -2.76833
H         -1.83610       -5.69419       -2.70074
H         -3.82667        1.35524       -0.08969
H         -7.30544       -0.52828       -1.75583
H         -5.97085       -2.49721       -2.43979
H          6.46804       -1.22369        2.13194
H          7.25275        1.09551        1.84438
H          3.47751        2.25536        0.14983
H         -7.67526        1.83114       -2.14805
H         -9.18026        3.51746       -1.22176
H         -7.04450        3.36663        2.49994
H         -5.55324        1.66729        1.56949
H         -0.50843       -6.87009       -1.28598
H          1.51395       -8.22594       -1.30761
H          3.86212       -4.69390       -1.98540
H          1.82036       -3.35601       -2.04195
H          3.96462        4.13626        1.17600
H          4.77698        6.41045        1.02439
H          8.75769        4.95213        0.32988
H          7.93896        2.66351        0.46122
H         -0.90508       -3.57662        1.42274
H          2.05411       -6.70395        1.68915
H          0.30549       -8.31970        2.02314
H         -2.65569       -5.21653        1.70831
H         -1.13358        5.17385       -2.26520
H          0.39747        6.01921        0.47837
H          2.30513        7.35827       -0.34675
H          3.49992        4.10054       -2.86137
H          1.57477        2.78322       -2.07466
H         -2.25142        3.35691        1.45037
H         -4.52200        4.32424        1.23749
H         -3.38755        6.16709       -2.45794
H          5.15864        6.23434       -1.78758
H          4.26797        6.60029       -3.27033
H          4.14067        7.68023       -1.87403
H         -5.62545        6.42996       -1.69948
H         -6.26304        5.08994       -0.72818
H         -5.73114        6.57601        0.06094
H         -1.27397       -9.44420        0.78822
H         -3.01527       -9.76299        0.86572
H         -2.39563       -8.44759       -0.15341
H         -3.99521       -6.71629        2.77291
H         -4.55671       -8.21418        2.01763
H         -4.00947       -6.87094        1.00357
H         -2.99665       -9.54251        3.38710
H         -1.25299       -9.23700        3.36796
H         -2.33915       -8.08314        4.15672
H          5.20339       -6.12454       -3.05473
H          5.88106       -7.74930       -2.86982
H          4.35891       -7.51330       -3.75446
H          3.38948       -9.08933       -0.46780
H          4.87120       -9.40936       -1.37829
H          3.32493       -9.29154       -2.23133
H          5.20916       -5.81044       -0.46597
H          4.49319       -7.07132        0.54422
H          5.97245       -7.41119       -0.37555
H        -10.88246        4.29832       -0.00328
H        -10.89260        5.84038        0.86058
H         -9.78154        5.60359       -0.49579
H         -7.63992        5.51527        2.60341
H         -9.07708        6.51975        2.36659
H         -7.90022        6.32809        1.05267
H        -10.61551        4.63461        3.00382
H        -10.49845        3.06138        2.18696
H         -9.22049        3.58184        3.29503
H          5.83708        8.25738        1.81553
H          6.76094        9.36051        0.78676
H          5.53628        8.30863        0.06563
H          8.85152        6.83385       -0.95377
H          8.46143        8.55469       -0.80774
H          7.30178        7.43997       -1.55740
H          8.87587        8.49258        1.68473
H          8.02953        7.31181        2.70668
H          9.29205        6.77423        1.58886
138
tBuPh-BN S1
C         -1.23785        1.03861       -0.34001
C         -1.34756        2.43722       -0.38944
C         -0.29818        3.22397        0.07325
C          0.88020        2.63152        0.51498
C          1.02811        1.23869        0.42617
C         -0.03612        0.39243        0.03531
N          2.23285        0.61757        0.76597
B          0.10679       -1.14225        0.01900
N         -2.30664        0.21674       -0.70745
C         -3.65186        0.54255       -0.92487
C         -2.10650       -1.11222       -1.10008
C         -0.92577       -1.85274       -0.89570
C          1.25590       -1.67190        0.91768
C          3.49994        1.17677        0.96777
C          2.28463       -0.73346        1.12886
C         -0.93445       -3.15209       -1.51542
C         -2.11162       -3.64041       -2.11397
C         -3.29280       -2.91057       -2.17199
C         -3.29248       -1.60878       -1.66367
C          3.55162       -1.01813        1.66213
C          3.79624       -2.31047        2.13691
C          2.76536       -3.24017        2.07885
C          1.50781       -2.96155        1.50879
C          4.00826        2.42337        0.59529
C          5.34161        2.71713        0.88253
C          6.15161        1.75150        1.51953
C          5.66577        0.49369        1.83612
C          4.33373        0.18692        1.55007
C         -4.28140       -0.56730       -1.54496
C         -5.63919       -0.49921       -1.86154
C         -6.35042        0.64527       -1.54015
C         -5.74242        1.72634       -0.86540
C         -4.38569        1.66836       -0.54340
C          5.90681        4.03308        0.49894
C          0.46419       -3.99916        1.56202
C          7.21805        4.14895        0.03146
C          7.74535        5.38510       -0.33439
C          6.98600        6.55478       -0.24828
C          5.67148        6.43208        0.22354
C          5.14135        5.20343        0.59015
C         -0.89715       -3.67141        1.62725
C         -1.88350       -4.65345        1.64003
C         -1.55967       -6.01028        1.59822
C         -0.19340       -6.34012        1.59111
C          0.79044       -5.36806        1.57802
C         -6.54167        2.91644       -0.48775
C         -5.99044        4.19920       -0.52960
C         -6.74092        5.31876       -0.17790
C         -8.07341        5.20293        0.22526
C         -8.62169        3.91294        0.26394
C         -7.87758        2.79404       -0.08204
C          1.56099       -3.41029       -1.64317
C          0.28030       -3.98445       -1.57376
C          0.20796       -5.38443       -1.58721
C          1.35386       -6.16891       -1.60593
C          2.63117       -5.59614       -1.61473
C          2.70193       -4.19779       -1.65788
C          3.91899       -6.41829       -1.55821
C         -2.61190       -7.11643        1.52602
C          7.52770        7.93246       -0.63541
C         -8.93617        6.40671        0.61089
C          8.96834        7.86107       -1.15123
C          6.64582        8.53449       -1.74233
C          7.49667        8.85283        0.59693
C         -8.16169        7.72491        0.51594
C        -10.14676        6.48552       -0.33460
C         -9.42943        6.23677        2.05772
C         -4.03659       -6.56380        1.63360
C         -2.47465       -7.83876        0.17391
C         -2.39334       -8.12412        2.66687
C          3.64121       -7.92409       -1.52033
C          4.78128       -6.11235       -2.79459
C          4.69908       -6.03667       -0.28736
H         -2.23029        2.90963       -0.79692
H         -0.39894        4.30265        0.08879
H          1.66343        3.24653        0.93580
H         -2.08841       -4.62028       -2.57957
H         -4.17940       -3.33075       -2.63609
H          4.75238       -2.57383        2.57821
H          2.93059       -4.21699        2.52112
H          3.42030        3.13381        0.02866
H          7.17891        2.00522        1.76112
H          6.31301       -0.24672        2.29545
H         -6.13061       -1.33343       -2.35209
H         -7.39944        0.71710       -1.80898
H         -3.94978        2.46064        0.05125
H          7.83071        3.25791       -0.07262
H          8.76554        5.42119       -0.69964
H          5.04788        7.31722        0.31617
H          4.12715        5.15236        0.97685
H         -1.19249       -2.62853        1.67436
H         -2.92023       -4.33655        1.67377
H          0.10913       -7.38376        1.55274
H          1.82865       -5.67585        1.49947
H         -4.96699        4.33150       -0.87002
H         -6.26999        6.29370       -0.23659
H         -9.65216        3.77471        0.58025
H         -8.33047        1.80906       -0.01375
H          1.66020       -2.33092       -1.68976
H         -0.75724       -5.87347       -1.50002
H          1.23756       -7.24714       -1.57189
H          3.67046       -3.70541       -1.69154
H          9.30991        8.86563       -1.41778
H          9.64994        7.46633       -0.39136
H          9.04445        7.23304       -2.04462
H          7.02217        9.52305       -2.02556
H          5.60949        8.65093       -1.41290
H          6.65074        7.89654       -2.63146
H          6.48095        8.97103        0.98516
H          8.12180        8.44748        1.39858
H          7.87549        9.84596        0.33352
H         -8.81643        8.55295        0.80327
H         -7.29643        7.73345        1.18634
H         -7.81142        7.91365       -0.50379
H        -10.77566        7.34126       -0.06781
H        -10.76206        5.58312       -0.27698
H         -9.81979        6.60832       -1.37176
H         -8.58440        6.17878        2.75074
H        -10.05211        7.09053        2.34452
H        -10.02789        5.32890        2.17501
H         -4.75354       -7.38872        1.58239
H         -4.19239       -6.03883        2.58139
H         -4.26152       -5.87287        0.81497
H         -3.19298       -8.66324        0.10830
H         -1.46950       -8.25061        0.03941
H         -2.67319       -7.14578       -0.65085
H         -1.41017       -8.59870        2.60580
H         -2.47380       -7.63065        3.64025
H         -3.14995       -8.91423        2.61770
H          4.58886       -8.46942       -1.47926
H          3.05541       -8.20211       -0.63804
H          3.10030       -8.25556       -2.41240
H          5.70851       -6.69416       -2.76027
H          5.04997       -5.05351       -2.84534
H          4.24582       -6.37195       -3.71298
H          4.93831       -4.96956       -0.26701
H          4.11332       -6.26773        0.60869
H          5.63785       -6.59876       -0.23731
138
tBuPh-BN T1.xyz
C         -1.08438        1.16831       -0.37997
C         -0.99628        2.55415       -0.51818
C          0.16451        3.19556       -0.10848
C          1.25353        2.48314        0.37774
C          1.20150        1.08829        0.40446
C          0.01422        0.39460        0.05955
N          2.29997        0.31793        0.79726
B         -0.07117       -1.14506        0.13436
N         -2.25297        0.46948       -0.69787
C         -3.55552        0.93719       -0.87644
C         -2.23405       -0.89466       -0.97674
C         -1.17737       -1.75947       -0.73289
C          1.00691       -1.79084        1.03993
C          3.63220        0.69737        1.01562
C          2.15064       -1.00211        1.21461
C         -1.38140       -3.12415       -1.25442
C         -2.71014       -3.53098       -1.64162
C         -3.76056       -2.66755       -1.72106
C         -3.53153       -1.28954       -1.41368
C          3.35593       -1.45271        1.78443
C          3.40101       -2.74483        2.30274
C          2.25159       -3.52386        2.25096
C          1.06674       -3.07466        1.64249
C          4.32547        1.84167        0.63242
C          5.68482        1.95159        0.94609
C          6.33321        0.90466        1.62645
C          5.65779       -0.25721        1.96341
C          4.30508       -0.37682        1.65087
C         -4.35758       -0.15493       -1.34686
C         -5.73133        0.05211       -1.58616
C         -6.27987        1.28840       -1.33469
C         -5.50025        2.35345       -0.81692
C         -4.12678        2.16251       -0.58236
C          6.43135        3.16138        0.54860
C         -0.12126       -3.94495        1.67434
C          7.75530        3.08720        0.10819
C          8.45527        4.22851       -0.26944
C          7.86597        5.49388       -0.22631
C          6.53863        5.56321        0.21647
C          5.83730        4.42924        0.59620
C         -1.39676       -3.41394        1.88356
C         -2.52953       -4.21974        1.84301
C         -2.43605       -5.59303        1.61145
C         -1.15019       -6.12891        1.45888
C         -0.01909       -5.32784        1.48834
C         -6.11958        3.65040       -0.51657
C         -5.40643        4.84801       -0.65057
C         -5.99183        6.07470       -0.36192
C         -7.31581        6.16749        0.07459
C         -8.02771        4.96705        0.20710
C         -7.45099        3.74120       -0.08067
C          1.05938       -3.53629       -1.51826
C         -0.28047       -4.00786       -1.49395
C         -0.44792       -5.40061       -1.72800
C          0.63294       -6.24835       -1.86956
C          1.95451       -5.77942       -1.81296
C          2.12758       -4.39105       -1.66815
C          3.17043       -6.69390       -1.86724
C         -3.65954       -6.50044        1.50819
C          8.60109        6.76914       -0.63352
C         -7.99297        7.49568        0.40248
C         10.03392        6.49105       -1.09088
C          7.84821        7.44173       -1.79116
C          8.65630        7.72808        0.56524
C         -7.05949        8.68918        0.19350
C         -9.21908        7.67770       -0.50492
C         -8.44157        7.48639        1.87181
C         -4.96793       -5.72239        1.65711
C         -3.66876       -7.18295        0.13190
C         -3.59747       -7.57041        2.60764
C          2.78670       -8.16149       -2.06165
C          4.08440       -6.27540       -3.02925
C          3.93843       -6.56438       -0.54090
H         -1.80013        3.12403       -0.96449
H          0.22524        4.27824       -0.17272
H          2.11687        3.01548        0.75123
H         -2.86861       -4.55789       -1.94868
H         -4.74237       -3.00610       -2.03698
H          4.30578       -3.12951        2.76581
H          2.25705       -4.50646        2.71390
H          3.86246        2.61557        0.03427
H          7.37902        1.01867        1.89585
H          6.17722       -1.06955        2.46459
H         -6.34500       -0.75897       -1.96740
H         -7.32902        1.46439       -1.55087
H         -3.55954        2.95209       -0.10761
H          8.23831        2.11656        0.03187
H          9.47820        4.11584       -0.61312
H          6.04043        6.52748        0.27810
H          4.81920        4.52763        0.96444
H         -1.50413       -2.35037        2.07321
H         -3.49809       -3.75255        1.98360
H         -1.02696       -7.19368        1.27674
H          0.95431       -5.76904        1.29253
H         -4.38492        4.82374       -1.02060
H         -5.39810        6.97305       -0.49353
H         -9.05756        4.98720        0.55422
H         -8.02916        2.83338        0.06753
H          1.24558       -2.47361       -1.42688
H         -1.43908       -5.83850       -1.72247
H          0.43958       -7.30795       -2.00164
H          3.12893       -3.96923       -1.65656
H         10.51948        7.43221       -1.37142
H         10.63245        6.03359       -0.29509
H         10.06012        5.83097       -1.96517
H          8.35959        8.36367       -2.09311
H          6.82320        7.70443       -1.51000
H          7.79717        6.77733       -2.66066
H          7.65464        7.99902        0.91446
H          9.19153        7.27141        1.40492
H          9.17648        8.65312        0.28890
H         -7.58771        9.61625        0.44155
H         -6.17441        8.63002        0.83684
H         -6.72561        8.76660       -0.84733
H         -9.72216        8.62515       -0.27766
H         -9.94746        6.87156       -0.36980
H         -8.92473        7.69040       -1.56002
H         -7.58338        7.35939        2.54066
H         -8.93574        8.43233        2.12354
H         -9.14818        6.67537        2.07565
H         -5.81789       -6.40632        1.55512
H         -5.04513       -5.24142        2.63849
H         -5.06419       -4.94911        0.88623
H         -4.52947       -7.85694        0.04461
H         -2.76211       -7.77318       -0.03702
H         -3.74025       -6.43569       -0.66653
H         -2.69597       -8.18598        2.52142
H         -3.59251       -7.10706        3.60020
H         -4.46677       -8.23610        2.54368
H          3.69174       -8.77789       -2.09414
H          2.16449       -8.53058       -1.23854
H          2.24394       -8.31747       -3.00080
H          4.96722       -6.92463       -3.06855
H          4.43399       -5.24383       -2.92225
H          3.55798       -6.35436       -3.98664
H          4.24645       -5.53134       -0.35025
H          3.31420       -6.88525        0.30100
H          4.83806       -7.19161       -0.55812
138
tBuPh-BN
C          1.16637        1.06036        0.33695
C          1.17112        2.45624        0.37742
C          0.03383        3.14393       -0.02390
C         -1.12142        2.48686       -0.42529
C         -1.15357        1.09140       -0.38557
C         -0.00291        0.34841       -0.02519
N         -2.29688        0.36522       -0.72395
B         -0.02236       -1.19230       -0.02759
N          2.28901        0.30357        0.67749
C          3.61300        0.70955        0.91109
C          2.16777       -1.02610        1.06929
C          1.03758       -1.83181        0.89778
C         -1.10153       -1.79927       -0.95112
C         -3.61300        0.80244       -0.94388
C         -2.21228       -0.96664       -1.11539
C          1.09542       -3.10191        1.52717
C          2.28564       -3.53313        2.13357
C          3.43531       -2.74824        2.15957
C          3.38087       -1.46179        1.63619
C         -3.44101       -1.37524       -1.66871
C         -3.53105       -2.66289       -2.18523
C         -2.40038       -3.47583       -2.16698
C         -1.19497       -3.06873       -1.57585
C         -4.23992        1.99171       -0.58995
C         -5.59645        2.15950       -0.89276
C         -6.30408        1.12551       -1.53072
C         -5.69078       -0.07791       -1.84281
C         -4.34192       -0.25398       -1.54433
C          4.30913       -0.36268        1.52161
C          5.65707       -0.21788        1.83976
C          6.30196        0.97093        1.53654
C          5.62828        2.01999        0.88622
C          4.27289        1.88275        0.56299
C         -6.27576        3.41884       -0.53007
C         -0.00836       -3.93634       -1.66052
C         -7.59155        3.42567       -0.06091
C         -8.22792        4.61396        0.28218
C         -7.57991        5.84608        0.17304
C         -6.26088        5.83367       -0.29829
C         -5.62226        4.65265       -0.64265
C          1.26322       -3.38388       -1.83614
C          2.40302       -4.17676       -1.82964
C          2.32052       -5.56111       -1.67129
C          1.03907       -6.11974       -1.57468
C         -0.09967       -5.33016       -1.56791
C          6.34437        3.26189        0.53439
C          5.72129        4.50931        0.62033
C          6.39832        5.67870        0.29049
C          7.72771        5.65493       -0.13570
C          8.34806        4.40171       -0.22014
C          7.67725        3.23308        0.10437
C         -1.37682       -3.37503        1.75560
C         -0.10689       -3.94921        1.61233
C         -0.03377       -5.34334        1.56470
C         -1.18231       -6.12600        1.59525
C         -2.45332       -5.55142        1.66675
C         -2.51953       -4.15602        1.76658
C         -3.74170       -6.36801        1.60771
C          3.55344       -6.45284       -1.55095
C         -8.24515        7.17203        0.53764
C          8.50821        6.91657       -0.49920
C         -9.67614        6.98171        1.04278
C         -7.43146        7.86194        1.64277
C         -8.28747        8.07468       -0.70473
C          7.66348        8.18273       -0.34892
C          9.72919        7.03926        0.42473
C          8.97878        6.82082       -1.95831
C          4.85405       -5.66510       -1.71765
C          3.55419       -7.08704       -0.15066
C          3.51252       -7.55559       -2.61750
C         -3.47245       -7.87217        1.54390
C         -4.59552       -6.08369        2.85187
C         -4.52090       -5.95991        0.34725
H          2.02780        3.00171        0.74633
H          0.04825        4.22984       -0.02354
H         -1.96373        3.05477       -0.79350
H          2.29768       -4.50070        2.62559
H          4.34247       -3.12256        2.62535
H         -4.45241       -3.01899       -2.63715
H         -2.44162       -4.44739       -2.64960
H         -3.72771        2.76042       -0.02643
H         -7.34634        1.28300       -1.78964
H         -6.25550       -0.87665       -2.31462
H          6.19618       -1.02889        2.32051
H          7.34315        1.10470        1.81229
H          3.78718        2.66146       -0.01010
H         -8.11723        2.48338        0.06490
H         -9.24672        4.56651        0.65063
H         -5.72073        6.76968       -0.41035
H         -4.60912        4.68542       -1.03404
H          1.36121       -2.31182       -1.97703
H          3.36741       -3.69412       -1.93971
H          0.92659       -7.19431       -1.45697
H         -1.06954       -5.79212       -1.41118
H          4.69803        4.57034        0.98087
H          5.87362        6.62322        0.38266
H          9.37879        4.33359       -0.55691
H          8.18278        2.27752       -0.00186
H         -1.46476       -2.29820        1.86010
H          0.93063       -5.82329        1.43068
H         -1.07442       -7.20310        1.52589
H         -3.48405       -3.66305        1.84778
H        -10.11027        7.95522        1.29117
H        -10.31561        6.51769        0.28485
H         -9.70870        6.36448        1.94653
H         -7.89304        8.81793        1.91353
H         -6.40501        8.06528        1.32395
H         -7.38577        7.23693        2.54005
H         -7.28446        8.27987       -1.09010
H         -8.86477        7.60531       -1.50737
H         -8.75557        9.03492       -0.46158
H          8.26213        9.05793       -0.62015
H          6.78615        8.16557       -1.00382
H          7.32164        8.32215        0.68185
H         10.30539        7.93765        0.17695
H         10.39674        6.17771        0.33061
H          9.41886        7.10926        1.47194
H          8.12532        6.73003       -2.63742
H          9.54349        7.71798       -2.23489
H          9.62778        5.95510       -2.11921
H          5.70885       -6.34189       -1.61987
H          4.91647       -5.19028       -2.70217
H          4.95575       -4.88802       -0.95313
H          4.43413       -7.72650       -0.01796
H          2.66364       -7.70170        0.01257
H          3.57408       -6.30960        0.62061
H          2.61994       -8.18072       -2.52264
H          3.51313       -7.12340       -3.62305
H          4.38802       -8.20777       -2.52485
H         -4.42238       -8.41483        1.50921
H         -2.90291       -8.14520        0.64945
H         -2.92107       -8.22180        2.42288
H         -5.52732       -6.65874        2.81249
H         -4.86042       -5.02555        2.92980
H         -4.05896       -6.36304        3.76397
H         -4.76098       -4.89281        0.34879
H         -3.93308       -6.16272       -0.55397
H         -5.45955       -6.52135        0.27964
