# Supplementary material for: Helically chiral multiresonant thermally activated delayed fluorescent emitters and their use in hyperfluorescent organic light-emitting diodes
Source: Chem Sci. 2024 Sep 18;15(41):16917–27. doi: 10.1039/d4sc03478c (PMC11420764; doi:10.1039/d4sc03478c)
Supplement: SC-015-D4SC03478C-s003 [file SC-015-D4SC03478C-s003.cif]

# Supplementary Information (SI) for Chemical Science.
# This journal is © The Royal Society of Chemistry 2024

####################################################################### 
# 
# This file contains crystal structure data downloaded from the 
# Cambridge Structural Database (CSD) hosted by the Cambridge 
# Crystallographic Data Centre (CCDC).
# 
# Full information about CCDC data access policies and citation 
# guidelines are available at http://www.ccdc.cam.ac.uk/access/V1 
# 
# Audit and citation data items may have been added by the CCDC. 
# Please retain this information to preserve the provenance of 
# this file and to allow appropriate attribution of the data. 
# 
#######################################################################

data_tBuPh-BN
_database_code_depnum_ccdc_archive 'CCDC 2356677'
loop_
_audit_author_name
_audit_author_address
'David Cordes'
;University of St Andrews
United Kingdom
;
_audit_update_record             
;
2024-05-20 deposited with the CCDC.	2024-09-18 downloaded from the CCDC.
;
_audit_creation_date             2024-05-15
_audit_creation_method           
;
Olex2 1.5
(compiled 2024.02.16 svn.r378c4104 for OlexSys, GUI svn.r6928)
;
_shelx_SHELXL_version_number     2019/3
_chemical_name_common            ?
_chemical_name_systematic        ?
_chemical_formula_moiety         'C70 H65 B N2'
_chemical_formula_sum            'C70 H65 B N2'
_chemical_formula_weight         945.05
_chemical_melting_point          ?
loop_
_atom_type_symbol
_atom_type_description
_atom_type_scat_dispersion_real
_atom_type_scat_dispersion_imag
_atom_type_scat_source
C C 0.0033 0.0016 'International Tables Vol C Tables 4.2.6.8 and 6.1.1.4'
H H 0.0000 0.0000 'International Tables Vol C Tables 4.2.6.8 and 6.1.1.4'
B B 0.0013 0.0007 'International Tables Vol C Tables 4.2.6.8 and 6.1.1.4'
N N 0.0061 0.0033 'International Tables Vol C Tables 4.2.6.8 and 6.1.1.4'

_shelx_space_group_comment       
;
The symmetry employed for this shelxl refinement is uniquely defined
by the following loop, which should always be used as a source of
symmetry information in preference to the above space-group names.
They are only intended as comments.
;
_space_group_crystal_system      triclinic
_space_group_IT_number           2
_space_group_name_H-M_alt        P-1
_space_group_name_Hall           '-P 1'
loop_
_space_group_symop_operation_xyz
'x, y, z'
'-x, -y, -z'

_cell_length_a                   13.4271(5)
_cell_length_b                   13.9487(4)
_cell_length_c                   19.3551(8)
_cell_angle_alpha                102.551(3)
_cell_angle_beta                 105.385(4)
_cell_angle_gamma                106.129(3)
_cell_volume                     3187.5(2)
_cell_formula_units_Z            2
_cell_measurement_reflns_used    16454
_cell_measurement_temperature    173
_cell_measurement_theta_max      26.6050
_cell_measurement_theta_min      1.6040
_shelx_estimated_absorpt_T_max   0.996
_shelx_estimated_absorpt_T_min   0.989
_exptl_absorpt_coefficient_mu    0.056
_exptl_absorpt_correction_T_max  1.00000
_exptl_absorpt_correction_T_min  0.90972
_exptl_absorpt_correction_type   multi-scan
_exptl_absorpt_process_details   
;
CrysAlisPro 1.171.43.109a (Rigaku Oxford Diffraction, 2024)
Empirical absorption correction using spherical harmonics,
implemented in SCALE3 ABSPACK scaling algorithm.
;
_exptl_absorpt_special_details   ?
_exptl_crystal_colour            yellow
_exptl_crystal_colour_primary    yellow
_exptl_crystal_density_diffrn    0.985
_exptl_crystal_density_meas      ?
_exptl_crystal_density_method    ?
_exptl_crystal_description       prism
_exptl_crystal_F_000             1008
_exptl_crystal_size_max          0.2
_exptl_crystal_size_mid          0.1
_exptl_crystal_size_min          0.07
_exptl_transmission_factor_max   ?
_exptl_transmission_factor_min   ?
_diffrn_reflns_av_R_equivalents  0.0473
_diffrn_reflns_av_unetI/netI     0.0498
_diffrn_reflns_Laue_measured_fraction_full 0.996
_diffrn_reflns_Laue_measured_fraction_max 0.839
_diffrn_reflns_limit_h_max       17
_diffrn_reflns_limit_h_min       -18
_diffrn_reflns_limit_k_max       18
_diffrn_reflns_limit_k_min       -19
_diffrn_reflns_limit_l_max       25
_diffrn_reflns_limit_l_min       -25
_diffrn_reflns_number            61542
_diffrn_reflns_point_group_measured_fraction_full 0.996
_diffrn_reflns_point_group_measured_fraction_max 0.839
_diffrn_reflns_theta_full        25.242
_diffrn_reflns_theta_max         29.585
_diffrn_reflns_theta_min         1.601
_diffrn_ambient_temperature      173
_diffrn_detector                 'photon counting pixel array detector'
_diffrn_detector_area_resol_mean 5.8140
_diffrn_detector_type            'Dectris PILATUS P200K'
_diffrn_measured_fraction_theta_full 0.996
_diffrn_measured_fraction_theta_max 0.839
_diffrn_measurement_details      
;
List of Runs (angles in degrees, time in seconds):

  # Type    Start    End  Width  t~exp~   \w     \q     \k     \f   Frames
#--------------------------------------------------------------------------
  1  \w      8.00  80.00   0.50   52.00    --    4.40  45.00 176.56  144
  2  \w      8.00  80.00   0.50   52.00    --    4.40  45.00 176.56  144
  3  \w     41.00  78.00   0.50   52.00    --  -11.10  45.00 178.81   74
  4  \w    -11.00  77.00   0.50   52.00    --  -11.10  45.00  90.00  176
  5  \w      1.00  75.00   0.50   52.00    --  -11.10  45.00 -16.26  148
  6  \w    -99.00  70.00   0.50   52.00    --  -11.10  45.00  30.00  338
  7  \w   -100.00 -51.00   0.50   52.00    --  -11.10  45.00  90.00   98
  8  \w    -15.00  10.00   0.50   52.00    --  -11.10  45.00 178.81   50
  9  \w    -99.00  -7.00   0.50   52.00    --  -11.10  45.00 150.00  184
 10  \w     42.00  68.00   0.50   52.00    --  -11.10  45.00 150.00   52
 11  \w   -100.00 -44.00   0.50   52.00    --  -11.10  45.00 178.81  112
;
_diffrn_measurement_device       'AFC10: Fixed \c 3 circle'
_diffrn_measurement_device_type  'Rigaku XtaLAB P200K'
_diffrn_measurement_method       'shutterless scans'
_diffrn_measurement_specimen_support Loop
_diffrn_orient_matrix_type       
'CrysAlisPro convention (1999,Acta A55,543-557)'
_diffrn_orient_matrix_UB_11      0.0038011000
_diffrn_orient_matrix_UB_12      0.0525767000
_diffrn_orient_matrix_UB_13      0.0029635000
_diffrn_orient_matrix_UB_21      0.0584943000
_diffrn_orient_matrix_UB_22      0.0167330000
_diffrn_orient_matrix_UB_23      0.0147900000
_diffrn_orient_matrix_UB_31      0.0016445000
_diffrn_orient_matrix_UB_32      -0.0080379000
_diffrn_orient_matrix_UB_33      -0.0370859000
_diffrn_radiation_monochromator  'Rigaku Osmic Confocal Optical System'
_diffrn_radiation_probe          X-ray
_diffrn_radiation_type           'Mo K\a'
_diffrn_radiation_wavelength     0.71073
_diffrn_source                   'Rotating Anode'
_diffrn_source_type              'Rigaku FR-X'
_reflns_Friedel_coverage         0.000
_reflns_Friedel_fraction_full    .
_reflns_Friedel_fraction_max     .
_reflns_number_gt                9336
_reflns_number_total             15033
_reflns_special_details          
;
 Reflections were merged by SHELXL according to the crystal
 class for the calculation of statistics and refinement.
 
 Structure factors included contributions from the .fab file.
 
 _reflns_Friedel_fraction is defined as the number of unique
 Friedel pairs measured divided by the number that would be
 possible theoretically, ignoring centric projections and
 systematic absences.
;
_reflns_threshold_expression     'I > 2\s(I)'
_computing_cell_refinement       'CrysAlisPro 1.171.43.109a (Rigaku OD, 2024)'
_computing_data_collection       
'CrysAlisPro system (CCD 43.109a (release 21-02-2024))'
_computing_data_reduction        'CrysAlisPro 1.171.43.109a (Rigaku OD, 2024)'
_computing_molecular_graphics    'Olex2 1.5 (Dolomanov et al., 2009)'
_computing_publication_material  'Olex2 1.5 (Dolomanov et al., 2009)'
_computing_structure_refinement  'SHELXL 2019/3 (Sheldrick, 2015)'
_computing_structure_solution    'SHELXT  (Sheldrick, 2015)'
_refine_diff_density_max         0.488
_refine_diff_density_min         -0.242
_refine_diff_density_rms         0.080
_refine_ls_extinction_coef       .
_refine_ls_extinction_method     none
_refine_ls_goodness_of_fit_ref   1.027
_refine_ls_hydrogen_treatment    constr
_refine_ls_matrix_type           full
_refine_ls_number_parameters     670
_refine_ls_number_reflns         15033
_refine_ls_number_restraints     0
_refine_ls_R_factor_all          0.1386
_refine_ls_R_factor_gt           0.0983
_refine_ls_restrained_S_all      1.027
_refine_ls_shift/su_max          0.000
_refine_ls_shift/su_mean         0.000
_refine_ls_structure_factor_coef Fsqd
_refine_ls_weighting_details     
'w=1/[\s^2^(Fo^2^)+(0.1734P)^2^+2.8046P] where P=(Fo^2^+2Fc^2^)/3'
_refine_ls_weighting_scheme      calc
_refine_ls_wR_factor_gt          0.2922
_refine_ls_wR_factor_ref         0.3208
_refine_special_details          
;Heavily disordered solvent (likely THF) treated with SQUEEZE implemented in 
PLATON.,SQUEEZE
;
_olex2_refinement_description    
;
1. Fixed Uiso
 At 1.2 times of:
  All C(H) groups
 At 1.5 times of:
  All C(H,H,H) groups
2.a Aromatic/amide H refined with riding coordinates:
 C1(H1), C2(H2), C3(H3), C4(H4), C6(H6), C7(H7), C8(H8), C9(H9), C12(H12),
 C13(H13), C14(H14), C15(H15), C17(H17), C32(H32), C33(H33), C35(H35), C36(H36),
  C42(H42), C43(H43), C45(H45), C46(H46), C52(H52), C53(H53), C55(H55),
 C56(H56), C62(H62), C63(H63), C65(H65), C66(H66)
2.b Idealised Me refined as rotating group:
 C38(H38A,H38B,H38C), C39(H39A,H39B,H39C), C40(H40A,H40B,H40C), C48(H48A,H48B,
 H48C), C49(H49A,H49B,H49C), C50(H50A,H50B,H50C), C58(H58A,H58B,H58C), C59(H59A,
 H59B,H59C), C60(H60A,H60B,H60C), C68(H68A,H68B,H68C), C69(H69A,H69B,H69C),
 C70(H70A,H70B,H70C)
;
_atom_sites_solution_hydrogens   geom
_atom_sites_solution_primary     dual
_atom_sites_solution_secondary   ?
loop_
_atom_site_label
_atom_site_type_symbol
_atom_site_fract_x
_atom_site_fract_y
_atom_site_fract_z
_atom_site_U_iso_or_equiv
_atom_site_adp_type
_atom_site_occupancy
_atom_site_site_symmetry_order
_atom_site_calc_flag
_atom_site_refinement_flags_posn
_atom_site_refinement_flags_adp
_atom_site_refinement_flags_occupancy
_atom_site_disorder_assembly
_atom_site_disorder_group
N20 N 0.5648(2) 0.49899(18) 0.86352(13) 0.0384(6) Uani 1 1 d . . . . .
N30 N 0.4089(2) 0.39167(18) 0.59343(14) 0.0404(6) Uani 1 1 d . . . . .
C1 C 0.4873(3) 0.2802(3) 0.65319(19) 0.0544(9) Uani 1 1 d . . . . .
H1 H 0.474248 0.232650 0.605630 0.065 Uiso 1 1 calc R U . . .
C2 C 0.5335(3) 0.2615(3) 0.7196(2) 0.0595(10) Uani 1 1 d . . . . .
H2 H 0.549977 0.199079 0.716649 0.071 Uiso 1 1 calc R U . . .
C3 C 0.5565(3) 0.3294(2) 0.78941(19) 0.0504(8) Uani 1 1 d . . . . .
H3 H 0.585044 0.312694 0.833859 0.060 Uiso 1 1 calc R U . . .
C4 C 0.7035(2) 0.4582(2) 0.95908(17) 0.0394(7) Uani 1 1 d . . . . .
H4 H 0.716343 0.410003 0.922616 0.047 Uiso 1 1 calc R U . . .
C5 C 0.7596(2) 0.4815(2) 1.03566(17) 0.0400(7) Uani 1 1 d . . . . .
C6 C 0.7390(3) 0.5524(2) 1.08917(18) 0.0448(7) Uani 1 1 d . . . . .
H6 H 0.775126 0.565886 1.141504 0.054 Uiso 1 1 calc R U . . .
C7 C 0.6669(3) 0.6024(2) 1.06632(18) 0.0440(7) Uani 1 1 d . . . . .
H7 H 0.654457 0.650858 1.102815 0.053 Uiso 1 1 calc R U . . .
C8 C 0.4908(3) 0.6979(2) 0.96591(18) 0.0422(7) Uani 1 1 d . . . . .
H8 H 0.507741 0.736319 1.017089 0.051 Uiso 1 1 calc R U . . .
C9 C 0.4179(3) 0.7145(2) 0.90776(18) 0.0425(7) Uani 1 1 d . . . . .
H9 H 0.380553 0.760623 0.920521 0.051 Uiso 1 1 calc R U . . .
C10 C 0.3969(2) 0.6666(2) 0.83182(17) 0.0374(6) Uani 1 1 d . . . . .
C11 C 0.4561(2) 0.6761(2) 0.64806(17) 0.0366(6) Uani 1 1 d . . . . .
C12 C 0.4239(3) 0.6807(2) 0.57462(19) 0.0441(7) Uani 1 1 d . . . . .
H12 H 0.430145 0.747210 0.567718 0.053 Uiso 1 1 calc R U . . .
C13 C 0.3832(3) 0.5932(2) 0.51109(18) 0.0446(7) Uani 1 1 d . . . . .
H13 H 0.358883 0.599159 0.461959 0.054 Uiso 1 1 calc R U . . .
C14 C 0.3012(3) 0.3455(3) 0.39352(18) 0.0445(7) Uani 1 1 d . . . . .
H14 H 0.293339 0.388039 0.361698 0.053 Uiso 1 1 calc R U . . .
C15 C 0.2684(3) 0.2375(3) 0.36243(18) 0.0465(7) Uani 1 1 d . . . . .
H15 H 0.238935 0.206519 0.309116 0.056 Uiso 1 1 calc R U . . .
C16 C 0.2782(3) 0.1736(2) 0.40822(18) 0.0440(7) Uani 1 1 d . . . . .
C17 C 0.3256(3) 0.2187(2) 0.48619(18) 0.0459(7) Uani 1 1 d . . . . .
H17 H 0.333222 0.175875 0.517849 0.055 Uiso 1 1 calc R U . . .
C18 C 0.4603(3) 0.3706(2) 0.65773(17) 0.0413(7) Uani 1 1 d . . . . .
C19 C 0.4865(2) 0.4458(2) 0.72862(16) 0.0374(6) Uani 1 1 d . . . . .
C20 C 0.5371(3) 0.4240(2) 0.79396(17) 0.0399(7) Uani 1 1 d . . . . .
C21 C 0.6283(2) 0.5062(2) 0.93665(16) 0.0373(6) Uani 1 1 d . . . . .
C22 C 0.6127(2) 0.5818(2) 0.99005(17) 0.0388(7) Uani 1 1 d . . . . .
C23 C 0.5386(2) 0.6237(2) 0.94739(17) 0.0377(6) Uani 1 1 d . . . . .
C24 C 0.5146(2) 0.5746(2) 0.87095(16) 0.0357(6) Uani 1 1 d . . . . .
C25 C 0.4508(2) 0.5963(2) 0.81054(16) 0.0351(6) Uani 1 1 d . . . . .
C26 C 0.4455(2) 0.5781(2) 0.66079(16) 0.0348(6) Uani 1 1 d . . . . .
C27 C 0.4130(2) 0.4930(2) 0.59490(16) 0.0363(6) Uani 1 1 d . . . . .
C28 C 0.3789(2) 0.4961(2) 0.52095(17) 0.0388(6) Uani 1 1 d . . . . .
C29 C 0.3448(2) 0.3904(2) 0.47037(17) 0.0403(7) Uani 1 1 d . . . . .
C30 C 0.3615(3) 0.3272(2) 0.51712(16) 0.0397(7) Uani 1 1 d . . . . .
C31 C 0.8430(2) 0.4317(2) 1.05970(17) 0.0380(6) Uani 1 1 d . . . . .
C32 C 0.9045(3) 0.4099(2) 1.01575(18) 0.0432(7) Uani 1 1 d . . . . .
H32 H 0.891935 0.424363 0.969068 0.052 Uiso 1 1 calc R U . . .
C33 C 0.9852(3) 0.3668(2) 1.03888(18) 0.0448(7) Uani 1 1 d . . . . .
H33 H 1.026887 0.353025 1.007720 0.054 Uiso 1 1 calc R U . . .
C34 C 1.0055(3) 0.3440(2) 1.10586(18) 0.0439(7) Uani 1 1 d . . . . .
C35 C 0.9422(3) 0.3652(3) 1.14905(19) 0.0476(8) Uani 1 1 d . . . . .
H35 H 0.953977 0.349745 1.195370 0.057 Uiso 1 1 calc R U . . .
C36 C 0.8628(3) 0.4080(3) 1.12695(19) 0.0447(7) Uani 1 1 d . . . . .
H36 H 0.821009 0.421350 1.158145 0.054 Uiso 1 1 calc R U . . .
C37 C 1.0969(3) 0.3010(3) 1.1341(2) 0.0551(9) Uani 1 1 d . . . . .
C38 C 1.1896(4) 0.3875(4) 1.2021(3) 0.0847(15) Uani 1 1 d . . . . .
H38A H 1.245640 0.359512 1.223730 0.127 Uiso 1 1 calc R U . . .
H38B H 1.158902 0.411883 1.240252 0.127 Uiso 1 1 calc R U . . .
H38C H 1.223526 0.446382 1.185947 0.127 Uiso 1 1 calc R U . . .
C39 C 1.1477(4) 0.2710(4) 1.0746(3) 0.0781(13) Uani 1 1 d . . . . .
H39A H 1.181225 0.333332 1.061514 0.117 Uiso 1 1 calc R U . . .
H39B H 1.089995 0.217375 1.029317 0.117 Uiso 1 1 calc R U . . .
H39C H 1.204618 0.243036 1.094673 0.117 Uiso 1 1 calc R U . . .
C40 C 1.0523(5) 0.2060(4) 1.1572(3) 0.0959(17) Uani 1 1 d . . . . .
H40A H 1.001948 0.146912 1.112187 0.144 Uiso 1 1 calc R U . . .
H40B H 1.012276 0.222062 1.191083 0.144 Uiso 1 1 calc R U . . .
H40C H 1.113726 0.187166 1.183269 0.144 Uiso 1 1 calc R U . . .
C41 C 0.3086(2) 0.6797(2) 0.77346(17) 0.0384(6) Uani 1 1 d . . . . .
C42 C 0.2886(3) 0.7742(2) 0.78228(19) 0.0445(7) Uani 1 1 d . . . . .
H42 H 0.332871 0.832372 0.826401 0.053 Uiso 1 1 calc R U . . .
C43 C 0.2054(3) 0.7837(3) 0.7276(2) 0.0524(8) Uani 1 1 d . . . . .
H43 H 0.193866 0.848810 0.735064 0.063 Uiso 1 1 calc R U . . .
C44 C 0.1374(3) 0.7008(3) 0.6616(2) 0.0540(9) Uani 1 1 d . . . . .
C45 C 0.1563(3) 0.6072(3) 0.65441(19) 0.0511(8) Uani 1 1 d . . . . .
H45 H 0.111134 0.548698 0.610673 0.061 Uiso 1 1 calc R U . . .
C46 C 0.2386(3) 0.5961(2) 0.70866(18) 0.0438(7) Uani 1 1 d . . . . .
H46 H 0.247867 0.530037 0.701803 0.053 Uiso 1 1 calc R U . . .
C47 C 0.0494(4) 0.7129(4) 0.5988(2) 0.0785(13) Uani 1 1 d . . . . .
C48 C 0.0938(7) 0.7230(9) 0.5370(4) 0.165(4) Uani 1 1 d . . . . .
H48A H 0.132196 0.673401 0.529599 0.247 Uiso 1 1 calc R U . . .
H48B H 0.145631 0.794881 0.550388 0.247 Uiso 1 1 calc R U . . .
H48C H 0.032686 0.707454 0.490236 0.247 Uiso 1 1 calc R U . . .
C49 C 0.0120(5) 0.8018(5) 0.6267(3) 0.0954(17) Uani 1 1 d . . . . .
H49A H 0.075131 0.868274 0.647377 0.143 Uiso 1 1 calc R U . . .
H49B H -0.018336 0.789506 0.666081 0.143 Uiso 1 1 calc R U . . .
H49C H -0.045079 0.805357 0.584585 0.143 Uiso 1 1 calc R U . . .
C50 C -0.0576(5) 0.6116(5) 0.5657(4) 0.130(3) Uani 1 1 d . . . . .
H50A H -0.114088 0.621109 0.526538 0.195 Uiso 1 1 calc R U . . .
H50B H -0.085607 0.599502 0.606088 0.195 Uiso 1 1 calc R U . . .
H50C H -0.040005 0.551018 0.543632 0.195 Uiso 1 1 calc R U . . .
C51 C 0.5084(2) 0.7747(2) 0.71224(17) 0.0373(6) Uani 1 1 d . . . . .
C52 C 0.5974(3) 0.7865(2) 0.77438(18) 0.0401(7) Uani 1 1 d . . . . .
H52 H 0.624633 0.730548 0.774714 0.048 Uiso 1 1 calc R U . . .
C53 C 0.6469(3) 0.8770(2) 0.83530(18) 0.0420(7) Uani 1 1 d . . . . .
H53 H 0.705908 0.881184 0.877208 0.050 Uiso 1 1 calc R U . . .
C54 C 0.6122(3) 0.9632(2) 0.83688(18) 0.0405(7) Uani 1 1 d . . . . .
C55 C 0.5268(3) 0.9527(2) 0.77429(19) 0.0457(7) Uani 1 1 d . . . . .
H55 H 0.502339 1.010180 0.772948 0.055 Uiso 1 1 calc R U . . .
C56 C 0.4750(3) 0.8610(2) 0.71292(19) 0.0432(7) Uani 1 1 d . . . . .
H56 H 0.416206 0.857194 0.670982 0.052 Uiso 1 1 calc R U . . .
C57 C 0.6664(3) 1.0596(2) 0.9078(2) 0.0530(9) Uani 1 1 d . . . . .
C58 C 0.7916(4) 1.0927(3) 0.9357(3) 0.0788(13) Uani 1 1 d . . . . .
H58A H 0.818648 1.104391 0.894847 0.118 Uiso 1 1 calc R U . . .
H58B H 0.812857 1.037234 0.951966 0.118 Uiso 1 1 calc R U . . .
H58C H 0.823906 1.157846 0.978377 0.118 Uiso 1 1 calc R U . . .
C59 C 0.6249(6) 1.0308(4) 0.9692(3) 0.0931(17) Uani 1 1 d . . . . .
H59A H 0.665763 1.087958 1.017038 0.140 Uiso 1 1 calc R U . . .
H59B H 0.636194 0.966130 0.974939 0.140 Uiso 1 1 calc R U . . .
H59C H 0.545884 1.019830 0.955154 0.140 Uiso 1 1 calc R U . . .
C60 C 0.6372(4) 1.1535(3) 0.8938(2) 0.0678(11) Uani 1 1 d . . . . .
H60A H 0.677971 1.214984 0.938998 0.102 Uiso 1 1 calc R U . . .
H60B H 0.557564 1.137249 0.882311 0.102 Uiso 1 1 calc R U . . .
H60C H 0.657110 1.168463 0.851086 0.102 Uiso 1 1 calc R U . . .
C61 C 0.2382(3) 0.0567(3) 0.37474(18) 0.0478(8) Uani 1 1 d . . . . .
C62 C 0.2508(3) 0.0102(3) 0.3087(2) 0.0545(9) Uani 1 1 d . . . . .
H62 H 0.285032 0.052761 0.283274 0.065 Uiso 1 1 calc R U . . .
C63 C 0.2135(3) -0.0996(3) 0.2789(2) 0.0570(9) Uani 1 1 d . . . . .
H63 H 0.222978 -0.129869 0.233283 0.068 Uiso 1 1 calc R U . . .
C64 C 0.1639(3) -0.1644(3) 0.3132(2) 0.0580(9) Uani 1 1 d . . . . .
C65 C 0.1502(4) -0.1171(3) 0.3792(2) 0.0688(11) Uani 1 1 d . . . . .
H65 H 0.114460 -0.159682 0.404055 0.083 Uiso 1 1 calc R U . . .
C66 C 0.1882(4) -0.0081(3) 0.4096(2) 0.0661(11) Uani 1 1 d . . . . .
H66 H 0.179270 0.022284 0.455516 0.079 Uiso 1 1 calc R U . . .
C67 C 0.1227(4) -0.2860(3) 0.2821(2) 0.0682(11) Uani 1 1 d . . . . .
C68 C 0.1937(5) -0.3262(4) 0.3352(3) 0.0926(16) Uani 1 1 d . . . . .
H68A H 0.271125 -0.295232 0.339816 0.139 Uiso 1 1 calc R U . . .
H68B H 0.169020 -0.402964 0.315044 0.139 Uiso 1 1 calc R U . . .
H68C H 0.186660 -0.306443 0.384965 0.139 Uiso 1 1 calc R U . . .
C69 C 0.1249(5) -0.3257(3) 0.2033(3) 0.0941(17) Uani 1 1 d . . . . .
H69A H 0.074328 -0.304783 0.168114 0.141 Uiso 1 1 calc R U . . .
H69B H 0.101795 -0.402478 0.187465 0.141 Uiso 1 1 calc R U . . .
H69C H 0.200128 -0.295315 0.203312 0.141 Uiso 1 1 calc R U . . .
C70 C 0.0061(5) -0.3328(4) 0.2804(3) 0.1040(19) Uani 1 1 d . . . . .
H70A H 0.005159 -0.316264 0.332031 0.156 Uiso 1 1 calc R U . . .
H70B H -0.021215 -0.409236 0.257206 0.156 Uiso 1 1 calc R U . . .
H70C H -0.041501 -0.303232 0.250822 0.156 Uiso 1 1 calc R U . . .
B25 B 0.4590(3) 0.5468(2) 0.73343(19) 0.0354(7) Uani 1 1 d . . . . .

loop_
_atom_site_aniso_label
_atom_site_aniso_U_11
_atom_site_aniso_U_22
_atom_site_aniso_U_33
_atom_site_aniso_U_23
_atom_site_aniso_U_13
_atom_site_aniso_U_12
N20 0.0488(14) 0.0283(11) 0.0356(13) 0.0066(10) 0.0073(11) 0.0197(10)
N30 0.0509(14) 0.0300(12) 0.0350(13) 0.0031(10) 0.0061(11) 0.0205(11)
C1 0.075(2) 0.0372(16) 0.0424(18) -0.0007(14) 0.0034(17) 0.0329(16)
C2 0.085(3) 0.0376(17) 0.049(2) 0.0032(14) 0.0008(18) 0.0405(18)
C3 0.067(2) 0.0348(15) 0.0414(18) 0.0066(13) 0.0004(16) 0.0276(15)
C4 0.0430(16) 0.0307(14) 0.0397(17) 0.0071(12) 0.0083(13) 0.0148(12)
C5 0.0358(14) 0.0355(15) 0.0406(17) 0.0092(12) 0.0061(13) 0.0095(12)
C6 0.0460(17) 0.0426(16) 0.0351(16) 0.0058(13) 0.0044(13) 0.0140(13)
C7 0.0435(16) 0.0417(16) 0.0393(17) 0.0030(13) 0.0083(13) 0.0174(13)
C8 0.0439(16) 0.0374(15) 0.0397(17) 0.0023(12) 0.0112(13) 0.0167(13)
C9 0.0450(16) 0.0341(15) 0.0458(18) 0.0035(13) 0.0127(14) 0.0202(13)
C10 0.0372(14) 0.0300(13) 0.0439(17) 0.0079(12) 0.0123(13) 0.0147(11)
C11 0.0351(14) 0.0314(14) 0.0448(17) 0.0099(12) 0.0116(13) 0.0178(11)
C12 0.0510(18) 0.0350(15) 0.0518(19) 0.0168(14) 0.0166(15) 0.0220(13)
C13 0.0526(18) 0.0432(17) 0.0415(17) 0.0149(14) 0.0120(14) 0.0249(14)
C14 0.0484(17) 0.0518(18) 0.0382(17) 0.0133(14) 0.0145(14) 0.0261(15)
C15 0.0483(18) 0.0524(19) 0.0323(16) 0.0027(14) 0.0105(14) 0.0198(15)
C16 0.0440(16) 0.0406(16) 0.0395(17) 0.0017(13) 0.0117(14) 0.0143(13)
C17 0.0561(19) 0.0409(16) 0.0384(17) 0.0069(13) 0.0135(15) 0.0209(14)
C18 0.0521(17) 0.0308(14) 0.0376(16) 0.0062(12) 0.0071(14) 0.0214(13)
C19 0.0431(15) 0.0287(13) 0.0368(16) 0.0052(11) 0.0079(13) 0.0171(12)
C20 0.0478(16) 0.0307(14) 0.0368(16) 0.0060(12) 0.0065(13) 0.0192(12)
C21 0.0390(15) 0.0302(13) 0.0368(16) 0.0080(11) 0.0066(12) 0.0117(11)
C22 0.0380(15) 0.0307(14) 0.0399(17) 0.0054(12) 0.0088(13) 0.0097(12)
C23 0.0353(14) 0.0323(14) 0.0375(16) 0.0052(12) 0.0064(12) 0.0108(11)
C24 0.0387(14) 0.0270(13) 0.0391(16) 0.0061(11) 0.0109(12) 0.0142(11)
C25 0.0366(14) 0.0253(12) 0.0390(16) 0.0070(11) 0.0079(12) 0.0122(11)
C26 0.0339(14) 0.0293(13) 0.0382(16) 0.0049(11) 0.0072(12) 0.0163(11)
C27 0.0395(15) 0.0318(14) 0.0387(16) 0.0101(12) 0.0102(12) 0.0186(12)
C28 0.0375(15) 0.0365(15) 0.0397(16) 0.0067(12) 0.0092(13) 0.0171(12)
C29 0.0408(15) 0.0402(15) 0.0386(17) 0.0071(13) 0.0099(13) 0.0203(13)
C30 0.0426(16) 0.0409(15) 0.0328(15) 0.0044(12) 0.0081(13) 0.0209(13)
C31 0.0350(14) 0.0315(14) 0.0389(16) 0.0075(12) 0.0051(12) 0.0089(11)
C32 0.0447(16) 0.0376(15) 0.0410(17) 0.0157(13) 0.0051(14) 0.0121(13)
C33 0.0448(17) 0.0415(16) 0.0453(18) 0.0138(14) 0.0101(14) 0.0163(13)
C34 0.0426(16) 0.0337(15) 0.0475(18) 0.0138(13) 0.0042(14) 0.0120(12)
C35 0.0455(17) 0.0465(18) 0.0450(18) 0.0204(14) 0.0067(15) 0.0117(14)
C36 0.0376(15) 0.0444(17) 0.0467(18) 0.0139(14) 0.0095(14) 0.0119(13)
C37 0.060(2) 0.0517(19) 0.058(2) 0.0225(17) 0.0112(17) 0.0299(17)
C38 0.062(3) 0.088(3) 0.087(3) 0.011(3) -0.006(2) 0.043(2)
C39 0.085(3) 0.089(3) 0.086(3) 0.039(3) 0.027(3) 0.061(3)
C40 0.100(4) 0.096(4) 0.131(5) 0.079(4) 0.040(3) 0.060(3)
C41 0.0403(15) 0.0374(15) 0.0431(17) 0.0129(13) 0.0165(13) 0.0202(12)
C42 0.0483(17) 0.0410(16) 0.0457(18) 0.0080(13) 0.0154(14) 0.0235(14)
C43 0.062(2) 0.0519(19) 0.057(2) 0.0166(16) 0.0220(17) 0.0388(17)
C44 0.056(2) 0.068(2) 0.050(2) 0.0186(17) 0.0186(17) 0.0385(18)
C45 0.0442(17) 0.055(2) 0.0449(19) 0.0026(15) 0.0069(15) 0.0220(15)
C46 0.0452(17) 0.0375(15) 0.0464(18) 0.0069(13) 0.0131(14) 0.0187(13)
C47 0.077(3) 0.113(4) 0.056(2) 0.020(2) 0.013(2) 0.065(3)
C48 0.166(7) 0.332(13) 0.109(5) 0.141(7) 0.076(5) 0.173(8)
C49 0.088(3) 0.103(4) 0.096(4) 0.028(3) 0.004(3) 0.065(3)
C50 0.081(4) 0.115(5) 0.137(5) -0.003(4) -0.034(4) 0.052(3)
C51 0.0397(15) 0.0275(13) 0.0456(17) 0.0099(12) 0.0141(13) 0.0151(11)
C52 0.0437(16) 0.0325(14) 0.0489(18) 0.0126(13) 0.0152(14) 0.0216(12)
C53 0.0439(16) 0.0353(15) 0.0482(18) 0.0130(13) 0.0125(14) 0.0193(13)
C54 0.0493(17) 0.0271(13) 0.0469(18) 0.0085(12) 0.0191(14) 0.0162(12)
C55 0.0541(18) 0.0306(14) 0.061(2) 0.0155(14) 0.0223(16) 0.0247(13)
C56 0.0467(17) 0.0350(15) 0.0513(19) 0.0149(13) 0.0135(14) 0.0217(13)
C57 0.075(2) 0.0280(14) 0.052(2) 0.0046(14) 0.0205(18) 0.0184(15)
C58 0.083(3) 0.045(2) 0.076(3) -0.0023(19) 0.000(2) 0.018(2)
C59 0.164(5) 0.055(2) 0.076(3) 0.015(2) 0.065(3) 0.044(3)
C60 0.088(3) 0.0350(17) 0.074(3) 0.0036(17) 0.022(2) 0.0276(18)
C61 0.0508(18) 0.0410(17) 0.0394(18) -0.0002(13) 0.0106(14) 0.0131(14)
C62 0.068(2) 0.0425(17) 0.0449(19) 0.0022(14) 0.0208(17) 0.0151(16)
C63 0.071(2) 0.0443(18) 0.0432(19) -0.0043(15) 0.0193(17) 0.0168(17)
C64 0.066(2) 0.0429(18) 0.046(2) -0.0019(15) 0.0122(17) 0.0104(16)
C65 0.093(3) 0.045(2) 0.053(2) 0.0043(17) 0.027(2) 0.0087(19)
C66 0.090(3) 0.050(2) 0.045(2) -0.0006(16) 0.029(2) 0.0124(19)
C67 0.080(3) 0.0425(19) 0.060(2) 0.0000(17) 0.016(2) 0.0104(19)
C68 0.120(4) 0.053(2) 0.097(4) 0.017(2) 0.029(3) 0.032(3)
C69 0.138(5) 0.047(2) 0.073(3) -0.008(2) 0.038(3) 0.017(3)
C70 0.102(4) 0.057(3) 0.110(4) -0.016(3) 0.033(3) 0.001(3)
B25 0.0335(15) 0.0257(14) 0.0401(18) 0.0040(13) 0.0052(13) 0.0123(12)

_geom_special_details            
;
 All esds (except the esd in the dihedral angle between two l.s. planes)
 are estimated using the full covariance matrix.  The cell esds are taken
 into account individually in the estimation of esds in distances, angles
 and torsion angles; correlations between esds in cell parameters are only
 used when they are defined by crystal symmetry.  An approximate (isotropic)
 treatment of cell esds is used for estimating esds involving l.s. planes.
;
loop_
_geom_bond_atom_site_label_1
_geom_bond_atom_site_label_2
_geom_bond_distance
_geom_bond_site_symmetry_2
_geom_bond_publ_flag
N20 C20 1.397(4) . ?
N20 C21 1.411(4) . ?
N20 C24 1.403(3) . ?
N30 C18 1.388(4) . ?
N30 C27 1.393(4) . ?
N30 C30 1.415(4) . ?
C1 H1 0.9500 . ?
C1 C2 1.385(5) . ?
C1 C18 1.398(4) . ?
C2 H2 0.9500 . ?
C2 C3 1.370(5) . ?
C3 H3 0.9500 . ?
C3 C20 1.404(4) . ?
C4 H4 0.9500 . ?
C4 C5 1.390(4) . ?
C4 C21 1.388(4) . ?
C5 C6 1.409(5) . ?
C5 C31 1.499(4) . ?
C6 H6 0.9500 . ?
C6 C7 1.378(4) . ?
C7 H7 0.9500 . ?
C7 C22 1.386(4) . ?
C8 H8 0.9500 . ?
C8 C9 1.390(4) . ?
C8 C23 1.393(4) . ?
C9 H9 0.9500 . ?
C9 C10 1.391(4) . ?
C10 C25 1.426(4) . ?
C10 C41 1.487(4) . ?
C11 C12 1.393(4) . ?
C11 C26 1.416(4) . ?
C11 C51 1.479(4) . ?
C12 H12 0.9500 . ?
C12 C13 1.386(4) . ?
C13 H13 0.9500 . ?
C13 C28 1.396(4) . ?
C14 H14 0.9500 . ?
C14 C15 1.387(5) . ?
C14 C29 1.370(4) . ?
C15 H15 0.9500 . ?
C15 C16 1.394(5) . ?
C16 C17 1.390(4) . ?
C16 C61 1.496(4) . ?
C17 H17 0.9500 . ?
C17 C30 1.389(4) . ?
C18 C19 1.421(4) . ?
C19 C20 1.407(4) . ?
C19 B25 1.543(4) . ?
C21 C22 1.410(4) . ?
C22 C23 1.452(4) . ?
C23 C24 1.395(4) . ?
C24 C25 1.400(4) . ?
C25 B25 1.549(4) . ?
C26 C27 1.409(4) . ?
C26 B25 1.541(5) . ?
C27 C28 1.397(4) . ?
C28 C29 1.450(4) . ?
C29 C30 1.413(4) . ?
C31 C32 1.378(5) . ?
C31 C36 1.388(4) . ?
C32 H32 0.9500 . ?
C32 C33 1.399(4) . ?
C33 H33 0.9500 . ?
C33 C34 1.377(5) . ?
C34 C35 1.384(5) . ?
C34 C37 1.537(5) . ?
C35 H35 0.9500 . ?
C35 C36 1.379(5) . ?
C36 H36 0.9500 . ?
C37 C38 1.531(6) . ?
C37 C39 1.528(6) . ?
C37 C40 1.508(6) . ?
C38 H38A 0.9800 . ?
C38 H38B 0.9800 . ?
C38 H38C 0.9800 . ?
C39 H39A 0.9800 . ?
C39 H39B 0.9800 . ?
C39 H39C 0.9800 . ?
C40 H40A 0.9800 . ?
C40 H40B 0.9800 . ?
C40 H40C 0.9800 . ?
C41 C42 1.401(4) . ?
C41 C46 1.395(4) . ?
C42 H42 0.9500 . ?
C42 C43 1.379(5) . ?
C43 H43 0.9500 . ?
C43 C44 1.398(5) . ?
C44 C45 1.382(5) . ?
C44 C47 1.530(5) . ?
C45 H45 0.9500 . ?
C45 C46 1.377(5) . ?
C46 H46 0.9500 . ?
C47 C48 1.488(8) . ?
C47 C49 1.510(6) . ?
C47 C50 1.568(9) . ?
C48 H48A 0.9800 . ?
C48 H48B 0.9800 . ?
C48 H48C 0.9800 . ?
C49 H49A 0.9800 . ?
C49 H49B 0.9800 . ?
C49 H49C 0.9800 . ?
C50 H50A 0.9800 . ?
C50 H50B 0.9800 . ?
C50 H50C 0.9800 . ?
C51 C52 1.394(4) . ?
C51 C56 1.395(4) . ?
C52 H52 0.9500 . ?
C52 C53 1.378(4) . ?
C53 H53 0.9500 . ?
C53 C54 1.402(4) . ?
C54 C55 1.377(5) . ?
C54 C57 1.531(4) . ?
C55 H55 0.9500 . ?
C55 C56 1.392(4) . ?
C56 H56 0.9500 . ?
C57 C58 1.519(6) . ?
C57 C59 1.524(6) . ?
C57 C60 1.525(5) . ?
C58 H58A 0.9800 . ?
C58 H58B 0.9800 . ?
C58 H58C 0.9800 . ?
C59 H59A 0.9800 . ?
C59 H59B 0.9800 . ?
C59 H59C 0.9800 . ?
C60 H60A 0.9800 . ?
C60 H60B 0.9800 . ?
C60 H60C 0.9800 . ?
C61 C62 1.377(5) . ?
C61 C66 1.375(5) . ?
C62 H62 0.9500 . ?
C62 C63 1.402(5) . ?
C63 H63 0.9500 . ?
C63 C64 1.365(5) . ?
C64 C65 1.388(5) . ?
C64 C67 1.551(5) . ?
C65 H65 0.9500 . ?
C65 C66 1.393(5) . ?
C66 H66 0.9500 . ?
C67 C68 1.518(7) . ?
C67 C69 1.517(6) . ?
C67 C70 1.508(7) . ?
C68 H68A 0.9800 . ?
C68 H68B 0.9800 . ?
C68 H68C 0.9800 . ?
C69 H69A 0.9800 . ?
C69 H69B 0.9800 . ?
C69 H69C 0.9800 . ?
C70 H70A 0.9800 . ?
C70 H70B 0.9800 . ?
C70 H70C 0.9800 . ?

loop_
_geom_angle_atom_site_label_1
_geom_angle_atom_site_label_2
_geom_angle_atom_site_label_3
_geom_angle
_geom_angle_site_symmetry_1
_geom_angle_site_symmetry_3
_geom_angle_publ_flag
C20 N20 C21 130.3(2) . . ?
C20 N20 C24 121.3(2) . . ?
C24 N20 C21 107.7(2) . . ?
C18 N30 C27 121.5(2) . . ?
C18 N30 C30 130.0(2) . . ?
C27 N30 C30 107.7(2) . . ?
C2 C1 H1 120.8 . . ?
C2 C1 C18 118.5(3) . . ?
C18 C1 H1 120.8 . . ?
C1 C2 H2 118.6 . . ?
C3 C2 C1 122.7(3) . . ?
C3 C2 H2 118.6 . . ?
C2 C3 H3 120.6 . . ?
C2 C3 C20 118.7(3) . . ?
C20 C3 H3 120.6 . . ?
C5 C4 H4 120.5 . . ?
C21 C4 H4 120.5 . . ?
C21 C4 C5 119.0(3) . . ?
C4 C5 C6 119.9(3) . . ?
C4 C5 C31 119.0(3) . . ?
C6 C5 C31 121.1(3) . . ?
C5 C6 H6 119.7 . . ?
C7 C6 C5 120.6(3) . . ?
C7 C6 H6 119.7 . . ?
C6 C7 H7 120.0 . . ?
C6 C7 C22 120.0(3) . . ?
C22 C7 H7 120.0 . . ?
C9 C8 H8 120.8 . . ?
C9 C8 C23 118.5(3) . . ?
C23 C8 H8 120.8 . . ?
C8 C9 H9 118.4 . . ?
C8 C9 C10 123.1(3) . . ?
C10 C9 H9 118.4 . . ?
C9 C10 C25 120.0(3) . . ?
C9 C10 C41 119.4(3) . . ?
C25 C10 C41 120.2(3) . . ?
C12 C11 C26 120.1(3) . . ?
C12 C11 C51 119.5(3) . . ?
C26 C11 C51 120.3(3) . . ?
C11 C12 H12 118.3 . . ?
C13 C12 C11 123.4(3) . . ?
C13 C12 H12 118.3 . . ?
C12 C13 H13 120.8 . . ?
C12 C13 C28 118.5(3) . . ?
C28 C13 H13 120.8 . . ?
C15 C14 H14 120.2 . . ?
C29 C14 H14 120.2 . . ?
C29 C14 C15 119.7(3) . . ?
C14 C15 H15 119.5 . . ?
C14 C15 C16 121.0(3) . . ?
C16 C15 H15 119.5 . . ?
C15 C16 C61 120.9(3) . . ?
C17 C16 C15 119.8(3) . . ?
C17 C16 C61 119.2(3) . . ?
C16 C17 H17 120.5 . . ?
C30 C17 C16 119.1(3) . . ?
C30 C17 H17 120.5 . . ?
N30 C18 C1 121.5(3) . . ?
N30 C18 C19 117.4(2) . . ?
C1 C18 C19 121.1(3) . . ?
C18 C19 B25 121.0(3) . . ?
C20 C19 C18 117.5(2) . . ?
C20 C19 B25 121.5(3) . . ?
N20 C20 C3 121.3(3) . . ?
N20 C20 C19 117.4(2) . . ?
C3 C20 C19 121.2(3) . . ?
C4 C21 N20 129.9(3) . . ?
C4 C21 C22 120.9(3) . . ?
C22 C21 N20 108.9(2) . . ?
C7 C22 C21 119.4(3) . . ?
C7 C22 C23 134.2(3) . . ?
C21 C22 C23 106.5(3) . . ?
C8 C23 C22 135.0(3) . . ?
C8 C23 C24 117.5(3) . . ?
C24 C23 C22 107.5(2) . . ?
C23 C24 N20 109.2(2) . . ?
C23 C24 C25 126.1(3) . . ?
C25 C24 N20 124.7(3) . . ?
C10 C25 B25 131.4(3) . . ?
C24 C25 C10 114.3(3) . . ?
C24 C25 B25 114.1(2) . . ?
C11 C26 B25 131.7(3) . . ?
C27 C26 C11 114.4(3) . . ?
C27 C26 B25 113.9(2) . . ?
N30 C27 C26 125.1(3) . . ?
N30 C27 C28 109.2(2) . . ?
C28 C27 C26 125.7(3) . . ?
C13 C28 C27 117.5(3) . . ?
C13 C28 C29 134.6(3) . . ?
C27 C28 C29 107.9(3) . . ?
C14 C29 C28 134.3(3) . . ?
C14 C29 C30 119.8(3) . . ?
C30 C29 C28 105.9(3) . . ?
C17 C30 N30 130.3(3) . . ?
C17 C30 C29 120.5(3) . . ?
C29 C30 N30 109.0(3) . . ?
C32 C31 C5 120.4(3) . . ?
C32 C31 C36 117.7(3) . . ?
C36 C31 C5 121.9(3) . . ?
C31 C32 H32 119.5 . . ?
C31 C32 C33 121.0(3) . . ?
C33 C32 H32 119.5 . . ?
C32 C33 H33 119.3 . . ?
C34 C33 C32 121.4(3) . . ?
C34 C33 H33 119.3 . . ?
C33 C34 C35 117.1(3) . . ?
C33 C34 C37 122.3(3) . . ?
C35 C34 C37 120.5(3) . . ?
C34 C35 H35 119.0 . . ?
C36 C35 C34 122.1(3) . . ?
C36 C35 H35 119.0 . . ?
C31 C36 H36 119.6 . . ?
C35 C36 C31 120.9(3) . . ?
C35 C36 H36 119.6 . . ?
C38 C37 C34 108.3(3) . . ?
C39 C37 C34 112.3(3) . . ?
C39 C37 C38 107.3(4) . . ?
C40 C37 C34 110.5(3) . . ?
C40 C37 C38 109.6(4) . . ?
C40 C37 C39 108.8(4) . . ?
C37 C38 H38A 109.5 . . ?
C37 C38 H38B 109.5 . . ?
C37 C38 H38C 109.5 . . ?
H38A C38 H38B 109.5 . . ?
H38A C38 H38C 109.5 . . ?
H38B C38 H38C 109.5 . . ?
C37 C39 H39A 109.5 . . ?
C37 C39 H39B 109.5 . . ?
C37 C39 H39C 109.5 . . ?
H39A C39 H39B 109.5 . . ?
H39A C39 H39C 109.5 . . ?
H39B C39 H39C 109.5 . . ?
C37 C40 H40A 109.5 . . ?
C37 C40 H40B 109.5 . . ?
C37 C40 H40C 109.5 . . ?
H40A C40 H40B 109.5 . . ?
H40A C40 H40C 109.5 . . ?
H40B C40 H40C 109.5 . . ?
C42 C41 C10 122.0(3) . . ?
C46 C41 C10 121.0(3) . . ?
C46 C41 C42 116.9(3) . . ?
C41 C42 H42 119.6 . . ?
C43 C42 C41 120.7(3) . . ?
C43 C42 H42 119.6 . . ?
C42 C43 H43 118.9 . . ?
C42 C43 C44 122.2(3) . . ?
C44 C43 H43 118.9 . . ?
C43 C44 C47 122.4(3) . . ?
C45 C44 C43 116.5(3) . . ?
C45 C44 C47 121.1(4) . . ?
C44 C45 H45 119.0 . . ?
C46 C45 C44 122.0(3) . . ?
C46 C45 H45 119.0 . . ?
C41 C46 H46 119.2 . . ?
C45 C46 C41 121.6(3) . . ?
C45 C46 H46 119.2 . . ?
C44 C47 C50 110.2(4) . . ?
C48 C47 C44 107.7(4) . . ?
C48 C47 C49 113.4(6) . . ?
C48 C47 C50 107.4(6) . . ?
C49 C47 C44 112.8(4) . . ?
C49 C47 C50 105.2(4) . . ?
C47 C48 H48A 109.5 . . ?
C47 C48 H48B 109.5 . . ?
C47 C48 H48C 109.5 . . ?
H48A C48 H48B 109.5 . . ?
H48A C48 H48C 109.5 . . ?
H48B C48 H48C 109.5 . . ?
C47 C49 H49A 109.5 . . ?
C47 C49 H49B 109.5 . . ?
C47 C49 H49C 109.5 . . ?
H49A C49 H49B 109.5 . . ?
H49A C49 H49C 109.5 . . ?
H49B C49 H49C 109.5 . . ?
C47 C50 H50A 109.5 . . ?
C47 C50 H50B 109.5 . . ?
C47 C50 H50C 109.5 . . ?
H50A C50 H50B 109.5 . . ?
H50A C50 H50C 109.5 . . ?
H50B C50 H50C 109.5 . . ?
C52 C51 C11 120.6(2) . . ?
C52 C51 C56 116.8(3) . . ?
C56 C51 C11 122.6(3) . . ?
C51 C52 H52 119.1 . . ?
C53 C52 C51 121.8(3) . . ?
C53 C52 H52 119.1 . . ?
C52 C53 H53 119.2 . . ?
C52 C53 C54 121.5(3) . . ?
C54 C53 H53 119.2 . . ?
C53 C54 C57 119.2(3) . . ?
C55 C54 C53 116.5(3) . . ?
C55 C54 C57 124.3(3) . . ?
C54 C55 H55 118.8 . . ?
C54 C55 C56 122.5(3) . . ?
C56 C55 H55 118.8 . . ?
C51 C56 H56 119.6 . . ?
C55 C56 C51 120.8(3) . . ?
C55 C56 H56 119.6 . . ?
C58 C57 C54 111.5(3) . . ?
C58 C57 C59 108.7(4) . . ?
C58 C57 C60 107.9(3) . . ?
C59 C57 C54 108.0(3) . . ?
C59 C57 C60 108.8(3) . . ?
C60 C57 C54 111.9(3) . . ?
C57 C58 H58A 109.5 . . ?
C57 C58 H58B 109.5 . . ?
C57 C58 H58C 109.5 . . ?
H58A C58 H58B 109.5 . . ?
H58A C58 H58C 109.5 . . ?
H58B C58 H58C 109.5 . . ?
C57 C59 H59A 109.5 . . ?
C57 C59 H59B 109.5 . . ?
C57 C59 H59C 109.5 . . ?
H59A C59 H59B 109.5 . . ?
H59A C59 H59C 109.5 . . ?
H59B C59 H59C 109.5 . . ?
C57 C60 H60A 109.5 . . ?
C57 C60 H60B 109.5 . . ?
C57 C60 H60C 109.5 . . ?
H60A C60 H60B 109.5 . . ?
H60A C60 H60C 109.5 . . ?
H60B C60 H60C 109.5 . . ?
C62 C61 C16 121.5(3) . . ?
C66 C61 C16 120.7(3) . . ?
C66 C61 C62 117.8(3) . . ?
C61 C62 H62 119.8 . . ?
C61 C62 C63 120.4(3) . . ?
C63 C62 H62 119.8 . . ?
C62 C63 H63 118.9 . . ?
C64 C63 C62 122.2(3) . . ?
C64 C63 H63 118.9 . . ?
C63 C64 C65 117.1(3) . . ?
C63 C64 C67 123.4(3) . . ?
C65 C64 C67 119.5(4) . . ?
C64 C65 H65 119.5 . . ?
C64 C65 C66 121.0(4) . . ?
C66 C65 H65 119.5 . . ?
C61 C66 C65 121.5(3) . . ?
C61 C66 H66 119.3 . . ?
C65 C66 H66 119.3 . . ?
C68 C67 C64 109.3(3) . . ?
C69 C67 C64 112.9(4) . . ?
C69 C67 C68 109.4(4) . . ?
C70 C67 C64 110.0(4) . . ?
C70 C67 C68 106.6(4) . . ?
C70 C67 C69 108.5(4) . . ?
C67 C68 H68A 109.5 . . ?
C67 C68 H68B 109.5 . . ?
C67 C68 H68C 109.5 . . ?
H68A C68 H68B 109.5 . . ?
H68A C68 H68C 109.5 . . ?
H68B C68 H68C 109.5 . . ?
C67 C69 H69A 109.5 . . ?
C67 C69 H69B 109.5 . . ?
C67 C69 H69C 109.5 . . ?
H69A C69 H69B 109.5 . . ?
H69A C69 H69C 109.5 . . ?
H69B C69 H69C 109.5 . . ?
C67 C70 H70A 109.5 . . ?
C67 C70 H70B 109.5 . . ?
C67 C70 H70C 109.5 . . ?
H70A C70 H70B 109.5 . . ?
H70A C70 H70C 109.5 . . ?
H70B C70 H70C 109.5 . . ?
C19 B25 C25 113.3(3) . . ?
C26 B25 C19 113.7(3) . . ?
C26 B25 C25 133.0(2) . . ?

loop_
_geom_torsion_atom_site_label_1
_geom_torsion_atom_site_label_2
_geom_torsion_atom_site_label_3
_geom_torsion_atom_site_label_4
_geom_torsion
_geom_torsion_site_symmetry_1
_geom_torsion_site_symmetry_2
_geom_torsion_site_symmetry_3
_geom_torsion_site_symmetry_4
_geom_torsion_publ_flag
N20 C21 C22 C7 179.8(3) . . . . ?
N20 C21 C22 C23 -1.2(3) . . . . ?
N20 C24 C25 C10 172.4(3) . . . . ?
N20 C24 C25 B25 -12.4(4) . . . . ?
N30 C18 C19 C20 179.1(3) . . . . ?
N30 C18 C19 B25 -0.2(5) . . . . ?
N30 C27 C28 C13 -176.6(3) . . . . ?
N30 C27 C28 C29 3.8(3) . . . . ?
C1 C2 C3 C20 -2.9(6) . . . . ?
C1 C18 C19 C20 -2.2(5) . . . . ?
C1 C18 C19 B25 178.6(3) . . . . ?
C2 C1 C18 N30 -176.9(3) . . . . ?
C2 C1 C18 C19 4.4(6) . . . . ?
C2 C3 C20 N20 -176.2(3) . . . . ?
C2 C3 C20 C19 5.2(6) . . . . ?
C4 C5 C6 C7 -2.7(5) . . . . ?
C4 C5 C31 C32 32.8(4) . . . . ?
C4 C5 C31 C36 -148.5(3) . . . . ?
C4 C21 C22 C7 -5.0(5) . . . . ?
C4 C21 C22 C23 173.9(3) . . . . ?
C5 C4 C21 N20 177.3(3) . . . . ?
C5 C4 C21 C22 3.3(4) . . . . ?
C5 C6 C7 C22 1.0(5) . . . . ?
C5 C31 C32 C33 177.8(3) . . . . ?
C5 C31 C36 C35 -178.0(3) . . . . ?
C6 C5 C31 C32 -146.2(3) . . . . ?
C6 C5 C31 C36 32.5(4) . . . . ?
C6 C7 C22 C21 2.8(5) . . . . ?
C6 C7 C22 C23 -175.8(3) . . . . ?
C7 C22 C23 C8 -2.2(6) . . . . ?
C7 C22 C23 C24 177.3(3) . . . . ?
C8 C9 C10 C25 0.4(5) . . . . ?
C8 C9 C10 C41 173.4(3) . . . . ?
C8 C23 C24 N20 -176.8(3) . . . . ?
C8 C23 C24 C25 3.2(5) . . . . ?
C9 C8 C23 C22 -177.1(3) . . . . ?
C9 C8 C23 C24 3.5(4) . . . . ?
C9 C10 C25 C24 5.6(4) . . . . ?
C9 C10 C25 B25 -168.6(3) . . . . ?
C9 C10 C41 C42 36.8(4) . . . . ?
C9 C10 C41 C46 -140.3(3) . . . . ?
C10 C25 B25 C19 -158.4(3) . . . . ?
C10 C25 B25 C26 21.7(5) . . . . ?
C10 C41 C42 C43 -179.3(3) . . . . ?
C10 C41 C46 C45 179.7(3) . . . . ?
C11 C12 C13 C28 -3.0(5) . . . . ?
C11 C26 C27 N30 172.5(3) . . . . ?
C11 C26 C27 C28 -8.2(4) . . . . ?
C11 C26 B25 C19 -156.6(3) . . . . ?
C11 C26 B25 C25 23.4(5) . . . . ?
C11 C51 C52 C53 -179.3(3) . . . . ?
C11 C51 C56 C55 -179.6(3) . . . . ?
C12 C11 C26 C27 6.7(4) . . . . ?
C12 C11 C26 B25 -170.8(3) . . . . ?
C12 C11 C51 C52 -139.6(3) . . . . ?
C12 C11 C51 C56 38.0(4) . . . . ?
C12 C13 C28 C27 1.8(5) . . . . ?
C12 C13 C28 C29 -178.7(3) . . . . ?
C13 C28 C29 C14 -2.1(6) . . . . ?
C13 C28 C29 C30 179.8(3) . . . . ?
C14 C15 C16 C17 -2.7(5) . . . . ?
C14 C15 C16 C61 177.2(3) . . . . ?
C14 C29 C30 N30 178.9(3) . . . . ?
C14 C29 C30 C17 -5.4(5) . . . . ?
C15 C14 C29 C28 -174.5(3) . . . . ?
C15 C14 C29 C30 3.3(5) . . . . ?
C15 C16 C17 C30 0.6(5) . . . . ?
C15 C16 C61 C62 38.3(5) . . . . ?
C15 C16 C61 C66 -142.2(4) . . . . ?
C16 C17 C30 N30 178.0(3) . . . . ?
C16 C17 C30 C29 3.4(5) . . . . ?
C16 C61 C62 C63 179.4(3) . . . . ?
C16 C61 C66 C65 179.9(4) . . . . ?
C17 C16 C61 C62 -141.8(4) . . . . ?
C17 C16 C61 C66 37.7(5) . . . . ?
C18 N30 C27 C26 -14.8(5) . . . . ?
C18 N30 C27 C28 165.8(3) . . . . ?
C18 N30 C30 C17 19.7(6) . . . . ?
C18 N30 C30 C29 -165.2(3) . . . . ?
C18 C1 C2 C3 -1.8(6) . . . . ?
C18 C19 C20 N20 178.7(3) . . . . ?
C18 C19 C20 C3 -2.7(5) . . . . ?
C18 C19 B25 C25 157.8(3) . . . . ?
C18 C19 B25 C26 -22.3(4) . . . . ?
C20 N20 C21 C4 18.4(5) . . . . ?
C20 N20 C21 C22 -167.0(3) . . . . ?
C20 N20 C24 C23 167.1(3) . . . . ?
C20 N20 C24 C25 -12.9(5) . . . . ?
C20 C19 B25 C25 -21.4(4) . . . . ?
C20 C19 B25 C26 158.5(3) . . . . ?
C21 N20 C20 C3 11.0(5) . . . . ?
C21 N20 C20 C19 -170.4(3) . . . . ?
C21 N20 C24 C23 -4.4(3) . . . . ?
C21 N20 C24 C25 175.6(3) . . . . ?
C21 C4 C5 C6 0.6(4) . . . . ?
C21 C4 C5 C31 -178.4(3) . . . . ?
C21 C22 C23 C8 179.1(3) . . . . ?
C21 C22 C23 C24 -1.4(3) . . . . ?
C22 C23 C24 N20 3.6(3) . . . . ?
C22 C23 C24 C25 -176.4(3) . . . . ?
C23 C8 C9 C10 -5.3(5) . . . . ?
C23 C24 C25 C10 -7.6(4) . . . . ?
C23 C24 C25 B25 167.6(3) . . . . ?
C24 N20 C20 C3 -158.4(3) . . . . ?
C24 N20 C20 C19 20.2(4) . . . . ?
C24 N20 C21 C4 -171.2(3) . . . . ?
C24 N20 C21 C22 3.4(3) . . . . ?
C24 C25 B25 C19 27.4(4) . . . . ?
C24 C25 B25 C26 -152.5(3) . . . . ?
C25 C10 C41 C42 -150.3(3) . . . . ?
C25 C10 C41 C46 32.6(4) . . . . ?
C26 C11 C12 C13 -1.5(5) . . . . ?
C26 C11 C51 C52 36.2(4) . . . . ?
C26 C11 C51 C56 -146.3(3) . . . . ?
C26 C27 C28 C13 4.1(5) . . . . ?
C26 C27 C28 C29 -175.6(3) . . . . ?
C27 N30 C18 C1 -159.2(3) . . . . ?
C27 N30 C18 C19 19.5(4) . . . . ?
C27 N30 C30 C17 -170.1(3) . . . . ?
C27 N30 C30 C29 5.0(3) . . . . ?
C27 C26 B25 C19 26.0(4) . . . . ?
C27 C26 B25 C25 -154.1(3) . . . . ?
C27 C28 C29 C14 177.4(3) . . . . ?
C27 C28 C29 C30 -0.6(3) . . . . ?
C28 C29 C30 N30 -2.7(3) . . . . ?
C28 C29 C30 C17 173.0(3) . . . . ?
C29 C14 C15 C16 0.7(5) . . . . ?
C30 N30 C18 C1 9.8(5) . . . . ?
C30 N30 C18 C19 -171.4(3) . . . . ?
C30 N30 C27 C26 173.9(3) . . . . ?
C30 N30 C27 C28 -5.4(3) . . . . ?
C31 C5 C6 C7 176.2(3) . . . . ?
C31 C32 C33 C34 0.5(5) . . . . ?
C32 C31 C36 C35 0.7(4) . . . . ?
C32 C33 C34 C35 0.2(5) . . . . ?
C32 C33 C34 C37 -177.4(3) . . . . ?
C33 C34 C35 C36 -0.5(5) . . . . ?
C33 C34 C37 C38 109.2(4) . . . . ?
C33 C34 C37 C39 -9.1(5) . . . . ?
C33 C34 C37 C40 -130.8(4) . . . . ?
C34 C35 C36 C31 0.0(5) . . . . ?
C35 C34 C37 C38 -68.4(4) . . . . ?
C35 C34 C37 C39 173.4(3) . . . . ?
C35 C34 C37 C40 51.6(5) . . . . ?
C36 C31 C32 C33 -1.0(4) . . . . ?
C37 C34 C35 C36 177.2(3) . . . . ?
C41 C10 C25 C24 -167.3(3) . . . . ?
C41 C10 C25 B25 18.5(5) . . . . ?
C41 C42 C43 C44 0.2(5) . . . . ?
C42 C41 C46 C45 2.5(5) . . . . ?
C42 C43 C44 C45 1.3(6) . . . . ?
C42 C43 C44 C47 -176.4(4) . . . . ?
C43 C44 C45 C46 -0.9(6) . . . . ?
C43 C44 C47 C48 102.5(6) . . . . ?
C43 C44 C47 C49 -23.4(7) . . . . ?
C43 C44 C47 C50 -140.6(5) . . . . ?
C44 C45 C46 C41 -1.1(6) . . . . ?
C45 C44 C47 C48 -75.2(7) . . . . ?
C45 C44 C47 C49 159.0(5) . . . . ?
C45 C44 C47 C50 41.8(6) . . . . ?
C46 C41 C42 C43 -2.0(5) . . . . ?
C47 C44 C45 C46 176.9(4) . . . . ?
C51 C11 C12 C13 174.2(3) . . . . ?
C51 C11 C26 C27 -169.0(3) . . . . ?
C51 C11 C26 B25 13.5(5) . . . . ?
C51 C52 C53 C54 -1.9(5) . . . . ?
C52 C51 C56 C55 -2.0(5) . . . . ?
C52 C53 C54 C55 -0.4(5) . . . . ?
C52 C53 C54 C57 176.9(3) . . . . ?
C53 C54 C55 C56 1.4(5) . . . . ?
C53 C54 C57 C58 46.8(4) . . . . ?
C53 C54 C57 C59 -72.6(4) . . . . ?
C53 C54 C57 C60 167.8(3) . . . . ?
C54 C55 C56 C51 -0.2(5) . . . . ?
C55 C54 C57 C58 -136.1(4) . . . . ?
C55 C54 C57 C59 104.5(4) . . . . ?
C55 C54 C57 C60 -15.1(5) . . . . ?
C56 C51 C52 C53 3.0(5) . . . . ?
C57 C54 C55 C56 -175.8(3) . . . . ?
C61 C16 C17 C30 -179.3(3) . . . . ?
C61 C62 C63 C64 -0.1(6) . . . . ?
C62 C61 C66 C65 -0.6(6) . . . . ?
C62 C63 C64 C65 0.8(6) . . . . ?
C62 C63 C64 C67 -179.4(4) . . . . ?
C63 C64 C65 C66 -1.5(7) . . . . ?
C63 C64 C67 C68 112.0(5) . . . . ?
C63 C64 C67 C69 -10.0(6) . . . . ?
C63 C64 C67 C70 -131.3(5) . . . . ?
C64 C65 C66 C61 1.4(7) . . . . ?
C65 C64 C67 C68 -68.2(5) . . . . ?
C65 C64 C67 C69 169.8(5) . . . . ?
C65 C64 C67 C70 48.5(6) . . . . ?
C66 C61 C62 C63 0.0(6) . . . . ?
C67 C64 C65 C66 178.7(4) . . . . ?
B25 C19 C20 N20 -2.1(4) . . . . ?
B25 C19 C20 C3 176.6(3) . . . . ?
B25 C26 C27 N30 -9.5(4) . . . . ?
B25 C26 C27 C28 169.7(3) . . . . ?

_shelx_res_file                  
;
TITL jwezc7_a.res in P-1
    jwezc7.res
    created by SHELXL-2019/3 at 12:35:44 on 15-May-2024
REM Old TITL jwezc7 in P-1 #2
REM SHELXT solution in P-1: R1 0.239, Rweak 0.018, Alpha 0.067
REM <I/s> 0.000 for 0 systematic absences, Orientation as input
REM Formula found by SHELXT: C76 B3 N20
CELL 0.71073 13.427118 13.94874 19.355148 102.5513 105.385 106.1285
ZERR 2 0.000542 0.000446 0.00078 0.0031 0.0035 0.0032
LATT 1
SFAC C H B N
UNIT 140 130 2 4

L.S. 5 0 82
PLAN  10
SIZE 0.07 0.1 0.2
TEMP -100
CONF
MORE -1
BOND $H
ABIN
fmap 2
acta
OMIT -7 0 2
OMIT -5 2 1
OMIT -4 2 0
OMIT 2 0 1
OMIT 3 5 0
OMIT 7 -2 1
REM <olex2.extras>
REM <HklSrc "%.\\jwezc7.hkl">
REM </olex2.extras>

WGHT    0.173400    2.804600
FVAR       0.37425
N20   4    0.564844    0.498992    0.863517    11.00000    0.04881    0.02828 =
         0.03561    0.00659    0.00725    0.01974
N30   4    0.408902    0.391671    0.593426    11.00000    0.05090    0.02997 =
         0.03502    0.00314    0.00613    0.02045
C1    1    0.487292    0.280207    0.653186    11.00000    0.07462    0.03717 =
         0.04242   -0.00068    0.00344    0.03292
AFIX  43
H1    2    0.474248    0.232650    0.605630    11.00000   -1.20000
AFIX   0
C2    1    0.533525    0.261517    0.719613    11.00000    0.08515    0.03763 =
         0.04860    0.00318    0.00081    0.04052
AFIX  43
H2    2    0.549977    0.199079    0.716649    11.00000   -1.20000
AFIX   0
C3    1    0.556503    0.329350    0.789406    11.00000    0.06676    0.03475 =
         0.04139    0.00655    0.00036    0.02757
AFIX  43
H3    2    0.585044    0.312694    0.833859    11.00000   -1.20000
AFIX   0
C4    1    0.703461    0.458164    0.959076    11.00000    0.04295    0.03074 =
         0.03975    0.00707    0.00833    0.01485
AFIX  43
H4    2    0.716343    0.410003    0.922616    11.00000   -1.20000
AFIX   0
C5    1    0.759642    0.481533    1.035661    11.00000    0.03580    0.03547 =
         0.04057    0.00919    0.00612    0.00953
C6    1    0.739002    0.552418    1.089172    11.00000    0.04598    0.04262 =
         0.03508    0.00581    0.00438    0.01399
AFIX  43
H6    2    0.775126    0.565886    1.141504    11.00000   -1.20000
AFIX   0
C7    1    0.666941    0.602374    1.066325    11.00000    0.04349    0.04168 =
         0.03930    0.00299    0.00827    0.01744
AFIX  43
H7    2    0.654457    0.650858    1.102815    11.00000   -1.20000
AFIX   0
C8    1    0.490832    0.697894    0.965906    11.00000    0.04388    0.03737 =
         0.03968    0.00230    0.01120    0.01666
AFIX  43
H8    2    0.507741    0.736319    1.017089    11.00000   -1.20000
AFIX   0
C9    1    0.417863    0.714450    0.907764    11.00000    0.04498    0.03412 =
         0.04585    0.00348    0.01274    0.02018
AFIX  43
H9    2    0.380553    0.760623    0.920521    11.00000   -1.20000
AFIX   0
C10   1    0.396883    0.666646    0.831824    11.00000    0.03721    0.02997 =
         0.04389    0.00787    0.01232    0.01473
C11   1    0.456063    0.676107    0.648060    11.00000    0.03507    0.03138 =
         0.04478    0.00987    0.01156    0.01784
C12   1    0.423889    0.680683    0.574616    11.00000    0.05099    0.03500 =
         0.05180    0.01682    0.01658    0.02199
AFIX  43
H12   2    0.430145    0.747210    0.567718    11.00000   -1.20000
AFIX   0
C13   1    0.383221    0.593189    0.511086    11.00000    0.05263    0.04317 =
         0.04152    0.01490    0.01205    0.02494
AFIX  43
H13   2    0.358883    0.599159    0.461959    11.00000   -1.20000
AFIX   0
C14   1    0.301156    0.345455    0.393519    11.00000    0.04844    0.05176 =
         0.03819    0.01331    0.01449    0.02611
AFIX  43
H14   2    0.293339    0.388039    0.361698    11.00000   -1.20000
AFIX   0
C15   1    0.268449    0.237455    0.362429    11.00000    0.04826    0.05243 =
         0.03225    0.00267    0.01051    0.01984
AFIX  43
H15   2    0.238935    0.206519    0.309116    11.00000   -1.20000
AFIX   0
C16   1    0.278225    0.173617    0.408220    11.00000    0.04403    0.04056 =
         0.03945    0.00175    0.01166    0.01434
C17   1    0.325569    0.218689    0.486187    11.00000    0.05615    0.04092 =
         0.03844    0.00693    0.01354    0.02094
AFIX  43
H17   2    0.333222    0.175875    0.517849    11.00000   -1.20000
AFIX   0
C18   1    0.460272    0.370638    0.657727    11.00000    0.05212    0.03079 =
         0.03761    0.00620    0.00709    0.02142
C19   1    0.486495    0.445833    0.728617    11.00000    0.04315    0.02867 =
         0.03676    0.00516    0.00787    0.01709
C20   1    0.537055    0.423958    0.793960    11.00000    0.04783    0.03070 =
         0.03684    0.00604    0.00649    0.01916
C21   1    0.628269    0.506215    0.936648    11.00000    0.03895    0.03017 =
         0.03678    0.00796    0.00659    0.01166
C22   1    0.612674    0.581826    0.990048    11.00000    0.03800    0.03073 =
         0.03986    0.00536    0.00876    0.00973
C23   1    0.538590    0.623660    0.947387    11.00000    0.03528    0.03229 =
         0.03754    0.00518    0.00637    0.01083
C24   1    0.514603    0.574589    0.870952    11.00000    0.03873    0.02701 =
         0.03905    0.00606    0.01093    0.01416
C25   1    0.450767    0.596290    0.810537    11.00000    0.03664    0.02532 =
         0.03901    0.00697    0.00786    0.01216
C26   1    0.445513    0.578133    0.660793    11.00000    0.03395    0.02932 =
         0.03819    0.00492    0.00717    0.01630
C27   1    0.413049    0.492988    0.594897    11.00000    0.03954    0.03180 =
         0.03870    0.01010    0.01017    0.01855
C28   1    0.378852    0.496112    0.520953    11.00000    0.03745    0.03654 =
         0.03970    0.00674    0.00917    0.01710
C29   1    0.344806    0.390438    0.470370    11.00000    0.04078    0.04016 =
         0.03862    0.00715    0.00993    0.02032
C30   1    0.361513    0.327181    0.517123    11.00000    0.04262    0.04092 =
         0.03278    0.00441    0.00806    0.02094
C31   1    0.842956    0.431720    1.059705    11.00000    0.03498    0.03148 =
         0.03889    0.00751    0.00512    0.00890
C32   1    0.904495    0.409920    1.015748    11.00000    0.04469    0.03761 =
         0.04099    0.01565    0.00507    0.01215
AFIX  43
H32   2    0.891935    0.424363    0.969068    11.00000   -1.20000
AFIX   0
C33   1    0.985200    0.366825    1.038875    11.00000    0.04480    0.04155 =
         0.04526    0.01375    0.01009    0.01633
AFIX  43
H33   2    1.026887    0.353025    1.007720    11.00000   -1.20000
AFIX   0
C34   1    1.005482    0.343986    1.105861    11.00000    0.04259    0.03365 =
         0.04746    0.01381    0.00421    0.01203
C35   1    0.942245    0.365170    1.149053    11.00000    0.04547    0.04646 =
         0.04495    0.02040    0.00671    0.01172
AFIX  43
H35   2    0.953977    0.349745    1.195370    11.00000   -1.20000
AFIX   0
C36   1    0.862766    0.407954    1.126954    11.00000    0.03757    0.04438 =
         0.04671    0.01392    0.00951    0.01187
AFIX  43
H36   2    0.821009    0.421350    1.158145    11.00000   -1.20000
AFIX   0
C37   1    1.096946    0.300992    1.134080    11.00000    0.05967    0.05166 =
         0.05774    0.02254    0.01118    0.02992
C38   1    1.189587    0.387472    1.202123    11.00000    0.06188    0.08765 =
         0.08671    0.01057   -0.00551    0.04302
AFIX 137
H38A  2    1.245640    0.359512    1.223730    11.00000   -1.50000
H38B  2    1.158902    0.411883    1.240252    11.00000   -1.50000
H38C  2    1.223526    0.446382    1.185947    11.00000   -1.50000
AFIX   0
C39   1    1.147749    0.270996    1.074563    11.00000    0.08511    0.08852 =
         0.08552    0.03947    0.02691    0.06094
AFIX 137
H39A  2    1.181225    0.333332    1.061514    11.00000   -1.50000
H39B  2    1.089995    0.217375    1.029317    11.00000   -1.50000
H39C  2    1.204618    0.243036    1.094673    11.00000   -1.50000
AFIX   0
C40   1    1.052317    0.205964    1.157176    11.00000    0.10012    0.09597 =
         0.13074    0.07861    0.03969    0.06005
AFIX 137
H40A  2    1.001948    0.146912    1.112187    11.00000   -1.50000
H40B  2    1.012276    0.222062    1.191083    11.00000   -1.50000
H40C  2    1.113726    0.187166    1.183269    11.00000   -1.50000
AFIX   0
C41   1    0.308627    0.679699    0.773460    11.00000    0.04031    0.03742 =
         0.04313    0.01291    0.01651    0.02015
C42   1    0.288619    0.774197    0.782280    11.00000    0.04832    0.04097 =
         0.04570    0.00800    0.01538    0.02350
AFIX  43
H42   2    0.332871    0.832372    0.826401    11.00000   -1.20000
AFIX   0
C43   1    0.205413    0.783714    0.727636    11.00000    0.06202    0.05190 =
         0.05661    0.01664    0.02198    0.03883
AFIX  43
H43   2    0.193866    0.848810    0.735064    11.00000   -1.20000
AFIX   0
C44   1    0.137444    0.700766    0.661645    11.00000    0.05605    0.06751 =
         0.04991    0.01858    0.01863    0.03854
C45   1    0.156311    0.607179    0.654411    11.00000    0.04416    0.05493 =
         0.04493    0.00261    0.00688    0.02203
AFIX  43
H45   2    0.111134    0.548698    0.610673    11.00000   -1.20000
AFIX   0
C46   1    0.238588    0.596131    0.708665    11.00000    0.04520    0.03751 =
         0.04641    0.00694    0.01305    0.01872
AFIX  43
H46   2    0.247867    0.530037    0.701803    11.00000   -1.20000
AFIX   0
C47   1    0.049384    0.712881    0.598831    11.00000    0.07750    0.11326 =
         0.05579    0.02039    0.01312    0.06477
C48   1    0.093760    0.723019    0.536988    11.00000    0.16629    0.33193 =
         0.10917    0.14133    0.07617    0.17323
AFIX 137
H48A  2    0.132196    0.673401    0.529599    11.00000   -1.50000
H48B  2    0.145631    0.794881    0.550388    11.00000   -1.50000
H48C  2    0.032686    0.707454    0.490236    11.00000   -1.50000
AFIX   0
C49   1    0.011994    0.801807    0.626660    11.00000    0.08847    0.10346 =
         0.09578    0.02839    0.00390    0.06535
AFIX 137
H49A  2    0.075131    0.868274    0.647377    11.00000   -1.50000
H49B  2   -0.018336    0.789506    0.666081    11.00000   -1.50000
H49C  2   -0.045079    0.805357    0.584585    11.00000   -1.50000
AFIX   0
C50   1   -0.057615    0.611631    0.565661    11.00000    0.08126    0.11535 =
         0.13671   -0.00307   -0.03433    0.05220
AFIX 137
H50A  2   -0.114088    0.621109    0.526538    11.00000   -1.50000
H50B  2   -0.085607    0.599502    0.606088    11.00000   -1.50000
H50C  2   -0.040005    0.551018    0.543632    11.00000   -1.50000
AFIX   0
C51   1    0.508367    0.774718    0.712240    11.00000    0.03968    0.02752 =
         0.04561    0.00993    0.01415    0.01508
C52   1    0.597383    0.786494    0.774379    11.00000    0.04366    0.03248 =
         0.04894    0.01259    0.01518    0.02162
AFIX  43
H52   2    0.624633    0.730548    0.774714    11.00000   -1.20000
AFIX   0
C53   1    0.646886    0.877039    0.835295    11.00000    0.04391    0.03525 =
         0.04815    0.01305    0.01252    0.01930
AFIX  43
H53   2    0.705908    0.881184    0.877208    11.00000   -1.20000
AFIX   0
C54   1    0.612189    0.963222    0.836878    11.00000    0.04934    0.02707 =
         0.04687    0.00853    0.01906    0.01625
C55   1    0.526813    0.952696    0.774292    11.00000    0.05411    0.03063 =
         0.06100    0.01547    0.02235    0.02470
AFIX  43
H55   2    0.502339    1.010180    0.772948    11.00000   -1.20000
AFIX   0
C56   1    0.475000    0.861032    0.712917    11.00000    0.04668    0.03504 =
         0.05128    0.01492    0.01351    0.02174
AFIX  43
H56   2    0.416206    0.857194    0.670982    11.00000   -1.20000
AFIX   0
C57   1    0.666410    1.059606    0.907754    11.00000    0.07457    0.02799 =
         0.05154    0.00462    0.02052    0.01841
C58   1    0.791557    1.092706    0.935717    11.00000    0.08277    0.04507 =
         0.07638   -0.00232   -0.00031    0.01836
AFIX 137
H58A  2    0.818648    1.104391    0.894847    11.00000   -1.50000
H58B  2    0.812857    1.037234    0.951966    11.00000   -1.50000
H58C  2    0.823906    1.157846    0.978377    11.00000   -1.50000
AFIX   0
C59   1    0.624854    1.030811    0.969205    11.00000    0.16410    0.05473 =
         0.07629    0.01534    0.06540    0.04381
AFIX 137
H59A  2    0.665763    1.087958    1.017038    11.00000   -1.50000
H59B  2    0.636194    0.966130    0.974939    11.00000   -1.50000
H59C  2    0.545884    1.019830    0.955154    11.00000   -1.50000
AFIX   0
C60   1    0.637151    1.153456    0.893790    11.00000    0.08768    0.03498 =
         0.07378    0.00360    0.02227    0.02763
AFIX 137
H60A  2    0.677971    1.214984    0.938998    11.00000   -1.50000
H60B  2    0.557564    1.137249    0.882311    11.00000   -1.50000
H60C  2    0.657110    1.168463    0.851086    11.00000   -1.50000
AFIX   0
C61   1    0.238214    0.056658    0.374742    11.00000    0.05083    0.04097 =
         0.03940   -0.00017    0.01060    0.01311
C62   1    0.250818    0.010178    0.308736    11.00000    0.06783    0.04250 =
         0.04493    0.00224    0.02082    0.01512
AFIX  43
H62   2    0.285032    0.052761    0.283274    11.00000   -1.20000
AFIX   0
C63   1    0.213461   -0.099579    0.278912    11.00000    0.07120    0.04425 =
         0.04324   -0.00435    0.01930    0.01682
AFIX  43
H63   2    0.222978   -0.129869    0.233283    11.00000   -1.20000
AFIX   0
C64   1    0.163859   -0.164432    0.313218    11.00000    0.06583    0.04288 =
         0.04617   -0.00190    0.01220    0.01041
C65   1    0.150222   -0.117073    0.379236    11.00000    0.09252    0.04516 =
         0.05348    0.00430    0.02746    0.00866
AFIX  43
H65   2    0.114460   -0.159682    0.404055    11.00000   -1.20000
AFIX   0
C66   1    0.188161   -0.008052    0.409648    11.00000    0.08993    0.04992 =
         0.04512   -0.00059    0.02863    0.01242
AFIX  43
H66   2    0.179270    0.022284    0.455516    11.00000   -1.20000
AFIX   0
C67   1    0.122727   -0.286047    0.282084    11.00000    0.08047    0.04245 =
         0.06010    0.00001    0.01590    0.01043
C68   1    0.193672   -0.326234    0.335184    11.00000    0.12046    0.05294 =
         0.09655    0.01704    0.02907    0.03244
AFIX 137
H68A  2    0.271125   -0.295232    0.339816    11.00000   -1.50000
H68B  2    0.169020   -0.402964    0.315044    11.00000   -1.50000
H68C  2    0.186660   -0.306443    0.384965    11.00000   -1.50000
AFIX   0
C69   1    0.124941   -0.325659    0.203273    11.00000    0.13833    0.04705 =
         0.07273   -0.00814    0.03759    0.01715
AFIX 137
H69A  2    0.074328   -0.304783    0.168114    11.00000   -1.50000
H69B  2    0.101795   -0.402478    0.187465    11.00000   -1.50000
H69C  2    0.200128   -0.295315    0.203312    11.00000   -1.50000
AFIX   0
C70   1    0.006076   -0.332789    0.280387    11.00000    0.10239    0.05723 =
         0.10994   -0.01585    0.03337    0.00136
AFIX 137
H70A  2    0.005159   -0.316264    0.332031    11.00000   -1.50000
H70B  2   -0.021215   -0.409236    0.257206    11.00000   -1.50000
H70C  2   -0.041501   -0.303232    0.250822    11.00000   -1.50000
AFIX   0
B25   3    0.459033    0.546849    0.733429    11.00000    0.03345    0.02565 =
         0.04009    0.00399    0.00522    0.01229
HKLF 4


REM  jwezc7_a.res in P-1
REM wR2 = 0.3208, GooF = S = 1.027, Restrained GooF = 1.027 for all data
REM R1 = 0.0983 for 9336 Fo > 4sig(Fo) and 0.1386 for all 15033 data
REM 670 parameters refined using 0 restraints

END

WGHT      0.1734      2.8046

REM Highest difference peak  0.488,  deepest hole -0.242,  1-sigma level  0.080
Q1    1   0.1468  0.8341  0.5802  11.00000  0.05    0.49
Q2    1   0.0180  0.6544  0.5424  11.00000  0.05    0.49
Q3    1   0.4798  0.6859  0.6100  11.00000  0.05    0.47
Q4    1   0.6155  0.9672  0.7890  11.00000  0.05    0.45
Q5    1   0.4999  0.4360  0.6882  11.00000  0.05    0.45
Q6    1   0.5785  0.4929  0.8228  11.00000  0.05    0.44
Q7    1   0.1706  0.0342  0.3717  11.00000  0.05    0.43
Q8    1   0.1149 -0.1499  0.3273  11.00000  0.05    0.43
Q9    1   0.1412 -0.1296  0.2771  11.00000  0.05    0.43
Q10   1   0.6333  0.5047  0.8914  11.00000  0.05    0.43
;
_shelx_res_checksum              8569
_shelx_hkl_file                  
;
 -18   2   4    0.86    1.94
 -18   3   4    3.89    1.99
 -18   3   5    2.91    1.99
 -18   4   3    0.70    1.90
 -18   4   4    0.52    1.98
 -18   4   5    0.59    1.99
 -18   5   3    1.68    1.91
 -18   5   4    1.31    1.96
 -18   5   5    1.78    1.96
 -18   6   2    3.70    1.97
 -18   6   3    3.15    1.99
 -18   6   4    5.15    2.08
 -18   7   2    1.38    2.02
 -17  -1   5    3.38    1.96
 -17  -1   6   -0.69    2.02
 -17   0   4    2.60    1.91
 -17   0   5    2.49    1.89
 -17   0   6    2.81    1.95
 -17   0   7    1.12    1.94
 -17   0   8    0.33    1.95
 -17   1   3    3.92    1.85
 -17   1   4    0.72    1.86
 -17   1   5    0.05    1.88
 -17   1   6    1.34    1.93
 -17   1   7   -2.12    1.90
 -17   1   8    0.33    1.98
 -17   1   9    2.74    2.03
 -17   2   3   10.83    1.94
 -17   2   4    3.34    1.83
 -17   2   5    1.75    1.88
 -17   2   6    2.69    1.97
 -17   2   7    2.98    2.03
 -17   2   8    1.26    1.94
 -17   2   9   -1.17    1.98
 -17   3   2    2.18    1.78
 -17   3   3    2.74    1.89
 -17   3   4    4.54    1.91
 -17   3   5   16.56    2.20
 -17   3   6    4.44    2.05
 -17   3   7    2.24    1.91
 -17   3   8    1.04    2.00
 -17   3   9    1.29    2.03
 -17   3  10    5.28    2.18
 -17   4   1    3.18    1.77
 -17   4   2   -0.23    1.82
 -17   4   3   -0.57    1.83
 -17   4   4    0.05    1.87
 -17   4   5   16.60    2.19
 -17   4   6    6.14    1.96
 -17   4   7    2.25    1.99
 -17   4   8   11.19    2.11
 -17   4   9    1.40    1.98
 -17   5   1    1.76    1.77
 -17   5   2    1.82    1.80
 -17   5   3   -0.82    1.87
 -17   5   4    2.39    1.90
 -17   5   5    1.84    1.89
 -17   5   6    6.52    2.00
 -17   5   7    4.25    1.98
 -17   5   8   -2.26    1.98
 -17   5   9    1.07    2.06
 -17   6   0    2.83    1.78
 -17   6   1    0.05    1.82
 -17   6   2    2.71    1.84
 -16  -3   6    5.99    2.03
 -16  -3   7    1.40    1.98
 -16  -3   8    2.48    2.04
 -16  -2   4    2.02    1.88
 -16  -2   5    1.83    1.83
 -16  -2   6    1.84    1.83
 -16  -2   7   -0.73    1.94
 -16  -2   8    0.27    1.95
 -16  -2   9   -0.77    1.99
 -16  -2  10    4.42    2.09
 -16  -1   3    1.45    1.76
 -16  -1   4    1.04    1.79
 -16  -1   5    0.10    1.84
 -16  -1   6    1.40    1.88
 -16  -1   7   -0.41    1.85
 -16  -1   8   -0.32    1.89
 -16  -1   9    1.18    1.89
 -16  -1  10   -0.94    2.01
 -16  -1  11    0.39    2.06
 -16   0   2    2.24    1.73
 -16   0   3   -0.58    1.74
 -16   0   4   -0.05    1.74
 -16   0   5    2.96    1.86
 -16   0   6    2.55    1.84
 -16   0   7    2.27    1.86
 -16   0   8    0.16    1.83
 -16   0   9    5.06    1.93
 -16   0  10    2.46    2.00
 -16   0  11   -0.39    2.00
 -16   0  12    2.29    2.09
 -16   1   1    2.99    1.71
 -16   1   2   11.10    1.82
 -16   1   3    6.75    1.78
 -16   1   4   -0.05    1.74
 -16   1   5    0.09    1.76
 -16   1   6    4.25    1.82
 -16   1   7    1.26    1.85
 -16   1   8    8.74    2.00
 -16   1   9    3.18    1.93
 -16   1  10    0.33    1.96
 -16   1  11    7.30    2.08
 -16   1  12    3.42    2.05
 -16   1  13    3.25    2.24
 -16   2   1    0.94    1.64
 -16   2   2    1.88    1.71
 -16   2   3   14.10    1.94
 -16   2   4    8.74    1.87
 -16   2   5    4.27    1.83
 -16   2   6    4.03    1.87
 -16   2   7    0.35    1.89
 -16   2   8   10.90    2.05
 -16   2   9    2.33    2.00
 -16   2  10    3.86    2.00
 -16   2  11    5.17    2.04
 -16   2  12    1.59    2.10
 -16   2  13    0.29    2.16
 -16   3   0    1.42    1.59
 -16   3   1    3.15    1.69
 -16   3   2   -1.39    1.69
 -16   3   3    6.61    1.82
 -16   3   4    7.97    1.86
 -16   3   5    6.63    1.86
 -16   3   6    5.63    1.91
 -16   3   7    9.73    1.93
 -16   3   8    2.37    1.84
 -16   3   9    1.16    1.93
 -16   3  10    0.54    1.93
 -16   3  11    2.04    2.01
 -16   3  12    0.06    2.07
 -16   4   0    4.09    1.67
 -16   4   1    2.02    1.66
 -16   4   2    0.48    1.70
 -16   4   3    1.76    1.70
 -16   4   4    4.60    1.80
 -16   4   5   15.71    2.02
 -16   4   6    6.19    1.97
 -16   4   7   15.69    2.15
 -16   4   8    2.84    1.89
 -16   4   9    6.45    1.99
 -16   4  10    0.59    1.96
 -16   4  11    3.04    2.02
 -16   4  12    0.23    2.12
 -16   5  -1    0.47    1.57
 -16   5   0    3.94    1.61
 -16   5   1    1.54    1.64
 -16   5   2    1.90    1.73
 -16   5   3    8.03    1.87
 -16   6  -1    4.85    1.67
 -15  -6   6    9.71    2.14
 -15  -5   5    4.02    1.96
 -15  -4   8    0.16    1.89
 -15  -4   9   -0.66    1.98
 -15  -4  10    2.58    1.99
 -15  -4  11   -0.52    2.03
 -15  -3   5    0.67    1.83
 -15  -3   6    2.18    1.88
 -15  -3   7    3.65    1.91
 -15  -3   8    3.02    1.85
 -15  -3   9   -0.96    1.90
 -15  -3  10   -1.04    1.95
 -15  -3  11   -1.68    2.05
 -15  -3  12    2.63    2.10
 -15  -3  13    2.68    2.21
 -15  -2   2   12.51    1.88
 -15  -2   3    8.21    1.83
 -15  -2   4    3.08    1.76
 -15  -2   5    0.37    1.80
 -15  -2   6    0.53    1.79
 -15  -2   7   -0.89    1.78
 -15  -2   8    0.71    1.85
 -15  -2   9   -1.72    1.87
 -15  -2  10    9.76    2.06
 -15  -2  11    2.55    1.94
 -15  -2  12   -0.44    1.96
 -15  -2  13    1.36    2.07
 -15  -2  14    2.14    2.21
 -15  -1   1    4.32    1.60
 -15  -1   2    6.11    1.71
 -15  -1   3   11.75    1.92
 -15  -1   4    3.78    1.75
 -15  -1   5    0.37    1.74
 -15  -1   6   -0.05    1.72
 -15  -1   7    1.35    1.79
 -15  -1   8    0.40    1.80
 -15  -1   9   -0.51    1.77
 -15  -1  10    0.05    1.91
 -15  -1  11    3.88    1.97
 -15  -1  12   -0.71    1.87
 -15  -1  13    0.11    1.98
 -15   0   0    0.19    1.49
 -15   0   1    1.80    1.56
 -15   0   2    0.81    1.60
 -15   0   3    5.22    1.68
 -15   0   4   -0.56    1.66
 -15   0   5    4.26    1.74
 -15   0   6    4.62    1.75
 -15   0   7   -1.05    1.72
 -15   0   8    2.89    1.82
 -15   0   9    1.41    1.80
 -15   0  10    3.19    1.89
 -15   0  11    3.95    1.88
 -15   0  12    4.00    1.94
 -15   0  13    3.26    2.05
 -15   1   0    2.46    1.52
 -15   1   1    4.00    1.57
 -15   1   2   -1.64    1.60
 -15   1   3   -1.92    1.64
 -15   1   4    1.43    1.64
 -15   1   5    5.36    1.75
 -15   1   6   10.16    1.89
 -15   1   7    0.14    1.75
 -15   1   8    8.61    1.88
 -15   1   9   12.53    2.02
 -15   1  10   -1.23    1.90
 -15   1  11    5.47    1.93
 -15   1  12   -1.24    1.93
 -15   1  15   -0.98    2.24
 -15   1  16   -1.29    2.46
 -15   2  -1    6.80    1.49
 -15   2   0    4.79    1.52
 -15   2   1    2.55    1.54
 -15   2   2   18.43    1.93
 -15   2   3    1.80    1.63
 -15   2   4    0.04    1.62
 -15   2   5    3.00    1.73
 -15   2   6   11.89    1.90
 -15   2   7    7.66    1.85
 -15   2   8   14.39    2.01
 -15   2   9   29.30    2.43
 -15   2  10    2.09    1.88
 -15   2  11    3.07    1.86
 -15   2  12    9.95    2.12
 -15   2  15    2.28    2.23
 -15   2  16    3.20    2.51
 -15   3  -1   -0.43    1.46
 -15   3   0    7.02    1.59
 -15   3   1    2.91    1.61
 -15   3   2    3.58    1.61
 -15   3   3    9.28    1.68
 -15   3   4    0.56    1.65
 -15   3   5   15.95    1.95
 -15   3   6   20.62    2.12
 -15   3   7    2.17    1.80
 -15   3   8   28.09    2.36
 -15   3   9    2.73    1.81
 -15   3  10    9.13    1.98
 -15   3  11    6.35    1.95
 -15   3  14    7.34    2.19
 -15   3  15    5.68    2.39
 -15   3  16    2.84    2.57
 -15   4  -2    0.07    1.44
 -15   4  -1    0.58    1.48
 -15   4   0    6.11    1.56
 -15   4   1    5.61    1.58
 -15   4   2    9.52    1.71
 -15   4   3    2.20    1.62
 -15   4   4    3.23    1.71
 -15   4  15   13.47    2.60
 -15   5  -2    0.85    1.47
 -15   5  -1   -0.15    1.50
 -14  -7   6    3.67    2.00
 -14  -7   7    1.45    1.97
 -14  -7   8    1.77    2.00
 -14  -7   9   -1.76    2.02
 -14  -6   4    8.76    1.96
 -14  -6   5   -0.44    1.84
 -14  -6   6    0.87    1.88
 -14  -6   7    0.95    1.92
 -14  -6   8    0.76    1.91
 -14  -6   9    1.34    1.98
 -14  -6  10    4.65    2.06
 -14  -6  11   -3.00    2.04
 -14  -5   3    4.23    1.84
 -14  -5  10    4.76    2.04
 -14  -5  11    1.40    2.06
 -14  -5  12    2.79    2.01
 -14  -5  13    3.50    2.20
 -14  -4   7    0.20    1.81
 -14  -4   8    0.05    1.86
 -14  -4   9    2.75    1.89
 -14  -4  10    0.85    1.92
 -14  -4  11    0.76    1.93
 -14  -4  12    1.22    1.99
 -14  -4  13    5.76    2.09
 -14  -4  14    0.12    2.18
 -14  -3   4    3.47    1.73
 -14  -3   5   17.64    2.05
 -14  -3   6    0.79    1.73
 -14  -3   7    1.44    1.80
 -14  -3   8    5.49    1.91
 -14  -3   9    2.31    1.86
 -14  -3  10    4.12    1.88
 -14  -3  11    1.48    1.89
 -14  -3  12    2.04    1.88
 -14  -3  13    1.54    1.96
 -14  -3  16    1.23    2.38
 -14  -2   2    3.03    1.61
 -14  -2   3   14.14    1.85
 -14  -2   4   15.95    1.85
 -14  -2   5    1.10    1.67
 -14  -2   6    5.17    1.76
 -14  -2   7    5.08    1.73
 -14  -2   8   16.19    2.03
 -14  -2   9    0.24    1.75
 -14  -2  10    5.08    1.85
 -14  -2  11    3.72    1.91
 -14  -2  12    0.78    1.82
 -14  -2  13    2.72    1.91
 -14  -2  15    0.72    2.11
 -14  -2  16   -0.74    2.27
 -14  -2  17    0.35    2.53
 -14  -1   0    8.95    1.62
 -14  -1   1    3.20    1.52
 -14  -1   2    7.02    1.64
 -14  -1   3    0.85    1.59
 -14  -1   4   13.66    1.81
 -14  -1   5    0.21    1.58
 -14  -1   6   -0.83    1.67
 -14  -1   7   -0.27    1.64
 -14  -1   8    4.96    1.78
 -14  -1   9    0.24    1.72
 -14  -1  10    0.20    1.76
 -14  -1  11    4.56    1.84
 -14  -1  12    4.51    1.85
 -14  -1  15   -0.33    2.05
 -14  -1  16   -1.90    2.27
 -14  -1  17    5.42    2.45
 -14   0  -1    1.82    1.39
 -14   0   0    2.07    1.46
 -14   0   1    1.79    1.48
 -14   0   2    5.11    1.54
 -14   0   3    2.43    1.57
 -14   0   4    5.25    1.63
 -14   0   5    2.95    1.61
 -14   0   6    6.12    1.73
 -14   0   7    3.53    1.73
 -14   0   8   15.57    1.94
 -14   0   9    1.28    1.74
 -14   0  10    1.94    1.77
 -14   0  11   -0.05    1.72
 -14   0  12    1.07    1.79
 -14   0  14    1.54    1.95
 -14   0  15   -1.58    2.09
 -14   0  16    0.67    2.24
 -14   0  17    3.17    2.44
 -14   0  18    1.44    2.63
 -14   1  -2    4.31    1.31
 -14   1  -1    4.45    1.40
 -14   1   0    4.69    1.48
 -14   1   0    6.53    1.46
 -14   1   0    3.52    1.43
 -14   1   1    1.85    1.51
 -14   1   1    1.54    1.44
 -14   1   1    0.65    1.42
 -14   1   2    0.53    1.45
 -14   1   3    7.60    1.60
 -14   1   4   -0.85    1.57
 -14   1   5    3.30    1.61
 -14   1   6    2.60    1.62
 -14   1   7   38.86    2.56
 -14   1   8    2.47    1.73
 -14   1   9    8.16    1.84
 -14   1  10    2.50    1.79
 -14   1  11   22.55    2.16
 -14   1  14    2.85    1.92
 -14   1  15    2.70    2.11
 -14   1  16    2.37    2.25
 -14   1  17    0.45    2.38
 -14   1  18    1.09    2.65
 -14   2  -2   -0.40    1.31
 -14   2  -1    0.79    1.34
 -14   2   0    2.72    1.40
 -14   2   0    1.91    1.40
 -14   2   0    0.45    1.38
 -14   2   1   -1.21    1.48
 -14   2   1    1.27    1.46
 -14   2   1    0.03    1.45
 -14   2   2   -2.09    1.54
 -14   2   3    1.69    1.50
 -14   2   4    0.77    1.56
 -14   2   5    1.95    1.58
 -14   2   6    2.66    1.61
 -14   2   7    9.08    1.78
 -14   2   8    5.30    1.71
 -14   2   9    1.16    1.70
 -14   2  10    7.04    1.73
 -14   2  13   23.17    2.31
 -14   2  14    5.02    2.06
 -14   2  15    4.97    2.11
 -14   2  16   -1.42    2.30
 -14   2  17   -0.45    2.48
 -14   2  18   -1.42    2.76
 -14   3  -3    0.50    1.21
 -14   3  -2    0.85    1.30
 -14   3  -1    6.81    1.40
 -14   3  -1    7.47    1.47
 -14   3  -1    8.54    1.45
 -14   3   0   34.41    2.18
 -14   3   0   30.77    2.10
 -14   3   0   33.71    2.12
 -14   3   1   -1.15    1.45
 -14   3   1    1.02    1.47
 -14   3   1    0.14    1.43
 -14   3   2    0.64    1.45
 -14   3   3   -0.43    1.47
 -14   3   4    2.55    1.55
 -14   3   5   -0.33    1.59
 -14   3   6    2.31    1.62
 -14   3   7    1.41    1.63
 -14   3  13    0.87    1.79
 -14   3  14    4.59    1.97
 -14   3  15    2.72    2.13
 -14   3  16    3.11    2.31
 -14   3  17    0.06    2.50
 -14   3  18    7.11    2.85
 -14   4  -3    2.70    1.31
 -14   4  -2    1.81    1.37
 -14   4  -1    0.53    1.37
 -14   4  -1   -1.15    1.38
 -14   4  -1    0.34    1.38
 -14   4   0   61.67    3.12
 -14   4   0   64.07    3.16
 -14   4   0   61.63    3.12
 -14   4  17    1.29    2.64
 -14   4  18    0.40    2.88
 -14   5  -4    0.27    1.19
 -14   5  -3   -1.01    1.30
 -13  -9   7    2.08    1.93
 -13  -8   5    1.73    1.84
 -13  -8   6    3.23    1.94
 -13  -8   7    0.52    1.91
 -13  -8   8    0.43    1.91
 -13  -8   9   -0.66    1.95
 -13  -8  10   -3.42    2.01
 -13  -7   4   -1.10    1.77
 -13  -7   5    4.56    1.85
 -13  -7   6    0.49    1.78
 -13  -7   7   -0.36    1.84
 -13  -7   8    0.84    1.82
 -13  -7   9   -1.52    1.93
 -13  -7  10   -0.11    1.99
 -13  -7  11    0.74    1.99
 -13  -7  12   -1.75    2.08
 -13  -7  13    1.97    2.13
 -13  -6   3    7.38    1.81
 -13  -6   4   -0.50    1.68
 -13  -6   5    3.47    1.77
 -13  -6   6   -2.57    1.81
 -13  -6   7   -1.35    1.82
 -13  -6   8   -0.83    1.84
 -13  -6   9   -3.91    1.92
 -13  -6  10    5.21    1.96
 -13  -6  11    3.72    1.95
 -13  -6  12   -1.31    1.98
 -13  -6  13   -0.41    1.96
 -13  -6  14   -0.12    2.04
 -13  -6  14    1.33    2.16
 -13  -6  15   -1.22    2.20
 -13  -5   1   22.97    2.01
 -13  -5   2   10.72    1.81
 -13  -5   9    2.17    1.84
 -13  -5  10    1.29    1.84
 -13  -5  11    1.85    1.87
 -13  -5  12    1.51    1.86
 -13  -5  13   -0.06    1.94
 -13  -5  16    2.27    2.30
 -13  -4   6    0.72    1.65
 -13  -4   7   -1.30    1.72
 -13  -4   8   -0.14    1.74
 -13  -4   9    0.93    1.79
 -13  -4  10    0.60    1.77
 -13  -4  11    0.05    1.83
 -13  -4  12    2.44    1.86
 -13  -4  13    1.33    1.92
 -13  -4  15    3.44    2.13
 -13  -4  16    5.32    2.31
 -13  -4  17   11.87    2.57
 -13  -4  18   -2.17    2.68
 -13  -3   3   15.07    1.79
 -13  -3   4   14.52    1.82
 -13  -3   5    1.27    1.58
 -13  -3   6    0.79    1.58
 -13  -3   7    2.60    1.69
 -13  -3   8    9.98    1.79
 -13  -3   9   -1.51    1.72
 -13  -3  10    1.40    1.74
 -13  -3  11   -0.39    1.79
 -13  -3  12    0.40    1.80
 -13  -3  15   -0.91    1.99
 -13  -3  16    9.30    2.27
 -13  -3  17    0.79    2.33
 -13  -3  18   10.82    2.77
 -13  -2   1    6.33    1.50
 -13  -2   1    5.63    1.45
 -13  -2   1    4.72    1.46
 -13  -2   2    0.78    1.47
 -13  -2   3    1.70    1.51
 -13  -2   4   20.39    1.93
 -13  -2   5    6.83    1.68
 -13  -2   6   -0.30    1.59
 -13  -2   7    1.21    1.61
 -13  -2   8    4.08    1.71
 -13  -2   9    1.95    1.65
 -13  -2  10    0.23    1.66
 -13  -2  11    1.33    1.67
 -13  -2  14   13.38    2.06
 -13  -2  15    1.31    1.98
 -13  -2  16    1.71    2.12
 -13  -2  17    0.05    2.22
 -13  -2  18    4.05    2.47
 -13  -2  19    3.63    2.74
 -13  -1  -1    9.84    1.48
 -13  -1   0   33.70    2.14
 -13  -1   0   38.08    2.19
 -13  -1   0   35.04    2.21
 -13  -1   1    1.60    1.42
 -13  -1   1    1.05    1.35
 -13  -1   1    3.99    1.37
 -13  -1   2    7.41    1.53
 -13  -1   2    7.61    1.49
 -13  -1   2    8.32    1.52
 -13  -1   3    1.38    1.44
 -13  -1   3    0.19    1.47
 -13  -1   3   -0.04    1.42
 -13  -1   4    3.85    1.52
 -13  -1   5   18.19    1.88
 -13  -1   6   22.24    1.95
 -13  -1   7   11.31    1.67
 -13  -1   8    0.83    1.61
 -13  -1   9    7.18    1.73
 -13  -1  10    1.33    1.65
 -13  -1  11    0.23    1.69
 -13  -1  14    3.98    1.88
 -13  -1  15    9.58    2.01
 -13  -1  16   -0.05    2.06
 -13  -1  17    8.49    2.30
 -13  -1  18    2.36    2.39
 -13  -1  19   -1.56    2.65
 -13  -1  20    2.79    3.00
 -13   0  -3   26.17    1.70
 -13   0  -2    1.34    1.20
 -13   0  -1    1.03    1.25
 -13   0  -1    1.18    1.26
 -13   0  -1    0.03    1.30
 -13   0   0   18.37    1.72
 -13   0   0   18.61    1.64
 -13   0   0   18.07    1.64
 -13   0   1    4.16    1.44
 -13   0   1    2.98    1.38
 -13   0   1    4.63    1.42
 -13   0   2    1.47    1.42
 -13   0   2    2.71    1.46
 -13   0   2    3.33    1.43
 -13   0   3    2.55    1.41
 -13   0   3    1.47    1.38
 -13   0   3    1.34    1.38
 -13   0   4    1.18    1.46
 -13   0   4    0.66    1.41
 -13   0   4   -0.18    1.39
 -13   0   5   16.30    1.76
 -13   0   6    3.17    1.56
 -13   0   7   13.21    1.78
 -13   0   8   32.66    2.30
 -13   0   9    1.55    1.67
 -13   0  10   -0.59    1.70
 -13   0  13    0.93    1.75
 -13   0  14   -0.25    1.83
 -13   0  15   -1.74    1.91
 -13   0  16   -1.20    2.01
 -13   0  17    2.13    2.20
 -13   0  18    6.26    2.46
 -13   0  19   -0.50    2.71
 -13   0  20   -0.23    2.90
 -13   1  -3   11.70    1.34
 -13   1  -2    4.40    1.24
 -13   1  -1    4.31    1.23
 -13   1  -1    4.26    1.33
 -13   1  -1    2.76    1.30
 -13   1  -1    3.08    1.30
 -13   1   0    2.33    1.27
 -13   1   0   -0.85    1.32
 -13   1   0    2.02    1.30
 -13   1   0   -0.10    1.36
 -13   1   1    3.63    1.36
 -13   1   1    2.51    1.38
 -13   1   1    2.92    1.36
 -13   1   2   19.15    1.67
 -13   1   2   17.62    1.78
 -13   1   2   20.56    1.66
 -13   1   3    5.30    1.40
 -13   1   3    3.95    1.47
 -13   1   3    4.35    1.41
 -13   1   4    4.92    1.48
 -13   1   4    6.56    1.53
 -13   1   4    5.71    1.48
 -13   1   5    6.24    1.59
 -13   1   6    2.05    1.55
 -13   1   7    1.57    1.56
 -13   1   8   37.13    2.46
 -13   1   9    2.22    1.63
 -13   1  10    1.20    1.59
 -13   1  13   -1.06    1.71
 -13   1  14   19.96    2.16
 -13   1  15    2.02    1.88
 -13   1  16   -0.62    1.99
 -13   1  17    3.07    2.21
 -13   1  18    4.27    2.46
 -13   1  19    4.54    2.71
 -13   1  20    1.97    2.96
 -13   2  -4   18.08    1.40
 -13   2  -3    1.43    1.14
 -13   2  -2   10.04    1.39
 -13   2  -2   11.81    1.43
 -13   2  -2   14.31    1.44
 -13   2  -1    5.73    1.24
 -13   2  -1    4.25    1.33
 -13   2  -1    2.91    1.27
 -13   2  -1    3.51    1.26
 -13   2   0    2.56    1.26
 -13   2   0    1.27    1.29
 -13   2   0    0.95    1.26
 -13   2   0   -0.68    1.33
 -13   2   1    3.45    1.42
 -13   2   1    5.10    1.35
 -13   2   1    4.16    1.34
 -13   2   2   11.32    1.51
 -13   2   2   11.91    1.58
 -13   2   2   10.34    1.51
 -13   2   3    9.17    1.54
 -13   2   3    9.36    1.52
 -13   2   3   10.15    1.58
 -13   2   4   52.37    2.86
 -13   2   4   54.48    2.87
 -13   2   4   55.58    2.89
 -13   2   5    4.45    1.53
 -13   2   5    3.30    1.44
 -13   2   5    4.12    1.47
 -13   2   6    5.54    1.56
 -13   2   7    0.16    1.54
 -13   2   8    1.89    1.56
 -13   2   9    9.55    1.67
 -13   2  12    1.91    1.69
 -13   2  13    0.14    1.75
 -13   2  14    0.54    1.82
 -13   2  15   38.83    2.73
 -13   2  16    0.92    2.00
 -13   2  17   -0.37    2.19
 -13   2  18    4.98    2.54
 -13   2  19    5.42    2.79
 -13   2  20    3.58    3.06
 -13   3  -4    4.26    1.10
 -13   3  -3    2.68    1.19
 -13   3  -3    5.44    1.23
 -13   3  -3    4.32    1.18
 -13   3  -2    8.51    1.34
 -13   3  -2    7.00    1.32
 -13   3  -2    9.54    1.35
 -13   3  -1    7.50    1.28
 -13   3  -1    8.41    1.36
 -13   3  -1    7.42    1.34
 -13   3  -1    4.70    1.35
 -13   3   0    7.19    1.33
 -13   3   0    5.52    1.35
 -13   3   0    5.02    1.32
 -13   3   0    5.47    1.36
 -13   3   1    0.03    1.34
 -13   3   1    1.66    1.33
 -13   3   1    0.10    1.39
 -13   3   2    0.46    1.43
 -13   3  16    2.10    2.02
 -13   3  17    5.29    2.31
 -13   3  18    1.88    2.52
 -13   3  19    7.93    2.91
 -13   3  20    5.85    3.11
 -13   4  -5    5.64    1.09
 -13   4  -4    1.15    1.11
 -13   4  -3   -1.37    1.23
 -13   4  -3    0.28    1.21
 -13   4  -3    0.81    1.23
 -13   4  -2    6.79    1.37
 -13   4  19   14.76    3.00
 -13   5  -5    1.83    1.08
 -12 -10   7    3.46    1.92
 -12 -10   8    2.44    1.95
 -12  -9   5    4.96    1.79
 -12  -9   6    2.40    1.80
 -12  -9   7   -0.50    1.81
 -12  -9   8    2.54    1.90
 -12  -9   9    2.05    1.88
 -12  -9  10    2.10    1.91
 -12  -9  11    9.44    2.18
 -12  -8   4    0.31    1.68
 -12  -8   5    1.38    1.76
 -12  -8   6   -1.01    1.77
 -12  -8   7    3.24    1.82
 -12  -8   8    0.10    1.83
 -12  -8   9    4.44    1.96
 -12  -8  10    0.22    1.89
 -12  -8  11   -3.06    1.99
 -12  -8  12    4.16    1.93
 -12  -8  13    1.34    1.94
 -12  -8  14    0.12    2.06
 -12  -7   2    0.12    1.60
 -12  -7   3   -0.88    1.62
 -12  -7   4    1.48    1.68
 -12  -7   5    0.95    1.66
 -12  -7   6    3.65    1.71
 -12  -7   7   -0.34    1.79
 -12  -7   8   -1.95    1.80
 -12  -7   9    0.87    1.86
 -12  -7  10    0.11    1.82
 -12  -7  11    4.32    1.92
 -12  -7  12    2.55    1.89
 -12  -7  13    0.57    1.94
 -12  -7  14    1.69    1.94
 -12  -7  15   -0.30    2.08
 -12  -6   1   16.61    1.79
 -12  -6   2   12.05    1.74
 -12  -6   3    2.01    1.58
 -12  -6   4    2.60    1.63
 -12  -6   5    0.22    1.61
 -12  -6   6    0.37    1.69
 -12  -6   7    1.18    1.72
 -12  -6   8    4.08    1.77
 -12  -6   9   -0.70    1.83
 -12  -6  10    4.56    1.87
 -12  -6  11    0.42    1.80
 -12  -6  12   -1.56    1.87
 -12  -6  13   -1.16    1.89
 -12  -6  14   -1.02    1.91
 -12  -6  15    2.24    2.15
 -12  -6  16    1.20    2.26
 -12  -6  17    2.10    2.40
 -12  -6  17    1.04    2.50
 -12  -5   0    8.05    1.56
 -12  -5   1   12.79    1.73
 -12  -5   2   25.63    2.02
 -12  -5   8    2.65    1.68
 -12  -5   9    8.83    1.87
 -12  -5  10    4.43    1.77
 -12  -5  11    2.34    1.82
 -12  -5  12    4.98    1.83
 -12  -5  15    1.99    1.97
 -12  -5  16    3.52    2.18
 -12  -5  17   30.26    2.74
 -12  -5  17   18.31    2.68
 -12  -5  18    5.92    2.49
 -12  -5  18    5.13    2.57
 -12  -5  19    4.50    2.63
 -12  -5  19    1.98    2.78
 -12  -4   1    3.00    1.50
 -12  -4   1    2.39    1.47
 -12  -4   5    5.27    1.61
 -12  -4   6    0.55    1.60
 -12  -4   7   10.34    1.72
 -12  -4   8    1.20    1.63
 -12  -4   9    2.51    1.68
 -12  -4  10    3.08    1.74
 -12  -4  11    0.81    1.70
 -12  -4  14    0.71    1.84
 -12  -4  15    5.48    1.96
 -12  -4  16    7.72    2.11
 -12  -4  17   11.84    2.31
 -12  -4  18    5.26    2.52
 -12  -4  19    0.17    2.74
 -12  -4  20    6.81    2.87
 -12  -4  20    5.23    3.00
 -12  -3   0   -1.48    1.34
 -12  -3   0   -1.17    1.32
 -12  -3   1    1.63    1.35
 -12  -3   1    1.16    1.32
 -12  -3   2    1.21    1.37
 -12  -3   2    2.16    1.40
 -12  -3   2    1.62    1.41
 -12  -3   3    1.53    1.43
 -12  -3   3    2.20    1.46
 -12  -3   3    1.53    1.41
 -12  -3   4   -2.19    1.45
 -12  -3   5   -0.16    1.46
 -12  -3   6    1.38    1.48
 -12  -3   7    4.06    1.63
 -12  -3   8    3.52    1.65
 -12  -3   9   12.14    1.76
 -12  -3  10    6.81    1.70
 -12  -3  11    2.66    1.65
 -12  -3  14    2.06    1.74
 -12  -3  15   -1.00    1.82
 -12  -3  16    2.31    1.91
 -12  -3  17   -0.26    2.12
 -12  -3  18    3.70    2.27
 -12  -3  19    1.32    2.50
 -12  -3  20   -0.95    2.78
 -12  -3  21   -0.06    3.02
 -12  -2  -1    0.17    1.26
 -12  -2  -1    1.96    1.27
 -12  -2  -1    1.42    1.23
 -12  -2   0    1.75    1.29
 -12  -2   0   -0.25    1.32
 -12  -2   0   -1.64    1.29
 -12  -2   0    2.62    1.33
 -12  -2   1    0.57    1.37
 -12  -2   1   -0.16    1.31
 -12  -2   1    1.37    1.33
 -12  -2   2    8.40    1.45
 -12  -2   2    7.23    1.42
 -12  -2   2    7.99    1.48
 -12  -2   3    4.23    1.48
 -12  -2   3    3.45    1.41
 -12  -2   3    5.10    1.44
 -12  -2   4    2.32    1.38
 -12  -2   4    3.52    1.46
 -12  -2   4    2.20    1.38
 -12  -2   5    0.96    1.43
 -12  -2   5    0.58    1.37
 -12  -2   5    3.61    1.41
 -12  -2   6   -1.05    1.43
 -12  -2   7    6.79    1.54
 -12  -2   8    5.60    1.61
 -12  -2   9    1.95    1.60
 -12  -2  10   11.68    1.76
 -12  -2  13   -0.14    1.69
 -12  -2  14   12.94    1.93
 -12  -2  15   -1.77    1.81
 -12  -2  16   -0.45    1.92
 -12  -2  17    2.30    2.04
 -12  -2  18   -2.98    2.22
 -12  -2  19   -0.32    2.47
 -12  -2  20   -1.09    2.65
 -12  -2  21   -0.33    2.96
 -12  -1  -2    1.95    1.25
 -12  -1  -2    2.31    1.13
 -12  -1  -2    2.19    1.12
 -12  -1  -2    0.86    1.17
 -12  -1  -1    5.04    1.29
 -12  -1  -1    3.63    1.24
 -12  -1  -1    2.06    1.22
 -12  -1  -1    3.92    1.26
 -12  -1  -1    0.43    1.23
 -12  -1   0    1.47    1.28
 -12  -1   0    1.19    1.26
 -12  -1   0   -1.34    1.24
 -12  -1   0    0.95    1.22
 -12  -1   1   17.42    1.55
 -12  -1   1   15.99    1.56
 -12  -1   1   17.28    1.58
 -12  -1   1   14.99    1.57
 -12  -1   2   -0.83    1.33
 -12  -1   2    1.86    1.28
 -12  -1   2    0.16    1.27
 -12  -1   3    9.53    1.53
 -12  -1   3    8.83    1.48
 -12  -1   3    7.29    1.48
 -12  -1   4   10.63    1.56
 -12  -1   4   10.08    1.53
 -12  -1   4    8.28    1.51
 -12  -1   5    4.29    1.47
 -12  -1   5    4.60    1.45
 -12  -1   5    7.13    1.50
 -12  -1   6    1.29    1.49
 -12  -1   6   -0.29    1.44
 -12  -1   6    1.37    1.45
 -12  -1   7    4.32    1.46
 -12  -1   8    0.04    1.51
 -12  -1   9    2.79    1.59
 -12  -1  10    2.69    1.55
 -12  -1  13    1.89    1.56
 -12  -1  14   -0.28    1.68
 -12  -1  15    3.81    1.83
 -12  -1  16    4.44    1.93
 -12  -1  17    0.96    2.05
 -12  -1  18    2.68    2.19
 -12  -1  19    0.32    2.45
 -12  -1  20    1.34    2.71
 -12  -1  21    8.02    2.97
 -12  -1  22   -1.72    3.07
 -12   0  -3    3.46    1.21
 -12   0  -3    1.59    1.02
 -12   0  -3    2.60    1.04
 -12   0  -3    3.19    1.08
 -12   0  -2    4.02    1.11
 -12   0  -2    3.88    1.24
 -12   0  -2    2.74    1.11
 -12   0  -2    1.85    1.11
 -12   0  -2    3.16    1.16
 -12   0  -1    4.99    1.19
 -12   0  -1    7.55    1.31
 -12   0  -1    3.49    1.24
 -12   0  -1    3.27    1.24
 -12   0  -1    2.83    1.23
 -12   0   0    1.90    1.19
 -12   0   0    0.71    1.21
 -12   0   0    1.74    1.28
 -12   0   0    1.05    1.28
 -12   0   1   16.43    1.54
 -12   0   1   16.34    1.61
 -12   0   1   17.28    1.56
 -12   0   1   17.52    1.57
 -12   0   2   16.80    1.59
 -12   0   2   14.79    1.55
 -12   0   2   16.88    1.60
 -12   0   2   15.41    1.60
 -12   0   3    7.80    1.40
 -12   0   3    8.97    1.37
 -12   0   3    5.50    1.37
 -12   0   4   10.19    1.50
 -12   0   4    9.07    1.45
 -12   0   4   12.00    1.47
 -12   0   5   28.25    1.99
 -12   0   5   30.44    1.94
 -12   0   5   23.64    1.88
 -12   0   6   24.62    1.85
 -12   0   6   20.12    1.81
 -12   0   6   20.70    1.84
 -12   0   7   10.93    1.65
 -12   0   7   11.06    1.59
 -12   0   7    9.97    1.56
 -12   0   8   -1.52    1.52
 -12   0   9    0.74    1.51
 -12   0  12    1.24    1.59
 -12   0  13    9.42    1.79
 -12   0  14   18.75    2.07
 -12   0  15    9.59    1.91
 -12   0  16   -3.24    1.88
 -12   0  17    3.31    1.99
 -12   0  18    3.36    2.21
 -12   0  19    2.92    2.43
 -12   0  20   -0.64    2.63
 -12   0  21   -0.11    2.92
 -12   0  22    0.77    3.17
 -12   1  -5   -0.48    0.92
 -12   1  -4   -0.97    1.19
 -12   1  -4   -2.15    1.00
 -12   1  -3    3.42    1.03
 -12   1  -3    3.93    1.24
 -12   1  -3    4.84    1.10
 -12   1  -3    2.86    1.06
 -12   1  -3    3.64    1.07
 -12   1  -2   -0.22    1.25
 -12   1  -2   -0.54    1.12
 -12   1  -2    1.54    1.15
 -12   1  -2    1.01    1.15
 -12   1  -2    0.52    1.14
 -12   1  -1    2.21    1.15
 -12   1  -1    0.26    1.25
 -12   1  -1    1.32    1.22
 -12   1  -1    0.41    1.13
 -12   1  -1    0.36    1.14
 -12   1   0    5.70    1.22
 -12   1   0    3.76    1.22
 -12   1   0    4.21    1.23
 -12   1   0    2.26    1.27
 -12   1   1   15.58    1.44
 -12   1   1   12.59    1.44
 -12   1   1   12.28    1.46
 -12   1   1   11.11    1.41
 -12   1   2   14.57    1.50
 -12   1   2   15.76    1.48
 -12   1   2   13.34    1.51
 -12   1   2   12.17    1.45
 -12   1   3    1.71    1.29
 -12   1   3    1.60    1.31
 -12   1   3    3.79    1.34
 -12   1   3    1.48    1.33
 -12   1   4    0.89    1.30
 -12   1   4    0.93    1.30
 -12   1   4    0.17    1.32
 -12   1   5    7.96    1.48
 -12   1   5   10.72    1.51
 -12   1   5    9.56    1.50
 -12   1   6   61.66    3.23
 -12   1   6   62.79    3.19
 -12   1   6   68.66    3.22
 -12   1   7   18.42    1.73
 -12   1   7   17.82    1.72
 -12   1   7   18.16    1.80
 -12   1   8    4.02    1.47
 -12   1   8    4.08    1.53
 -12   1   8    2.34    1.44
 -12   1   9   15.17    1.72
 -12   1  12    0.35    1.56
 -12   1  13    6.51    1.70
 -12   1  14    1.47    1.62
 -12   1  15    3.86    1.78
 -12   1  16   24.11    2.30
 -12   1  17    0.44    2.01
 -12   1  18    1.72    2.15
 -12   1  19   -1.40    2.42
 -12   1  20    6.58    2.75
 -12   1  21    8.00    3.03
 -12   1  22   -0.88    3.20
 -12   2  -5    1.45    0.93
 -12   2  -4    3.69    1.25
 -12   2  -4    3.99    1.05
 -12   2  -4    5.69    1.05
 -12   2  -4    4.67    1.08
 -12   2  -3   33.26    1.85
 -12   2  -3   32.93    1.99
 -12   2  -3   34.13    1.90
 -12   2  -3   34.28    1.88
 -12   2  -3   33.25    1.88
 -12   2  -2    0.31    1.27
 -12   2  -2    3.24    1.12
 -12   2  -2    2.12    1.16
 -12   2  -2    1.92    1.13
 -12   2  -2    2.60    1.12
 -12   2  -1    1.80    1.17
 -12   2  -1    0.26    1.21
 -12   2  -1   -0.55    1.14
 -12   2  -1    1.93    1.18
 -12   2   0    8.08    1.29
 -12   2   0    7.43    1.32
 -12   2   0    8.20    1.35
 -12   2   0    8.90    1.36
 -12   2   1    8.15    1.29
 -12   2   1    9.84    1.32
 -12   2   1   10.05    1.40
 -12   2   1    7.41    1.29
 -12   2   2    2.80    1.21
 -12   2   2    2.61    1.27
 -12   2   2    2.35    1.26
 -12   2   2    1.78    1.32
 -12   2   3   39.75    2.19
 -12   2   3   38.18    2.16
 -12   2   3   37.44    2.22
 -12   2   3   36.18    2.16
 -12   2   4    7.40    1.39
 -12   2   4    5.86    1.37
 -12   2   4    7.62    1.39
 -12   2   5   69.02    3.29
 -12   2   5   67.85    3.25
 -12   2   5   62.78    3.22
 -12   2  13    1.29    1.66
 -12   2  14   -0.23    1.70
 -12   2  15   23.85    2.19
 -12   2  16    2.26    1.85
 -12   2  17    0.20    1.99
 -12   2  18    3.22    2.23
 -12   2  19    8.62    2.57
 -12   2  20    0.31    2.81
 -12   2  21    1.61    3.03
 -12   2  22   -2.79    3.21
 -12   3  -6    0.73    0.88
 -12   3  -5   23.33    1.47
 -12   3  -4    4.91    1.35
 -12   3  -4    8.38    1.13
 -12   3  -4    8.78    1.13
 -12   3  -4    9.31    1.16
 -12   3  -3    3.49    1.14
 -12   3  -3    5.04    1.18
 -12   3  -3    4.26    1.18
 -12   3  -2    2.64    1.13
 -12   3  -2    3.67    1.17
 -12   3  -2    3.92    1.22
 -12   3  -2    1.37    1.17
 -12   3  -1    1.09    1.11
 -12   3  -1   -0.60    1.21
 -12   3  -1    0.61    1.15
 -12   3  -1    0.53    1.14
 -12   3   0   -1.40    1.18
 -12   3   1   15.10    1.46
 -12   3   2   13.05    1.46
 -12   3   3   15.45    1.50
 -12   3   7    5.82    1.36
 -12   3   8   29.40    1.88
 -12   3   9   22.54    1.68
 -12   3  10    0.54    1.20
 -12   3  11    1.74    1.26
 -12   3  17   -1.38    2.03
 -12   3  18    1.15    2.32
 -12   3  19    8.48    2.73
 -12   3  20    8.02    2.92
 -12   3  21   -3.52    3.09
 -12   4  -6    0.06    0.93
 -12   4  -5    1.35    1.02
 -12   4  -5    0.92    1.02
 -12   4  -5    2.26    1.02
 -12   4  -4    3.48    1.11
 -12   4   0    6.51    1.23
 -12   4   1   15.06    1.50
 -12   4   2   19.37    1.64
 -12   4   3    6.30    1.35
 -12   4   5    8.02    1.31
 -12   4   6   88.50    3.96
 -12   4   7    4.20    1.26
 -12   4   8    3.95    1.24
 -12   4   9   20.53    1.57
 -12   4  10   18.48    1.51
 -12   4  20   -3.20    2.99
 -12   4  21    3.05    3.17
 -12   5  -7    0.85    0.90
 -12   5   4    0.82    1.21
 -12   5   5   12.87    1.36
 -12   5   6   27.47    1.79
 -12   5   7   51.17    2.54
 -12   5   8   37.45    2.04
 -12   5   9   23.88    1.63
 -12   6   4    0.85    1.20
 -12   6   5    2.26    1.16
 -12   6   6    8.24    1.23
 -12   6   7   17.75    1.41
 -12   7   3   14.51    1.50
 -12   7   4   11.00    1.39
 -12   7   5    0.33    1.16
 -12   7   6    8.83    1.29
 -12   8   3   22.64    1.70
 -12   8   4    2.57    1.22
 -12  12  -9    6.06    1.64
 -12  12  -9    6.78    1.61
 -12  13  -9    4.51    1.62
 -12  13  -9    3.22    1.69
 -12  13  -8   14.53    1.81
 -12  13  -8   11.34    1.89
 -12  14  -9    4.89    1.78
 -12  14  -9    7.12    1.89
 -12  14  -8    2.34    1.71
 -12  14  -8   -0.05    1.75
 -12  14  -7    2.59    1.79
 -11 -11   8    1.50    1.91
 -11 -11   9   -1.93    1.93
 -11 -10   2   -0.51    1.75
 -11 -10   5    0.33    1.77
 -11 -10   6    6.81    1.91
 -11 -10   7    0.45    1.82
 -11 -10   8    3.41    1.88
 -11 -10   9    2.13    1.87
 -11 -10  10   -0.27    1.90
 -11 -10  11    3.99    1.99
 -11 -10  12   23.07    2.41
 -11  -9   4    1.02    1.63
 -11  -9   5    1.05    1.64
 -11  -9   6    4.68    1.73
 -11  -9   7   -0.05    1.72
 -11  -9   8    2.53    1.80
 -11  -9   9    1.23    1.82
 -11  -9  10    2.80    1.92
 -11  -9  11    5.74    2.02
 -11  -9  12    1.46    1.93
 -11  -9  13    4.66    1.99
 -11  -9  14    0.18    2.05
 -11  -9  15    0.90    2.14
 -11  -8   2    3.15    1.56
 -11  -8   3    4.32    1.60
 -11  -8   4    1.13    1.65
 -11  -8   5   -0.97    1.63
 -11  -8   6    0.87    1.69
 -11  -8   7   -1.37    1.69
 -11  -8   8    0.68    1.73
 -11  -8   9    1.96    1.84
 -11  -8  10    4.39    1.84
 -11  -8  11    2.01    1.87
 -11  -8  12    8.73    2.00
 -11  -8  13    2.72    1.95
 -11  -8  14   -1.26    1.92
 -11  -8  15    0.06    2.11
 -11  -7   1   -0.74    1.45
 -11  -7   2   -1.17    1.57
 -11  -7   3    1.26    1.57
 -11  -7   4    0.70    1.57
 -11  -7   5    1.11    1.61
 -11  -7   6    0.09    1.66
 -11  -7   7   -0.46    1.69
 -11  -7   8    3.58    1.77
 -11  -7   9    1.16    1.77
 -11  -7  10   -1.40    1.80
 -11  -7  11    0.46    1.80
 -11  -7  12    2.05    1.82
 -11  -7  13    2.96    1.80
 -11  -7  14    7.78    2.00
 -11  -7  17   -3.29    2.20
 -11  -7  18   -0.72    2.44
 -11  -6   0    0.07    1.35
 -11  -6   1   15.45    1.70
 -11  -6   2    6.90    1.54
 -11  -6   3   20.40    1.85
 -11  -6   4    6.17    1.62
 -11  -6   5    2.96    1.57
 -11  -6   6   -0.43    1.62
 -11  -6   7   -2.35    1.64
 -11  -6   8   -2.33    1.66
 -11  -6   9    2.44    1.71
 -11  -6  10   -0.34    1.72
 -11  -6  11   -0.50    1.70
 -11  -6  12    0.05    1.81
 -11  -6  13    1.83    1.83
 -11  -6  14   -1.60    1.88
 -11  -6  15    0.47    1.89
 -11  -6  16    3.76    2.10
 -11  -6  16    4.29    2.02
 -11  -6  17    0.93    2.25
 -11  -6  17    2.34    2.15
 -11  -6  18   15.55    2.66
 -11  -6  18   17.02    2.60
 -11  -6  19    1.48    2.71
 -11  -6  19    2.09    2.57
 -11  -6  20   -1.44    2.94
 -11  -6  20    1.82    2.79
 -11  -5  -1   12.72    1.45
 -11  -5   0    5.73    1.49
 -11  -5   0    8.43    1.50
 -11  -5   0    5.14    1.43
 -11  -5   1    3.36    1.46
 -11  -5   1    5.02    1.45
 -11  -5   1    2.97    1.48
 -11  -5   2    1.46    1.51
 -11  -5   2    3.69    1.55
 -11  -5   3    3.40    1.54
 -11  -5   3    4.54    1.56
 -11  -5   7    3.48    1.62
 -11  -5   8    2.52    1.63
 -11  -5   9    4.29    1.67
 -11  -5  10    7.48    1.74
 -11  -5  11    3.96    1.72
 -11  -5  14    7.94    1.91
 -11  -5  15    0.91    1.87
 -11  -5  16   -1.29    1.94
 -11  -5  16    0.81    1.96
 -11  -5  17   13.24    2.26
 -11  -5  17   14.20    2.24
 -11  -5  18   -0.81    2.25
 -11  -5  18    0.85    2.22
 -11  -5  19    5.04    2.54
 -11  -5  19    6.69    2.51
 -11  -5  20    1.28    2.69
 -11  -5  20    5.52    2.72
 -11  -5  21    0.68    3.02
 -11  -5  21    6.06    3.04
 -11  -4  -1    3.90    1.31
 -11  -4  -1    2.06    1.32
 -11  -4   0    1.74    1.35
 -11  -4   0    2.49    1.34
 -11  -4   0    3.31    1.28
 -11  -4   0    3.70    1.32
 -11  -4   1    2.35    1.39
 -11  -4   1    0.20    1.37
 -11  -4   1   -0.17    1.27
 -11  -4   2    3.48    1.38
 -11  -4   2    1.39    1.35
 -11  -4   3    6.62    1.46
 -11  -4   3    3.67    1.39
 -11  -4   4   -0.64    1.46
 -11  -4   4    0.61    1.40
 -11  -4   4    2.36    1.42
 -11  -4   5    0.32    1.37
 -11  -4   5    0.66    1.47
 -11  -4   5   -0.63    1.40
 -11  -4   6    1.58    1.44
 -11  -4   7    6.85    1.63
 -11  -4   8   -0.08    1.50
 -11  -4   9    0.72    1.53
 -11  -4  10   -0.57    1.64
 -11  -4  13   -3.88    1.67
 -11  -4  14   17.81    2.05
 -11  -4  15    0.10    1.78
 -11  -4  16    0.45    1.88
 -11  -4  17    1.33    1.96
 -11  -4  18   -1.25    2.17
 -11  -4  19    4.14    2.35
 -11  -4  19    1.12    2.30
 -11  -4  20   13.42    2.78
 -11  -4  20   13.20    2.79
 -11  -4  21    4.02    2.93
 -11  -4  21    2.85    2.93
 -11  -4  22   -2.52    3.11
 -11  -4  22   -0.12    3.10
 -11  -3  -2   10.54    1.29
 -11  -3  -2    7.54    1.25
 -11  -3  -1   24.14    1.72
 -11  -3  -1   26.32    1.75
 -11  -3  -1   23.93    1.71
 -11  -3  -1   20.45    1.65
 -11  -3   0    8.46    1.35
 -11  -3   0    6.81    1.35
 -11  -3   0    6.16    1.28
 -11  -3   0    6.39    1.29
 -11  -3   1    2.25    1.26
 -11  -3   1    1.08    1.29
 -11  -3   1    4.99    1.30
 -11  -3   1    3.71    1.28
 -11  -3   2    5.64    1.41
 -11  -3   2    4.14    1.33
 -11  -3   2    4.53    1.31
 -11  -3   2    4.51    1.31
 -11  -3   2    4.44    1.33
 -11  -3   3    4.18    1.40
 -11  -3   3    3.86    1.37
 -11  -3   3    5.29    1.38
 -11  -3   3    4.18    1.29
 -11  -3   4    1.06    1.33
 -11  -3   4    2.61    1.35
 -11  -3   4    0.57    1.40
 -11  -3   4    1.49    1.21
 -11  -3   5   -0.17    1.36
 -11  -3   5    1.16    1.37
 -11  -3   5   -1.69    1.41
 -11  -3   5   -0.64    1.17
 -11  -3   6    1.52    1.37
 -11  -3   6    0.91    1.45
 -11  -3   6    1.81    1.35
 -11  -3   6    1.37    1.13
 -11  -3   7    1.24    1.52
 -11  -3   7    2.31    1.48
 -11  -3   7    2.37    1.44
 -11  -3   8    3.71    1.51
 -11  -3   9    2.65    1.49
 -11  -3  12    1.49    1.59
 -11  -3  13    0.18    1.63
 -11  -3  14    9.60    1.80
 -11  -3  15    0.19    1.69
 -11  -3  16   -1.15    1.81
 -11  -3  17    0.64    1.85
 -11  -3  18    8.15    2.10
 -11  -3  19    7.96    2.37
 -11  -3  20   -0.58    2.57
 -11  -3  21    1.13    2.78
 -11  -3  21    3.21    2.77
 -11  -3  22    5.20    3.03
 -11  -3  22    2.53    3.02
 -11  -3  23    2.56    3.17
 -11  -2  -3    3.61    1.07
 -11  -2  -3    1.63    1.06
 -11  -2  -2   22.18    1.54
 -11  -2  -2   21.07    1.54
 -11  -2  -2   21.24    1.59
 -11  -2  -2   22.29    1.55
 -11  -2  -1    0.92    1.18
 -11  -2  -1    0.52    1.18
 -11  -2  -1    1.01    1.17
 -11  -2  -1    1.58    1.18
 -11  -2   0   11.97    1.38
 -11  -2   0   12.75    1.39
 -11  -2   0   14.74    1.47
 -11  -2   0    9.47    1.37
 -11  -2   0   11.33    1.41
 -11  -2   1   14.48    1.46
 -11  -2   1   14.78    1.46
 -11  -2   1   13.19    1.49
 -11  -2   1   15.14    1.46
 -11  -2   1   16.28    1.47
 -11  -2   2    1.06    1.23
 -11  -2   2    1.42    1.25
 -11  -2   2    1.47    1.32
 -11  -2   2    2.09    1.21
 -11  -2   2    0.92    1.20
 -11  -2   2    0.61    1.21
 -11  -2   3    3.45    1.28
 -11  -2   3    2.00    1.28
 -11  -2   3    1.32    1.30
 -11  -2   3    0.21    1.27
 -11  -2   3    3.49    1.30
 -11  -2   3    1.70    1.16
 -11  -2   4   -1.19    1.32
 -11  -2   4    2.70    1.32
 -11  -2   4    1.23    1.29
 -11  -2   4    1.11    1.30
 -11  -2   4    0.18    1.09
 -11  -2   5    2.20    1.34
 -11  -2   5    1.79    1.33
 -11  -2   5    2.07    1.37
 -11  -2   5    0.19    1.09
 -11  -2   6   18.30    1.70
 -11  -2   6   22.75    1.82
 -11  -2   6   19.65    1.80
 -11  -2   6   18.93    1.44
 -11  -2   7   11.47    1.59
 -11  -2   7    8.76    1.58
 -11  -2   7    9.10    1.59
 -11  -2   8   -0.61    1.39
 -11  -2   8    0.57    1.43
 -11  -2   8    0.33    1.41
 -11  -2   9   -0.39    1.50
 -11  -2   9    0.19    1.45
 -11  -2   9    0.27    1.44
 -11  -2  12    0.13    1.55
 -11  -2  13    4.46    1.68
 -11  -2  14   15.58    1.93
 -11  -2  15   17.60    2.01
 -11  -2  16    0.98    1.75
 -11  -2  17    7.96    1.90
 -11  -2  18    5.39    2.04
 -11  -2  19   -2.60    2.23
 -11  -2  20    5.97    2.62
 -11  -2  21    3.54    2.83
 -11  -2  22   20.06    3.26
 -11  -2  23    6.49    3.23
 -11  -2  23   10.33    3.31
 -11  -1  -3    1.46    0.99
 -11  -1  -3    1.90    1.00
 -11  -1  -3    2.09    0.98
 -11  -1  -3    1.57    1.11
 -11  -1  -2    6.30    1.14
 -11  -1  -2    5.32    1.15
 -11  -1  -2    5.14    1.18
 -11  -1  -2    4.22    1.14
 -11  -1  -2    2.81    1.20
 -11  -1  -1    3.48    1.22
 -11  -1  -1    6.19    1.23
 -11  -1  -1    6.77    1.24
 -11  -1  -1    6.55    1.22
 -11  -1  -1    9.36    1.26
 -11  -1   0    1.46    1.17
 -11  -1   0    1.08    1.15
 -11  -1   0    3.86    1.25
 -11  -1   0    3.58    1.20
 -11  -1   0    2.04    1.21
 -11  -1   0    0.47    1.25
 -11  -1   1   16.02    1.52
 -11  -1   1   17.64    1.54
 -11  -1   1   18.09    1.54
 -11  -1   1   18.49    1.53
 -11  -1   1   20.16    1.53
 -11  -1   1   18.00    1.55
 -11  -1   2   -0.12    1.23
 -11  -1   2   -1.25    1.26
 -11  -1   2    0.06    1.22
 -11  -1   2   -1.42    1.25
 -11  -1   2   -0.96    1.19
 -11  -1   2    0.97    1.12
 -11  -1   3   17.58    1.57
 -11  -1   3   18.03    1.57
 -11  -1   3   17.00    1.55
 -11  -1   3   15.70    1.51
 -11  -1   3   18.31    1.52
 -11  -1   3   15.97    1.41
 -11  -1   4   12.79    1.49
 -11  -1   4   13.48    1.48
 -11  -1   4   13.02    1.45
 -11  -1   4   13.61    1.48
 -11  -1   4   14.94    1.49
 -11  -1   4   12.25    1.24
 -11  -1   5    1.06    1.32
 -11  -1   5   -0.50    1.32
 -11  -1   5   -0.85    1.30
 -11  -1   5   -1.34    1.27
 -11  -1   5   -0.65    0.99
 -11  -1   6    3.58    1.38
 -11  -1   6    3.16    1.39
 -11  -1   6    3.91    1.34
 -11  -1   6    3.11    0.99
 -11  -1   7   14.28    1.65
 -11  -1   7   14.66    1.60
 -11  -1   7   15.53    1.61
 -11  -1   8   -0.64    1.40
 -11  -1   8   -0.25    1.35
 -11  -1   8   -0.46    1.36
 -11  -1   9    3.15    1.42
 -11  -1   9    2.59    1.41
 -11  -1  11   12.85    1.72
 -11  -1  12    1.34    1.54
 -11  -1  13    1.93    1.55
 -11  -1  14   10.00    1.74
 -11  -1  15    0.54    1.63
 -11  -1  16    6.51    1.83
 -11  -1  17    1.09    1.79
 -11  -1  18   -1.40    2.01
 -11  -1  19    5.57    2.20
 -11  -1  20    2.77    2.51
 -11  -1  21   19.88    3.01
 -11  -1  22    2.66    2.98
 -11  -1  23    1.53    3.05
 -11  -1  24    1.62    3.35
 -11   0  -4    5.99    1.00
 -11   0  -4    4.73    0.99
 -11   0  -4    5.46    1.02
 -11   0  -4    2.60    0.95
 -11   0  -4    6.67    1.14
 -11   0  -3   12.29    1.18
 -11   0  -3   13.61    1.18
 -11   0  -3   10.61    1.18
 -11   0  -3   12.91    1.32
 -11   0  -3   12.29    1.15
 -11   0  -2    3.03    1.09
 -11   0  -2    2.82    1.10
 -11   0  -2    1.07    1.07
 -11   0  -2    5.06    1.08
 -11   0  -2    2.61    1.14
 -11   0  -1    2.68    1.17
 -11   0  -1    2.14    1.14
 -11   0  -1    3.71    1.15
 -11   0  -1    1.24    1.17
 -11   0  -1    2.33    1.12
 -11   0   0    2.06    1.16
 -11   0   0    1.21    1.16
 -11   0   0    2.64    1.17
 -11   0   0    1.46    1.17
 -11   0   0    0.71    1.12
 -11   0   0   -0.55    1.23
 -11   0   1    4.05    1.20
 -11   0   1    3.31    1.22
 -11   0   1    4.91    1.23
 -11   0   1    4.57    1.19
 -11   0   1    4.18    1.23
 -11   0   1    1.96    1.15
 -11   0   2   18.80    1.58
 -11   0   2   20.14    1.59
 -11   0   2   21.62    1.62
 -11   0   2   22.86    1.62
 -11   0   2   22.68    1.63
 -11   0   2   20.64    1.53
 -11   0   3    8.45    1.30
 -11   0   3   11.98    1.38
 -11   0   3   10.30    1.32
 -11   0   3    7.80    1.34
 -11   0   3    8.08    1.39
 -11   0   3    9.49    1.19
 -11   0   4   14.27    1.54
 -11   0   4   14.03    1.48
 -11   0   4   11.52    1.46
 -11   0   4   13.14    1.46
 -11   0   4   13.04    1.52
 -11   0   4   12.33    1.22
 -11   0   5    1.16    1.28
 -11   0   5    0.06    1.29
 -11   0   5   -0.37    1.33
 -11   0   5   -0.95    1.28
 -11   0   5   -0.85    1.31
 -11   0   5   -0.57    0.94
 -11   0   6   38.41    2.30
 -11   0   6   40.70    2.30
 -11   0   6   41.74    2.36
 -11   0   6   45.60    2.38
 -11   0   6   40.06    2.00
 -11   0   7   23.48    1.88
 -11   0   7   27.66    1.88
 -11   0   7   25.70    1.87
 -11   0   8    4.56    1.42
 -11   0   8    3.72    1.37
 -11   0   8    3.57    1.34
 -11   0  11    2.24    1.45
 -11   0  12    0.82    1.54
 -11   0  13   20.53    1.93
 -11   0  14    3.21    1.58
 -11   0  15    3.70    1.63
 -11   0  16    5.94    1.82
 -11   0  17    1.92    1.76
 -11   0  18    3.55    1.99
 -11   0  19    1.07    2.25
 -11   0  20    0.85    2.43
 -11   0  21    1.73    2.71
 -11   0  22   -0.31    2.84
 -11   0  23   -1.47    3.11
 -11   1  -5   -1.43    1.09
 -11   1  -5   -1.51    0.89
 -11   1  -5    0.44    0.82
 -11   1  -5    0.28    0.82
 -11   1  -4    0.56    0.89
 -11   1  -4    1.73    1.13
 -11   1  -4    0.82    0.93
 -11   1  -4    0.52    0.93
 -11   1  -4    0.42    0.94
 -11   1  -3   23.12    1.45
 -11   1  -3   25.25    1.64
 -11   1  -3   24.27    1.52
 -11   1  -3   21.69    1.51
 -11   1  -3   22.40    1.51
 -11   1  -2    0.34    1.02
 -11   1  -2   -1.09    1.16
 -11   1  -2    0.52    1.06
 -11   1  -2    0.61    1.07
 -11   1  -2    1.03    1.07
 -11   1  -1   -0.72    1.04
 -11   1  -1    1.51    1.19
 -11   1  -1   -1.09    1.13
 -11   1  -1   -1.08    1.09
 -11   1  -1    1.04    1.07
 -11   1   0    3.64    1.18
 -11   1   0    2.93    1.08
 -11   1   0    1.86    1.12
 -11   1   0    2.98    1.11
 -11   1   0    3.40    1.11
 -11   1   1    5.20    1.20
 -11   1   1    7.40    1.30
 -11   1   1    6.22    1.20
 -11   1   1    8.16    1.23
 -11   1   1    9.20    1.29
 -11   1   2    5.31    1.26
 -11   1   2    2.98    1.21
 -11   1   2    4.39    1.23
 -11   1   2    2.91    1.18
 -11   1   2    5.49    1.22
 -11   1   3   17.94    1.56
 -11   1   3   16.84    1.54
 -11   1   3   17.89    1.56
 -11   1   3   15.93    1.55
 -11   1   3   14.83    1.54
 -11   1   4  184.22    7.63
 -11   1   4  186.78    7.63
 -11   1   4  184.66    7.64
 -11   1   4  177.26    7.61
 -11   1   4  177.04    7.61
 -11   1   5   28.02    1.78
 -11   1   5   24.05    1.82
 -11   1   5   23.06    1.84
 -11   1   5   26.28    1.78
 -11   1   5   25.58    1.77
 -11   1   5   29.22    1.85
 -11   1   6   73.56    3.44
 -11   1   6   77.75    3.49
 -11   1   6   71.95    3.45
 -11   1   6   69.96    3.52
 -11   1   6   75.97    3.48
 -11   1   7   51.21    2.59
 -11   1   7   52.39    2.72
 -11   1   7   48.39    2.64
 -11   1   7   49.88    2.64
 -11   1   8    1.02    1.35
 -11   1   8    1.20    1.26
 -11   1   8    2.50    1.34
 -11   1   9   21.11    1.62
 -11   1  10    5.17    1.47
 -11   1  10    3.67    1.26
 -11   1  11   21.18    1.77
 -11   1  11   20.02    1.86
 -11   1  11   15.23    1.52
 -11   1  11   19.77    1.75
 -11   1  12   -1.18    1.51
 -11   1  13   18.68    1.88
 -11   1  14   -3.17    1.67
 -11   1  15   15.14    1.90
 -11   1  16   -0.14    1.72
 -11   1  17    3.18    1.78
 -11   1  18    7.32    2.05
 -11   1  19    1.21    2.32
 -11   1  20    1.74    2.47
 -11   1  21    6.93    2.81
 -11   1  22   -2.56    2.94
 -11   1  23    3.18    3.12
 -11   2  -6   42.01    1.98
 -11   2  -6   44.08    1.99
 -11   2  -6   39.49    1.98
 -11   2  -5    7.76    1.01
 -11   2  -5    9.46    1.03
 -11   2  -5   10.89    1.03
 -11   2  -4    0.45    1.16
 -11   2  -4    1.01    0.93
 -11   2  -4    1.37    0.95
 -11   2  -3   14.77    1.41
 -11   2  -3   14.57    1.25
 -11   2  -3   13.43    1.25
 -11   2  -3   15.13    1.26
 -11   2  -3   15.01    1.32
 -11   2  -2    0.61    1.01
 -11   2  -2    0.13    1.13
 -11   2  -2    0.26    1.05
 -11   2  -2    0.52    1.05
 -11   2  -2    0.02    1.07
 -11   2  -1    0.53    1.07
 -11   2  -1   -0.56    1.15
 -11   2  -1    0.60    1.07
 -11   2  -1   -0.20    1.08
 -11   2  -1    1.27    1.11
 -11   2   0    0.95    1.15
 -11   2   0    0.88    1.09
 -11   2   0    0.05    1.08
 -11   2   0    1.00    1.09
 -11   2   0    0.65    1.12
 -11   2   1    5.25    1.20
 -11   2   1    4.15    1.26
 -11   2   1    5.58    1.21
 -11   2   1    5.27    1.19
 -11   2   1    4.92    1.18
 -11   2   2   41.44    2.26
 -11   2   2   40.23    2.18
 -11   2   3    2.90    1.30
 -11   2   3    4.17    1.25
 -11   2   3    2.75    1.21
 -11   2   4  109.90    4.66
 -11   2   4  105.43    4.67
 -11   2   4  102.12    4.64
 -11   2   5   12.53    1.42
 -11   2   5   10.86    1.47
 -11   2   5   10.47    1.34
 -11   2   6   64.45    2.97
 -11   2   6   58.67    3.01
 -11   2   7    5.92    1.28
 -11   2   8   21.96    1.63
 -11   2   9    4.34    1.25
 -11   2  10    3.30    1.22
 -11   2  11   18.48    1.50
 -11   2  12   28.55    1.81
 -11   2  13    0.84    1.21
 -11   2  15   12.88    1.81
 -11   2  16    5.32    1.73
 -11   2  17    6.10    1.91
 -11   2  18    1.22    2.04
 -11   2  19    0.05    2.28
 -11   2  20    0.29    2.53
 -11   2  21   -0.85    2.69
 -11   2  22   -2.71    2.94
 -11   2  23    0.68    3.19
 -11   3  -7   10.15    0.92
 -11   3  -6   56.28    2.51
 -11   3  -6   53.02    2.51
 -11   3  -6   55.23    2.51
 -11   3  -5   28.88    1.62
 -11   3  -5   28.37    1.60
 -11   3  -5   29.55    1.61
 -11   3  -4   14.11    1.37
 -11   3  -4   12.76    1.22
 -11   3  -4   12.95    1.17
 -11   3  -4   12.67    1.18
 -11   3  -3    0.96    1.18
 -11   3  -3    1.84    1.06
 -11   3  -3    1.15    1.06
 -11   3  -3    1.74    1.03
 -11   3  -2    0.92    1.18
 -11   3  -2    0.54    1.01
 -11   3  -1    1.08    1.08
 -11   3  -1   -0.63    1.15
 -11   3   0    4.70    1.15
 -11   3   0    3.57    1.25
 -11   3   1   -0.03    1.12
 -11   3   1   -0.37    1.19
 -11   3   2   20.77    1.51
 -11   3   2   19.18    1.50
 -11   3   2   16.47    1.57
 -11   3   3   14.55    1.37
 -11   3   3    8.15    1.37
 -11   3   3    9.62    1.38
 -11   3   4    5.37    1.31
 -11   3   4    3.28    1.30
 -11   3   4    3.64    1.29
 -11   3   5   53.18    2.61
 -11   3   5   53.04    2.66
 -11   3   5   51.62    2.67
 -11   3   6   10.24    1.42
 -11   3   6    9.73    1.29
 -11   3   7   10.43    1.26
 -11   3   8    3.93    1.15
 -11   3   9   15.64    1.40
 -11   3  10    2.50    1.15
 -11   3  11   -0.76    1.11
 -11   3  12    4.27    1.15
 -11   3  19   -0.14    2.36
 -11   3  20   -0.10    2.59
 -11   3  21    1.10    2.77
 -11   3  22    0.20    2.97
 -11   4  -7   -1.12    0.85
 -11   4  -7   -1.01    0.85
 -11   4  -7   -1.11    0.83
 -11   4  -6   43.47    2.17
 -11   4  -6   47.35    2.18
 -11   4  -6   44.27    2.17
 -11   4  -3   13.26    1.40
 -11   4  -2   35.37    2.05
 -11   4  -1    8.21    1.32
 -11   4   0   15.97    1.50
 -11   4   0   16.42    1.38
 -11   4   1   13.90    1.35
 -11   4   1   12.78    1.45
 -11   4   1   10.81    1.28
 -11   4   2   20.85    1.53
 -11   4   2   18.70    1.56
 -11   4   2   20.45    1.57
 -11   4   3   20.28    1.50
 -11   4   3   15.48    1.56
 -11   4   3   16.46    1.55
 -11   4   4   28.79    1.70
 -11   4   4   23.54    1.74
 -11   4   5   26.63    1.70
 -11   4   5   26.86    1.82
 -11   4   6    0.05    1.12
 -11   4   6    1.84    1.30
 -11   4   7    9.24    1.25
 -11   4   8   51.54    2.50
 -11   4   9    2.25    1.08
 -11   4  10    5.38    1.13
 -11   4  11    0.22    1.06
 -11   4  21    8.54    2.99
 -11   4  22    4.14    3.14
 -11   5  -8    3.58    0.82
 -11   5  -2   26.35    1.80
 -11   5  -1    0.59    1.25
 -11   5   0    8.20    1.36
 -11   5   1    9.88    1.34
 -11   5   1   12.42    1.40
 -11   5   2   17.77    1.49
 -11   5   3   54.56    2.60
 -11   5   3   51.32    2.67
 -11   5   4    6.54    1.18
 -11   5   4    3.29    1.35
 -11   5   5    9.50    1.23
 -11   5   5    6.58    1.38
 -11   5   6   29.67    1.75
 -11   5   7    6.17    1.14
 -11   5   8    3.61    1.08
 -11   5   9   -0.83    1.05
 -11   6  -7   15.94    1.19
 -11   6   0    8.20    1.40
 -11   6   1   -1.32    1.22
 -11   6   2   49.88    2.52
 -11   6   3    2.53    1.18
 -11   6   4   57.84    2.76
 -11   6   5   72.01    3.27
 -11   6   6   28.82    1.71
 -11   6   7    3.79    1.06
 -11   6   8   14.06    1.23
 -11   7  -7   -0.42    0.96
 -11   7  -6   25.40    1.61
 -11   7   0    7.50    1.32
 -11   7   1    0.24    1.23
 -11   7   2    5.76    1.26
 -11   7   3    5.29    1.19
 -11   7   4   -4.55    1.20
 -11   7   5   -0.81    1.10
 -11   7   6    3.25    1.12
 -11   7   7   55.84    2.62
 -11   8  -7   17.42    1.41
 -11   8  -6    4.12    1.18
 -11   8  -5    2.24    1.19
 -11   8   0   35.52    2.10
 -11   8   1   10.32    1.34
 -11   8   2    8.71    1.27
 -11   8   3    1.27    1.10
 -11   8   4   19.27    1.47
 -11   8   5   -0.68    1.12
 -11   9  -7   20.16    1.57
 -11   9  -6    1.56    1.19
 -11   9  -5    8.76    1.38
 -11   9  -4   48.96    2.56
 -11   9   0    4.31    1.32
 -11   9   1   43.57    2.38
 -11   9   2    2.65    1.22
 -11   9   3   47.75    2.43
 -11  10 -10    0.91    1.24
 -11  10 -10    1.28    1.20
 -11  10   0   28.05    1.90
 -11  10   1   15.03    1.53
 -11  11 -10    0.94    1.36
 -11  11 -10   -0.14    1.42
 -11  11  -9    2.73    1.45
 -11  11  -9    4.59    1.38
 -11  11  -2    4.25    1.42
 -11  11  -1    0.03    1.27
 -11  12 -10   10.54    1.69
 -11  12 -10    9.27    1.62
 -11  12  -9   11.18    1.68
 -11  12  -9   11.38    1.62
 -11  12  -5   -0.83    1.79
 -11  12  -4    1.20    1.70
 -11  12  -3    9.09    1.67
 -11  12  -2    4.79    1.47
 -11  13 -10    0.34    1.65
 -11  13 -10    0.40    1.58
 -11  13  -9    8.03    1.68
 -11  13  -9    7.88    1.76
 -11  13  -8    3.46    1.62
 -11  13  -8    2.86    1.69
 -11  13  -7    0.41    2.35
 -11  13  -6    6.13    2.24
 -11  13  -5    3.86    2.06
 -11  13  -4    5.67    1.99
 -11  14 -10    6.37    1.82
 -11  14 -10   11.70    1.82
 -11  14  -9    1.93    2.88
 -11  14  -9   -0.38    1.79
 -11  14  -9   -0.22    1.70
 -11  14  -8    2.70    2.68
 -11  14  -8    3.54    1.81
 -11  14  -8    2.68    1.70
 -11  14  -7    3.68    2.60
 -11  14  -7    6.89    1.89
 -11  14  -7    6.39    1.80
 -11  14  -6    2.32    2.46
 -11  14  -5   -1.50    2.30
 -11  15 -10    0.39    3.27
 -11  15 -10    2.58    1.84
 -11  15 -10    1.80    1.74
 -11  15  -9    4.44    3.16
 -11  15  -9    2.83    1.88
 -11  15  -9    1.53    1.83
 -11  15  -8    1.97    2.99
 -11  15  -8    0.63    1.83
 -11  15  -8   -0.29    1.81
 -11  15  -7    4.75    2.89
 -11  15  -7    4.45    1.88
 -11  15  -7    1.96    1.93
 -10 -11   2    1.71    1.82
 -10 -11   3    0.64    1.81
 -10 -11   8    0.88    1.85
 -10 -11   9    2.77    1.93
 -10 -11  10    2.47    1.95
 -10 -11  11   -0.11    1.98
 -10 -11  12   -0.75    2.06
 -10 -10   1    0.88    1.70
 -10 -10   5    5.23    1.73
 -10 -10   6   -0.51    1.70
 -10 -10   7    7.67    1.84
 -10 -10   8    5.51    1.84
 -10 -10   9   16.81    2.13
 -10 -10  10    4.78    1.92
 -10 -10  11    7.59    1.98
 -10 -10  12    1.08    1.85
 -10 -10  13    2.40    1.92
 -10 -10  14    9.56    2.08
 -10 -10  15    2.56    2.05
 -10  -9   0    1.72    1.61
 -10  -9   2    1.24    1.56
 -10  -9   3    1.14    1.54
 -10  -9   4    8.62    1.72
 -10  -9   5    0.76    1.56
 -10  -9   6   -0.04    1.59
 -10  -9   7    7.93    1.77
 -10  -9   8    5.72    1.78
 -10  -9   9   16.71    2.04
 -10  -9  10   13.57    1.95
 -10  -9  11    5.96    1.89
 -10  -9  12    3.35    1.91
 -10  -9  13   -0.93    1.86
 -10  -9  14    8.22    2.05
 -10  -9  15    1.43    1.98
 -10  -8  -1    2.21    1.51
 -10  -8   1    8.67    1.52
 -10  -8   2   -3.30    1.50
 -10  -8   3    0.79    1.46
 -10  -8   4    5.05    1.62
 -10  -8   5    0.17    1.56
 -10  -8   6    9.58    1.73
 -10  -8   7   -0.09    1.64
 -10  -8   8    2.92    1.68
 -10  -8   9   19.99    2.03
 -10  -8  10   21.39    2.15
 -10  -8  11    1.66    1.81
 -10  -8  12    2.17    1.81
 -10  -8  13    0.11    1.83
 -10  -8  14   -0.65    1.89
 -10  -8  17    6.07    2.24
 -10  -8  18   -2.15    2.39
 -10  -8  19   -0.91    2.57
 -10  -7   0    0.59    1.25
 -10  -7   1    3.27    1.44
 -10  -7   2   18.96    1.78
 -10  -7   3    6.88    1.50
 -10  -7   4    1.08    1.49
 -10  -7   5    6.82    1.60
 -10  -7   6    1.17    1.54
 -10  -7   7    2.41    1.62
 -10  -7   8   13.97    1.87
 -10  -7   9    0.09    1.64
 -10  -7  10    8.15    1.81
 -10  -7  11   10.45    1.84
 -10  -7  12    0.89    1.74
 -10  -7  13   -0.41    1.76
 -10  -7  16    8.36    2.07
 -10  -7  17   11.18    2.26
 -10  -7  18   -0.92    2.31
 -10  -7  19   -0.12    2.47
 -10  -7  20    2.16    2.79
 -10  -6  -2    5.60    1.14
 -10  -6  -1    6.60    1.40
 -10  -6  -1    4.50    1.38
 -10  -6  -1    7.26    1.27
 -10  -6   0    3.06    1.39
 -10  -6   0   -1.55    1.38
 -10  -6   0    1.11    1.31
 -10  -6   1    7.02    1.50
 -10  -6   1    6.50    1.49
 -10  -6   1    5.57    1.29
 -10  -6   1    6.62    1.42
 -10  -6   2    1.36    1.40
 -10  -6   2    2.23    1.42
 -10  -6   2    2.79    1.43
 -10  -6   3   10.32    1.55
 -10  -6   3    8.86    1.54
 -10  -6   3    6.98    1.49
 -10  -6   4    0.04    1.49
 -10  -6   4    1.99    1.49
 -10  -6   4    0.82    1.43
 -10  -6   5    2.18    1.48
 -10  -6   6    2.02    1.53
 -10  -6   7   -1.33    1.53
 -10  -6   8    1.76    1.61
 -10  -6   9   -1.81    1.63
 -10  -6  10    5.67    1.71
 -10  -6  11   -1.96    1.68
 -10  -6  12    1.39    1.65
 -10  -6  13    7.47    1.80
 -10  -6  14   13.40    1.95
 -10  -6  15    0.89    1.83
 -10  -6  15    3.35    1.82
 -10  -6  16    0.30    1.92
 -10  -6  16    0.63    1.89
 -10  -6  17    0.52    2.00
 -10  -6  17   -1.67    2.05
 -10  -6  18   11.66    2.32
 -10  -6  18   13.67    2.33
 -10  -6  19    0.11    2.38
 -10  -6  19    0.90    2.35
 -10  -6  20    0.44    2.66
 -10  -6  20   -0.46    2.60
 -10  -6  21    4.44    2.96
 -10  -6  21    4.65    2.83
 -10  -5  -3    8.13    1.15
 -10  -5  -2    2.37    1.18
 -10  -5  -2    1.54    1.21
 -10  -5  -2    3.08    1.11
 -10  -5  -1   20.34    1.61
 -10  -5  -1   16.87    1.58
 -10  -5  -1   20.03    1.60
 -10  -5  -1   17.50    1.53
 -10  -5   0    0.55    1.28
 -10  -5   0    2.37    1.29
 -10  -5   0   -0.24    1.24
 -10  -5   0    1.54    1.19
 -10  -5   0    0.70    1.28
 -10  -5   1    5.10    1.40
 -10  -5   1    5.54    1.42
 -10  -5   1    8.68    1.31
 -10  -5   1    6.78    1.39
 -10  -5   2    2.30    1.37
 -10  -5   2    1.59    1.35
 -10  -5   2    2.42    1.23
 -10  -5   3    1.81    1.38
 -10  -5   3    0.38    1.38
 -10  -5   3    1.21    1.25
 -10  -5   4   10.42    1.48
 -10  -5   4   11.07    1.51
 -10  -5   5    2.81    1.39
 -10  -5   5    3.83    1.40
 -10  -5   6   -0.07    1.39
 -10  -5   6    0.82    1.36
 -10  -5   6    2.04    1.23
 -10  -5   7    4.16    1.54
 -10  -5   7    5.84    1.48
 -10  -5   7    5.98    1.48
 -10  -5   7    7.43    1.25
 -10  -5   8    1.05    1.49
 -10  -5   8    3.29    1.16
 -10  -5   9    1.38    1.52
 -10  -5   9    2.60    1.11
 -10  -5  12   -0.13    1.62
 -10  -5  13    8.14    1.70
 -10  -5  14   16.55    1.97
 -10  -5  15   -0.86    1.75
 -10  -5  16   -2.33    1.79
 -10  -5  16   -0.71    1.82
 -10  -5  17   -2.08    1.91
 -10  -5  17    1.20    1.93
 -10  -5  18    1.01    2.08
 -10  -5  18    0.21    2.01
 -10  -5  19    1.29    2.30
 -10  -5  19   -1.42    2.23
 -10  -5  20    0.37    2.55
 -10  -5  20    2.23    2.41
 -10  -5  21    4.18    2.84
 -10  -5  21    1.08    2.79
 -10  -5  22    8.85    3.12
 -10  -5  22   11.84    3.11
 -10  -5  23    3.21    3.21
 -10  -4  -4   13.55    1.20
 -10  -4  -3   19.65    1.46
 -10  -4  -3   20.12    1.50
 -10  -4  -3   20.45    1.46
 -10  -4  -2   31.04    1.78
 -10  -4  -2   30.98    1.79
 -10  -4  -2   27.60    1.70
 -10  -4  -2   26.37    1.77
 -10  -4  -1    8.61    1.28
 -10  -4  -1    4.88    1.24
 -10  -4  -1    5.39    1.23
 -10  -4  -1    5.02    1.24
 -10  -4   0   20.62    1.61
 -10  -4   0   20.55    1.63
 -10  -4   0   18.45    1.57
 -10  -4   0   18.43    1.51
 -10  -4   1    5.70    1.32
 -10  -4   1    6.92    1.35
 -10  -4   1    4.14    1.32
 -10  -4   1    7.08    1.23
 -10  -4   2    2.38    1.23
 -10  -4   2    1.53    1.25
 -10  -4   2    2.10    1.19
 -10  -4   2    0.03    1.22
 -10  -4   3    1.60    1.29
 -10  -4   3    2.87    1.35
 -10  -4   3    4.26    1.29
 -10  -4   3    2.97    1.24
 -10  -4   3    1.91    1.27
 -10  -4   4    1.36    1.33
 -10  -4   4    2.19    1.32
 -10  -4   4    0.90    1.32
 -10  -4   4   -0.74    1.23
 -10  -4   4   -0.71    1.20
 -10  -4   5   -1.03    1.29
 -10  -4   5   -0.71    1.36
 -10  -4   5   -2.01    1.32
 -10  -4   5   -0.32    1.13
 -10  -4   6   -1.27    1.36
 -10  -4   6   -0.88    1.43
 -10  -4   6   -0.91    1.33
 -10  -4   6    1.64    1.13
 -10  -4   7    7.38    1.54
 -10  -4   7    9.30    1.52
 -10  -4   7    8.97    1.53
 -10  -4   7    9.52    1.21
 -10  -4   8    9.68    1.60
 -10  -4   8    8.13    1.52
 -10  -4   8    4.09    1.46
 -10  -4   8    9.25    1.17
 -10  -4   9    6.02    1.56
 -10  -4   9    7.85    1.49
 -10  -4   9    5.14    1.48
 -10  -4   9    6.29    1.10
 -10  -4  12   -0.90    1.60
 -10  -4  13    1.09    1.65
 -10  -4  14   -0.67    1.61
 -10  -4  15    9.43    1.87
 -10  -4  16   11.75    1.92
 -10  -4  17    0.05    1.83
 -10  -4  18   -0.98    1.97
 -10  -4  18    0.21    1.90
 -10  -4  19    6.33    2.25
 -10  -4  19    4.70    2.23
 -10  -4  20    2.69    2.41
 -10  -4  20    2.96    2.45
 -10  -4  21    3.73    2.71
 -10  -4  21    3.57    2.67
 -10  -4  22    6.59    2.94
 -10  -4  22    5.27    2.98
 -10  -4  23   -1.66    3.12
 -10  -4  23    2.33    3.14
 -10  -4  24   -1.74    3.30
 -10  -3  -3   16.11    1.27
 -10  -3  -3   17.41    1.27
 -10  -3  -3   11.03    1.21
 -10  -3  -3   13.56    1.25
 -10  -3  -2    1.66    1.15
 -10  -3  -2    1.67    1.12
 -10  -3  -2    2.97    1.12
 -10  -3  -2    0.91    1.03
 -10  -3  -1  135.18    5.63
 -10  -3  -1  134.90    5.63
 -10  -3  -1  129.15    5.60
 -10  -3  -1  129.15    5.58
 -10  -3   0    1.56    1.20
 -10  -3   0    2.72    1.18
 -10  -3   0    3.03    1.18
 -10  -3   0    3.02    1.20
 -10  -3   1    1.44    1.14
 -10  -3   1    1.55    1.18
 -10  -3   1    0.86    1.22
 -10  -3   1    1.52    1.16
 -10  -3   1    3.42    1.14
 -10  -3   1    2.05    1.28
 -10  -3   2   -0.09    1.25
 -10  -3   2    0.38    1.21
 -10  -3   2    1.22    1.20
 -10  -3   2    0.77    1.14
 -10  -3   2    2.48    1.23
 -10  -3   2   -1.35    1.23
 -10  -3   3   -0.33    1.19
 -10  -3   3    0.52    1.20
 -10  -3   3   -1.05    1.23
 -10  -3   3    0.58    1.16
 -10  -3   3   -1.95    1.24
 -10  -3   3   -0.95    1.17
 -10  -3   4    0.10    1.25
 -10  -3   4   -1.55    1.25
 -10  -3   4   -0.03    1.24
 -10  -3   4    1.25    1.23
 -10  -3   4    0.28    1.20
 -10  -3   4    0.69    1.12
 -10  -3   5   31.16    1.94
 -10  -3   5   29.05    1.94
 -10  -3   5   30.44    1.98
 -10  -3   5   30.80    1.89
 -10  -3   5   30.02    1.94
 -10  -3   5   29.14    1.76
 -10  -3   6    8.29    1.42
 -10  -3   6    7.19    1.43
 -10  -3   6    8.63    1.45
 -10  -3   6    7.15    1.39
 -10  -3   6    8.87    1.38
 -10  -3   6    8.56    1.13
 -10  -3   7   21.99    1.77
 -10  -3   7   21.80    1.77
 -10  -3   7   20.82    1.82
 -10  -3   7   21.27    1.42
 -10  -3   8    5.84    1.47
 -10  -3   8   -0.07    1.47
 -10  -3   8    5.13    1.46
 -10  -3   8    7.49    1.03
 -10  -3   9   -2.83    1.45
 -10  -3   9   -2.31    1.44
 -10  -3   9    1.28    0.93
 -10  -3  11   -1.31    1.43
 -10  -3  12    1.34    1.51
 -10  -3  13   22.31    1.94
 -10  -3  14   -1.50    1.60
 -10  -3  15    8.01    1.77
 -10  -3  16    0.54    1.68
 -10  -3  17    1.52    1.73
 -10  -3  18    2.86    1.87
 -10  -3  19    1.44    2.01
 -10  -3  20    2.76    2.41
 -10  -3  20   -0.10    2.36
 -10  -3  21   12.30    2.71
 -10  -3  21   14.81    2.77
 -10  -3  22   -1.75    2.85
 -10  -3  22    0.70    2.83
 -10  -3  23    1.57    3.07
 -10  -3  23   -0.88    3.01
 -10  -3  24    1.75    3.19
 -10  -3  24   -3.57    3.31
 -10  -2  -4   17.20    1.25
 -10  -2  -4   17.48    1.26
 -10  -2  -4   17.95    1.28
 -10  -2  -4   15.79    1.26
 -10  -2  -3    3.64    1.02
 -10  -2  -3    2.32    1.01
 -10  -2  -3    3.97    1.02
 -10  -2  -3    3.71    1.02
 -10  -2  -2   79.98    3.55
 -10  -2  -2   82.21    3.57
 -10  -2  -2   76.49    3.56
 -10  -2  -2   82.45    3.57
 -10  -2  -1   26.40    1.67
 -10  -2  -1   27.79    1.70
 -10  -2  -1   24.52    1.67
 -10  -2  -1   24.03    1.63
 -10  -2  -1   23.38    1.65
 -10  -2   0   44.39    2.27
 -10  -2   0   44.11    2.29
 -10  -2   0   43.73    2.31
 -10  -2   0   44.69    2.29
 -10  -2   0   46.69    2.28
 -10  -2   0   41.71    2.35
 -10  -2   1    0.75    1.11
 -10  -2   1    0.19    1.11
 -10  -2   1    1.55    1.17
 -10  -2   1    0.85    1.12
 -10  -2   1   -0.61    1.16
 -10  -2   1    1.31    1.14
 -10  -2   2    4.72    1.22
 -10  -2   2    3.80    1.17
 -10  -2   2    3.47    1.17
 -10  -2   2    4.00    1.18
 -10  -2   2    4.04    1.14
 -10  -2   2    3.60    1.11
 -10  -2   3    5.84    1.24
 -10  -2   3    5.61    1.21
 -10  -2   3    6.55    1.26
 -10  -2   3    4.44    1.15
 -10  -2   3    4.54    1.16
 -10  -2   3    5.17    1.12
 -10  -2   4    4.33    1.25
 -10  -2   4    4.46    1.26
 -10  -2   4    4.29    1.27
 -10  -2   4    5.82    1.23
 -10  -2   4    5.44    1.23
 -10  -2   4    2.92    1.05
 -10  -2   5    2.66    1.32
 -10  -2   5    4.53    1.30
 -10  -2   5    1.67    1.30
 -10  -2   5    3.51    1.26
 -10  -2   5    1.99    1.18
 -10  -2   5    4.56    1.06
 -10  -2   6   24.37    1.77
 -10  -2   6   19.87    1.74
 -10  -2   6   22.45    1.76
 -10  -2   6   26.23    1.70
 -10  -2   6   24.16    1.73
 -10  -2   6   20.49    1.43
 -10  -2   7    0.30    1.37
 -10  -2   7   -0.27    1.34
 -10  -2   7   -0.27    1.37
 -10  -2   7    0.99    1.27
 -10  -2   7    1.66    1.20
 -10  -2   7    0.87    0.92
 -10  -2   8    0.93    1.35
 -10  -2   8    1.45    1.38
 -10  -2   8    1.25    1.34
 -10  -2   8    1.32    0.88
 -10  -2   9   18.97    1.22
 -10  -2  11    5.23    1.45
 -10  -2  11    6.74    1.48
 -10  -2  11    6.08    1.53
 -10  -2  12   74.29    3.61
 -10  -2  12   71.49    3.55
 -10  -2  12   73.25    3.55
 -10  -2  13   -1.10    1.60
 -10  -2  14   16.45    1.81
 -10  -2  15    0.26    1.60
 -10  -2  16    0.04    1.58
 -10  -2  17    1.79    1.65
 -10  -2  18    4.03    1.85
 -10  -2  19    1.64    1.94
 -10  -2  20   -1.38    2.22
 -10  -2  21   21.94    2.75
 -10  -2  22    6.31    2.76
 -10  -2  22    9.85    2.91
 -10  -2  23   -2.85    2.84
 -10  -2  23    1.86    3.01
 -10  -2  24    4.19    3.16
 -10  -2  24    2.86    3.18
 -10  -1  -5   28.69    1.53
 -10  -1  -5   29.84    1.54
 -10  -1  -5   28.57    1.59
 -10  -1  -5   25.96    1.49
 -10  -1  -4   10.80    1.04
 -10  -1  -4   10.96    1.04
 -10  -1  -4   10.46    1.13
 -10  -1  -4    9.48    1.03
 -10  -1  -3    0.45    0.95
 -10  -1  -3    0.92    0.91
 -10  -1  -3    1.86    0.92
 -10  -1  -3   -0.38    0.93
 -10  -1  -3    1.91    1.03
 -10  -1  -2   36.13    1.87
 -10  -1  -2   32.41    1.83
 -10  -1  -2   32.77    1.82
 -10  -1  -2   32.10    1.83
 -10  -1  -2   32.77    1.87
 -10  -1  -1    1.32    1.09
 -10  -1  -1    1.27    1.04
 -10  -1  -1    1.47    1.04
 -10  -1  -1    1.97    1.12
 -10  -1  -1    1.17    1.07
 -10  -1  -1    0.60    1.26
 -10  -1   0   28.24    1.75
 -10  -1   0   29.42    1.75
 -10  -1   0   31.27    1.76
 -10  -1   0   28.53    1.76
 -10  -1   0   28.61    1.75
 -10  -1   0   26.98    1.83
 -10  -1   1    2.50    1.15
 -10  -1   1    6.37    1.20
 -10  -1   1    3.07    1.14
 -10  -1   1    5.31    1.13
 -10  -1   1    5.03    1.17
 -10  -1   1    6.72    1.18
 -10  -1   2    2.18    1.15
 -10  -1   2    3.18    1.15
 -10  -1   2    3.50    1.17
 -10  -1   2    3.29    1.11
 -10  -1   2    4.23    1.15
 -10  -1   2    2.45    1.07
 -10  -1   3    1.48    1.18
 -10  -1   3   -0.86    1.18
 -10  -1   3    1.19    1.17
 -10  -1   3    0.56    1.12
 -10  -1   3    2.00    1.11
 -10  -1   3    0.24    0.98
 -10  -1   4    2.14    1.19
 -10  -1   4    2.60    1.24
 -10  -1   4    1.53    1.18
 -10  -1   4    1.56    1.17
 -10  -1   4    3.12    1.21
 -10  -1   4    1.26    1.17
 -10  -1   4    3.87    0.97
 -10  -1   5   19.03    1.52
 -10  -1   5   17.28    1.53
 -10  -1   5   15.97    1.47
 -10  -1   5   17.01    1.50
 -10  -1   5   17.58    1.46
 -10  -1   5   19.17    1.50
 -10  -1   5   17.56    1.22
 -10  -1   6   -1.14    1.21
 -10  -1   6   -1.14    1.28
 -10  -1   6   -1.71    1.22
 -10  -1   6   -0.22    1.17
 -10  -1   6    1.15    1.22
 -10  -1   6   -0.82    1.20
 -10  -1   6   -0.38    0.87
 -10  -1   7   22.71    1.75
 -10  -1   7   23.64    1.82
 -10  -1   7   24.04    1.74
 -10  -1   7   23.97    1.78
 -10  -1   7   28.33    1.73
 -10  -1   7   26.25    1.75
 -10  -1   7   27.25    1.44
 -10  -1   8    3.37    1.25
 -10  -1   8    6.68    1.30
 -10  -1   8    4.10    1.31
 -10  -1   8    3.36    0.84
 -10  -1   9    6.32    0.81
 -10  -1  10    4.99    1.46
 -10  -1  11   68.62    3.33
 -10  -1  11   64.46    3.26
 -10  -1  11   66.65    3.26
 -10  -1  12   -0.43    1.50
 -10  -1  12   -0.29    1.38
 -10  -1  12    1.66    1.35
 -10  -1  13   61.62    3.19
 -10  -1  14   62.60    3.26
 -10  -1  15    4.77    1.59
 -10  -1  16    1.98    1.59
 -10  -1  17    1.50    1.68
 -10  -1  18   -0.09    1.79
 -10  -1  19   -0.09    1.95
 -10  -1  20   -0.52    2.25
 -10  -1  21    1.15    2.40
 -10  -1  22    0.15    2.74
 -10  -1  23    4.51    2.91
 -10  -1  23    2.37    2.95
 -10   0  -6    0.24    0.73
 -10   0  -6   -0.52    0.74
 -10   0  -5   14.71    1.04
 -10   0  -5   15.13    1.06
 -10   0  -5   13.30    1.18
 -10   0  -5   11.89    1.03
 -10   0  -4   10.50    1.05
 -10   0  -4   10.24    1.01
 -10   0  -4    8.44    0.99
 -10   0  -4    9.03    1.13
 -10   0  -4    9.18    0.99
 -10   0  -3   13.17    1.19
 -10   0  -3   13.67    1.14
 -10   0  -3   12.42    1.12
 -10   0  -3   13.11    1.25
 -10   0  -3   12.59    1.13
 -10   0  -2    5.28    1.08
 -10   0  -2    5.88    1.10
 -10   0  -2    4.89    1.09
 -10   0  -2    5.93    1.05
 -10   0  -2    5.38    1.15
 -10   0  -1   19.90    1.47
 -10   0  -1   22.19    1.48
 -10   0  -1   25.11    1.51
 -10   0  -1   21.04    1.47
 -10   0  -1   21.73    1.53
 -10   0  -1   20.86    1.59
 -10   0   0    4.56    1.08
 -10   0   0    5.56    1.08
 -10   0   0    4.38    1.07
 -10   0   0    5.02    1.11
 -10   0   0    5.44    1.12
 -10   0   0    4.63    1.15
 -10   0   1   -1.26    1.22
 -10   0   1    2.58    1.06
 -10   0   1    0.63    1.06
 -10   0   1    1.55    1.04
 -10   0   1    1.24    1.07
 -10   0   1    0.93    1.10
 -10   0   1   -0.31    1.05
 -10   0   2    3.32    1.09
 -10   0   2    4.12    1.17
 -10   0   2    5.16    1.11
 -10   0   2    5.60    1.26
 -10   0   2    5.45    1.14
 -10   0   2    2.99    1.16
 -10   0   2    3.07    1.05
 -10   0   3   22.40    1.58
 -10   0   3   19.45    1.49
 -10   0   3   20.97    1.50
 -10   0   3   18.00    1.50
 -10   0   3   21.44    1.51
 -10   0   3   20.96    1.55
 -10   0   3   18.63    1.32
 -10   0   4   17.55    1.53
 -10   0   4   18.67    1.48
 -10   0   4   17.82    1.53
 -10   0   4   16.92    1.48
 -10   0   4   20.01    1.52
 -10   0   4   16.38    1.47
 -10   0   4   15.35    1.24
 -10   0   5   30.19    1.79
 -10   0   5   25.95    1.74
 -10   0   5   27.76    1.81
 -10   0   5   27.45    1.74
 -10   0   5   29.89    1.76
 -10   0   5   25.97    1.77
 -10   0   5   23.78    1.45
 -10   0   6  100.50    4.35
 -10   0   6   95.02    4.38
 -10   0   6  105.45    4.43
 -10   0   6   99.91    4.39
 -10   0   6  101.69    4.38
 -10   0   6  103.60    4.39
 -10   0   6   94.04    4.14
 -10   0   7   61.90    2.99
 -10   0   7   63.46    3.10
 -10   0   7   63.97    3.06
 -10   0   7   65.40    3.07
 -10   0   7   72.87    3.09
 -10   0   7   59.90    2.74
 -10   0   8   -3.50    1.20
 -10   0   8   -0.23    0.66
 -10   0   9   16.57    1.45
 -10   0   9   13.39    0.88
 -10   0  10   18.89    1.65
 -10   0  10   16.80    1.63
 -10   0  10   23.64    1.75
 -10   0  11   -1.32    1.29
 -10   0  11    0.38    1.30
 -10   0  11   -1.80    1.41
 -10   0  12    4.95    1.42
 -10   0  12    3.49    1.39
 -10   0  12    2.96    1.48
 -10   0  13   -2.08    1.44
 -10   0  13   -0.78    1.54
 -10   0  13    0.15    1.40
 -10   0  14    2.05    1.60
 -10   0  15    1.24    1.60
 -10   0  16    5.80    1.61
 -10   0  17    2.53    1.69
 -10   0  18    0.18    1.82
 -10   0  19    1.28    2.00
 -10   0  20   21.39    2.56
 -10   0  21    4.18    2.55
 -10   0  22    7.86    2.76
 -10   0  23    1.47    2.89
 -10   1  -7   13.09    0.89
 -10   1  -7   13.37    0.88
 -10   1  -6    0.70    0.72
 -10   1  -6    0.34    0.72
 -10   1  -6   -0.10    0.73
 -10   1  -5   10.26    0.93
 -10   1  -5    8.87    1.15
 -10   1  -5   11.24    0.96
 -10   1  -5   10.51    0.97
 -10   1  -5    9.54    0.95
 -10   1  -4    2.81    0.87
 -10   1  -4    3.46    1.05
 -10   1  -4    2.92    0.88
 -10   1  -4    3.82    0.90
 -10   1  -4    3.35    0.90
 -10   1  -3   49.33    2.32
 -10   1  -3   48.07    2.40
 -10   1  -3   51.13    2.35
 -10   1  -3   48.10    2.34
 -10   1  -3   50.53    2.36
 -10   1  -2    3.92    1.09
 -10   1  -2    5.13    1.00
 -10   1  -2    3.60    1.02
 -10   1  -2    4.88    1.01
 -10   1  -2    5.12    1.06
 -10   1  -1    5.85    1.05
 -10   1  -1    5.77    1.13
 -10   1  -1    4.70    1.04
 -10   1  -1    3.90    1.02
 -10   1  -1    4.49    1.08
 -10   1   0    8.62    1.26
 -10   1   0    5.43    1.12
 -10   1   0    4.55    1.08
 -10   1   0    4.82    1.07
 -10   1   0    4.64    1.07
 -10   1   0    6.24    1.06
 -10   1   1    2.99    1.24
 -10   1   1    3.53    1.12
 -10   1   1    3.46    1.06
 -10   1   1    3.22    1.09
 -10   1   1    5.87    1.09
 -10   1   1    4.35    1.08
 -10   1   2   21.23    1.58
 -10   1   2   23.01    1.55
 -10   1   2   21.66    1.55
 -10   1   2   23.71    1.59
 -10   1   2   22.32    1.58
 -10   1   2   23.07    1.59
 -10   1   3   24.88    1.62
 -10   1   3   22.56    1.62
 -10   1   3   21.45    1.57
 -10   1   3   22.38    1.57
 -10   1   3   21.24    1.63
 -10   1   3   20.83    1.56
 -10   1   3   22.39    1.40
 -10   1   4   48.51    2.43
 -10   1   4   49.73    2.47
 -10   1   4   47.71    2.42
 -10   1   4   48.52    2.42
 -10   1   4   48.45    2.44
 -10   1   4   52.32    2.48
 -10   1   4   44.90    2.22
 -10   1   5   47.61    2.28
 -10   1   5   41.90    2.28
 -10   1   5   40.38    2.27
 -10   1   5   44.33    2.32
 -10   1   5   47.34    2.32
 -10   1   5   45.18    2.32
 -10   1   5   39.88    2.00
 -10   1   6   23.37    1.56
 -10   1   6   22.16    1.68
 -10   1   6   21.29    1.62
 -10   1   6   22.20    1.65
 -10   1   6   23.43    1.66
 -10   1   6   21.05    1.21
 -10   1   7    4.03    1.13
 -10   1   7    3.10    1.25
 -10   1   7    2.95    0.64
 -10   1   8    0.55    1.10
 -10   1   8   -0.95    1.22
 -10   1   8   -0.52    0.55
 -10   1   9   13.91    1.42
 -10   1   9   10.50    1.26
 -10   1   9    9.68    1.41
 -10   1   9   10.80    1.41
 -10   1  10   20.92    1.64
 -10   1  10   17.37    1.61
 -10   1  11   68.66    3.31
 -10   1  11   69.22    3.31
 -10   1  11   68.76    3.38
 -10   1  12    3.33    1.38
 -10   1  12    3.85    1.50
 -10   1  12    3.49    1.39
 -10   1  13   19.36    1.87
 -10   1  13   20.80    1.80
 -10   1  13   23.49    1.82
 -10   1  14    7.21    1.59
 -10   1  15    0.61    1.53
 -10   1  16   -0.04    1.56
 -10   1  17    1.93    1.66
 -10   1  18   13.71    1.96
 -10   1  19    6.15    2.05
 -10   1  20   -3.70    2.30
 -10   1  21   -1.47    2.52
 -10   1  22   -2.20    2.67
 -10   1  23    9.30    3.03
 -10   2  -7   19.08    1.08
 -10   2  -7   18.62    1.08
 -10   2  -7   18.27    1.08
 -10   2  -6   15.43    1.04
 -10   2  -6   13.39    1.03
 -10   2  -6   14.90    1.03
 -10   2  -5    1.40    0.81
 -10   2  -5    1.04    0.84
 -10   2  -5    0.32    0.80
 -10   2  -4    1.58    0.85
 -10   2  -4    0.91    1.09
 -10   2  -4    0.62    0.90
 -10   2  -4    2.04    0.90
 -10   2  -4    1.60    0.90
 -10   2  -3    1.75    1.08
 -10   2  -3    1.81    0.92
 -10   2  -3    2.42    0.99
 -10   2  -3    2.24    0.97
 -10   2  -3    2.75    0.97
 -10   2  -2   -0.25    0.94
 -10   2  -2   -0.38    1.05
 -10   2  -2    1.86    1.01
 -10   2  -2   -0.15    0.93
 -10   2  -2    0.39    0.96
 -10   2  -1   -0.18    1.18
 -10   2  -1    0.94    0.95
 -10   2  -1   -0.17    1.08
 -10   2  -1    0.26    1.00
 -10   2   0   12.38    1.36
 -10   2   0   10.46    1.18
 -10   2   0   12.95    1.28
 -10   2   1   29.67    1.75
 -10   2   1   27.77    1.73
 -10   2   1   27.91    1.67
 -10   2   2   48.61    2.49
 -10   2   2   48.29    2.42
 -10   2   2   49.89    2.47
 -10   2   3   10.82    1.26
 -10   2   3   11.18    1.24
 -10   2   3   12.27    1.27
 -10   2   4   12.29    1.30
 -10   2   4   13.60    1.37
 -10   2   4   12.70    1.33
 -10   2   5    2.47    1.12
 -10   2   5    6.57    1.16
 -10   2   6   -0.93    1.18
 -10   2   6    2.39    1.06
 -10   2   7   -2.11    1.20
 -10   2   7    0.26    1.05
 -10   2   8   -1.80    1.20
 -10   2   8    0.49    1.04
 -10   2   9   -1.21    1.20
 -10   2   9   -0.03    1.18
 -10   2   9    0.42    1.05
 -10   2  10   -0.30    1.09
 -10   2  17   15.75    1.96
 -10   2  18    8.30    1.88
 -10   2  19    0.76    2.06
 -10   2  20   -0.23    2.37
 -10   2  21   -2.72    2.57
 -10   2  22    5.31    2.83
 -10   3  -8    3.94    0.68
 -10   3  -8    4.32    0.65
 -10   3  -8    3.68    0.68
 -10   3  -7   -0.17    0.71
 -10   3  -7   -0.59    0.71
 -10   3  -7   -0.47    0.70
 -10   3  -6    0.93    0.79
 -10   3  -6   -0.54    0.79
 -10   3  -6   -0.56    0.80
 -10   3  -5   -0.05    0.84
 -10   3  -5    0.74    0.85
 -10   3  -5    0.47    0.85
 -10   3  -4   38.24    2.05
 -10   3  -3    0.90    1.09
 -10   3  -2   28.22    1.73
 -10   3  -2   29.43    1.63
 -10   3  -1   15.60    1.42
 -10   3  -1   13.81    1.34
 -10   3  -1   15.16    1.22
 -10   3   0    0.67    1.09
 -10   3   0    0.70    0.97
 -10   3   0    1.47    1.10
 -10   3   1   43.58    2.19
 -10   3   1   41.67    2.17
 -10   3   1   41.00    2.20
 -10   3   2    7.14    1.13
 -10   3   2    5.22    1.18
 -10   3   2    3.26    1.08
 -10   3   3   -1.01    1.09
 -10   3   3   -0.34    1.09
 -10   3   3    0.11    1.13
 -10   3   4   12.51    1.24
 -10   3   4   12.42    1.30
 -10   3   5   13.67    1.39
 -10   3   5   15.80    1.28
 -10   3   6   -0.79    1.15
 -10   3   6    0.06    1.12
 -10   3   6    1.34    1.00
 -10   3   7   11.90    1.32
 -10   3   7   11.26    1.20
 -10   3   8   33.24    1.80
 -10   3   8   31.03    1.93
 -10   3   9   13.69    1.22
 -10   3   9   13.77    1.39
 -10   3   9   11.88    1.41
 -10   3  10    7.73    1.12
 -10   3  11    2.63    1.06
 -10   3  12    8.32    1.11
 -10   3  19    0.85    2.16
 -10   3  20    2.06    2.40
 -10   3  21    2.76    2.63
 -10   3  22    0.90    2.81
 -10   4  -9    0.79    0.57
 -10   4  -8   10.27    0.89
 -10   4  -8   11.38    0.89
 -10   4  -8    9.56    0.88
 -10   4  -8   11.38    0.85
 -10   4  -7   12.98    0.99
 -10   4  -3    3.07    1.13
 -10   4  -2   10.64    1.37
 -10   4  -2   10.30    1.29
 -10   4  -1    0.06    1.18
 -10   4  -1   -0.81    1.13
 -10   4   0    0.31    1.09
 -10   4   0    0.47    1.09
 -10   4   0   -1.13    1.02
 -10   4   1   19.25    1.43
 -10   4   1   19.40    1.48
 -10   4   1   16.58    1.40
 -10   4   2   18.58    1.39
 -10   4   2   17.40    1.41
 -10   4   2   18.29    1.44
 -10   4   3    5.64    1.05
 -10   4   3    1.57    1.13
 -10   4   4   19.96    1.37
 -10   4   4   17.26    1.48
 -10   4   5    2.17    1.02
 -10   4   5    3.14    1.21
 -10   4   5    2.79    1.14
 -10   4   6   13.00    1.22
 -10   4   6   13.65    1.35
 -10   4   7    0.31    0.97
 -10   4   7   -0.61    1.14
 -10   4   8   -0.59    1.16
 -10   4   8    1.57    1.22
 -10   4   8    0.71    1.01
 -10   4   9    4.45    1.28
 -10   4   9    4.80    1.01
 -10   4  10    5.20    1.02
 -10   4  11   14.57    1.22
 -10   4  21    1.08    2.69
 -10   5  -8   13.83    1.00
 -10   5  -2   37.03    2.13
 -10   5  -2   39.79    2.12
 -10   5  -1    0.89    1.16
 -10   5  -1    0.49    1.11
 -10   5   0   17.25    1.46
 -10   5   0   16.23    1.43
 -10   5   1   27.22    1.76
 -10   5   1   30.67    1.77
 -10   5   2   -0.51    1.01
 -10   5   2   -0.19    1.13
 -10   5   3    3.24    1.02
 -10   5   3    2.63    1.12
 -10   5   4   62.36    2.90
 -10   5   4   62.18    3.02
 -10   5   4   65.26    3.02
 -10   5   5   99.82    4.36
 -10   5   5  105.25    4.48
 -10   5   5  100.89    4.46
 -10   5   6   13.49    1.17
 -10   5   6   14.92    1.42
 -10   5   7    6.02    0.98
 -10   5   7    4.20    1.19
 -10   5   8   -0.10    0.94
 -10   5   8    0.78    1.19
 -10   5   9    5.40    0.98
 -10   5  10   12.18    1.10
 -10   6 -10    0.37    0.78
 -10   6 -10    0.94    0.74
 -10   6  -8    2.12    0.82
 -10   6  -7    7.18    0.97
 -10   6  -2    7.79    1.37
 -10   6  -1   -0.03    1.19
 -10   6  -1    1.90    1.18
 -10   6   0   13.61    1.37
 -10   6   0   14.80    1.39
 -10   6   1   32.68    1.86
 -10   6   1   31.74    1.92
 -10   6   2   30.38    1.81
 -10   6   3    4.61    1.10
 -10   6   3    5.04    1.26
 -10   6   4   93.65    4.15
 -10   6   4   99.65    4.27
 -10   6   5   43.32    2.20
 -10   6   5   47.37    2.39
 -10   6   6   85.33    3.75
 -10   6   6   88.97    3.93
 -10   6   7   12.75    1.13
 -10   6   8    4.73    0.96
 -10   6   9    4.96    0.93
 -10   7 -10   10.89    1.07
 -10   7 -10   10.51    1.01
 -10   7  -8    7.20    0.98
 -10   7  -7   11.80    1.14
 -10   7  -6    7.75    1.12
 -10   7  -2  112.04    4.94
 -10   7  -1  102.66    4.53
 -10   7   0   67.50    3.18
 -10   7   1   -2.13    1.19
 -10   7   2    6.17    1.24
 -10   7   2    9.61    1.34
 -10   7   3    0.58    1.07
 -10   7   3    2.13    1.26
 -10   7   4   35.95    1.92
 -10   7   5   17.58    1.32
 -10   7   6   85.70    3.72
 -10   7   7   19.06    1.31
 -10   7  14    1.48    1.26
 -10   8 -10    1.39    0.94
 -10   8 -10    0.17    0.97
 -10   8  -8    5.63    1.08
 -10   8  -7    2.15    1.07
 -10   8  -6    0.30    1.08
 -10   8  -5   18.68    1.52
 -10   8  -2   50.70    2.64
 -10   8  -1  106.93    4.72
 -10   8   0    3.10    1.20
 -10   8   1    2.79    1.14
 -10   8   2    9.72    1.23
 -10   8   3    2.88    1.05
 -10   8   4   15.05    1.24
 -10   8   5   32.23    1.73
 -10   8   6   58.66    2.67
 -10   8  14    1.25    1.54
 -10   9 -11    1.31    1.00
 -10   9 -11    0.39    1.03
 -10   9 -10    0.91    1.08
 -10   9 -10    0.36    1.02
 -10   9  -9    1.86    1.05
 -10   9  -8    4.96    1.19
 -10   9  -7   49.31    2.49
 -10   9  -6   53.03    2.63
 -10   9  -5  147.71    6.26
 -10   9  -4    0.43    1.24
 -10   9  -2  143.36    6.16
 -10   9  -1    7.60    1.23
 -10   9  -1    5.22    1.36
 -10   9   0   60.01    2.80
 -10   9   0   54.36    2.69
 -10   9   1   14.71    1.41
 -10   9   1   16.23    1.26
 -10   9   2    0.86    1.12
 -10   9   2    1.49    0.91
 -10   9   3    8.92    0.99
 -10   9   3    8.62    1.17
 -10   9   4    0.12    0.80
 -10   9   4    1.20    1.01
 -10   9  13   -1.15    1.64
 -10   9  14    5.28    1.87
 -10  10 -11    3.00    1.18
 -10  10 -11    3.32    1.21
 -10  10 -10    2.59    1.27
 -10  10 -10    1.93    1.23
 -10  10  -9   12.16    1.49
 -10  10  -9   10.57    1.41
 -10  10  -9   13.01    1.39
 -10  10  -8   11.59    1.42
 -10  10  -7  102.95    4.55
 -10  10  -6    1.49    1.29
 -10  10  -4    3.87    1.38
 -10  10  -3   16.70    1.58
 -10  10  -2   13.22    1.46
 -10  10  -2   16.69    1.61
 -10  10  -1   56.91    2.82
 -10  10  -1   59.42    2.91
 -10  10   0    1.07    1.24
 -10  10   0    0.56    1.12
 -10  10   1   12.56    1.27
 -10  10   1   13.84    1.40
 -10  10   2    1.38    1.00
 -10  10   2    1.34    1.15
 -10  10   3    2.30    0.94
 -10  10  14   -0.38    2.12
 -10  11 -11    3.99    1.30
 -10  11 -11    4.46    1.37
 -10  11 -10    5.57    1.46
 -10  11 -10    5.71    1.36
 -10  11  -9   20.64    1.84
 -10  11  -9   24.01    1.78
 -10  11  -6   10.78    1.71
 -10  11  -5    4.56    1.54
 -10  11  -4    0.21    1.40
 -10  11  -3   10.56    1.51
 -10  11  -2    8.58    1.42
 -10  11  -1   49.55    2.54
 -10  11  -1   48.76    2.60
 -10  11   0    6.06    1.24
 -10  11   1    6.43    1.24
 -10  11   2    9.16    1.25
 -10  11  14    0.25    2.42
 -10  12 -11    6.45    1.59
 -10  12 -11    6.73    1.56
 -10  12 -10    0.18    1.39
 -10  12 -10    0.54    1.45
 -10  12  -9   -0.24    1.48
 -10  12  -9    4.69    1.45
 -10  12  -8    0.68    2.01
 -10  12  -8    0.61    1.51
 -10  12  -8   -0.86    1.42
 -10  12  -7    1.86    1.89
 -10  12  -6    2.17    1.70
 -10  12  -5    0.51    1.59
 -10  12  -4   -0.86    1.56
 -10  12  -3    3.89    1.50
 -10  12  -2   16.84    1.73
 -10  12  -1    0.98    1.34
 -10  12   0   10.45    1.44
 -10  12  14   -0.45    2.78
 -10  13 -11   13.85    1.85
 -10  13 -11   13.48    1.80
 -10  13 -10    1.34    2.59
 -10  13 -10    4.26    1.61
 -10  13 -10    4.30    1.65
 -10  13  -9    0.15    2.43
 -10  13  -9    1.30    1.61
 -10  13  -9    0.44    1.54
 -10  13  -8    2.35    2.27
 -10  13  -8   -1.06    1.58
 -10  13  -8   -0.41    1.53
 -10  13  -7    3.75    2.15
 -10  13  -7    0.66    1.52
 -10  13  -7    0.94    1.61
 -10  13  -6    0.91    2.02
 -10  13  -5    2.90    1.86
 -10  13  -4    0.43    1.73
 -10  13  -3    5.11    1.62
 -10  13  -2    0.54    1.52
 -10  13  -1    0.97    1.55
 -10  14 -11   -0.72    3.06
 -10  14 -11    1.68    1.72
 -10  14 -11    1.46    1.66
 -10  14 -10    6.03    2.90
 -10  14 -10    2.37    1.75
 -10  14 -10    2.61    1.70
 -10  14  -9    2.50    2.69
 -10  14  -9    5.65    1.71
 -10  14  -9    5.53    1.75
 -10  14  -8    2.23    2.55
 -10  14  -8    1.06    1.71
 -10  14  -8    1.51    1.66
 -10  14  -7    1.19    2.38
 -10  14  -7    0.31    1.63
 -10  14  -7    0.49    1.68
 -10  14  -6    2.78    2.30
 -10  14  -6    3.77    1.68
 -10  14  -6   -2.12    1.77
 -10  14  -5   12.93    2.30
 -10  14  -4   19.03    2.33
 -10  14  -3    2.66    2.00
 -10  15 -11    4.03    3.28
 -10  15 -11    3.04    1.83
 -10  15 -11    1.83    1.83
 -10  15 -10   -0.06    3.08
 -10  15 -10    0.38    1.78
 -10  15 -10   -0.15    1.84
 -10  15  -9   18.64    3.18
 -10  15  -9   15.88    2.06
 -10  15  -9   16.77    2.12
 -10  15  -8    4.57    2.86
 -10  15  -8    5.75    1.81
 -10  15  -8    3.53    1.88
 -10  15  -7   18.15    2.91
 -10  15  -7   25.39    2.24
 -10  15  -7   20.92    2.32
 -10  15  -6    6.25    2.65
 -10  15  -6    5.64    1.92
 -10  15  -6    8.05    1.85
 -10  15  -5   22.59    2.78
 -10  15  -5   21.20    2.19
 -10  15  -5   25.59    2.32
 -10  15  -4    0.94    2.37
 -10  16 -10    0.23    3.36
 -10  16  -9    5.91    3.22
 -10  16  -8    5.96    3.11
 -10  16  -7    5.52    3.00
 -10  16  -6    0.61    2.89
 -10  17  -8   -2.15    3.33
  -9 -12   1    0.19    1.82
  -9 -12   2    2.36    1.87
  -9 -12   3    6.73    1.95
  -9 -12   4    7.22    1.97
  -9 -12   5    8.39    1.99
  -9 -11   0   -1.41    1.73
  -9 -11   1    1.49    1.71
  -9 -11   2    1.48    1.78
  -9 -11   3    1.94    1.78
  -9 -11   8    1.49    1.84
  -9 -11   9    0.72    1.79
  -9 -11  10    2.00    1.93
  -9 -11  11    1.41    1.95
  -9 -11  12    2.84    1.95
  -9 -11  13    0.63    1.96
  -9 -11  14    0.64    2.01
  -9 -11  15    6.94    2.20
  -9 -10  -1    5.51    1.67
  -9 -10   0   -0.53    1.57
  -9 -10   1   -0.85    1.65
  -9 -10   5   -0.09    1.57
  -9 -10   6    1.33    1.63
  -9 -10   7   14.48    1.94
  -9 -10   8    3.21    1.74
  -9 -10   9    7.95    1.86
  -9 -10  10   15.08    2.02
  -9 -10  11    1.58    1.77
  -9 -10  12    1.45    1.81
  -9 -10  13   10.11    1.96
  -9 -10  14    1.15    1.91
  -9 -10  15   10.88    2.15
  -9  -9  -2    2.29    1.49
  -9  -9  -1    2.64    1.50
  -9  -9   0    0.93    1.49
  -9  -9   2   11.00    1.64
  -9  -9   3    0.57    1.53
  -9  -9   4    1.48    1.45
  -9  -9   5   -1.09    1.52
  -9  -9   6   -1.33    1.60
  -9  -9   7   10.26    1.73
  -9  -9   8    6.67    1.70
  -9  -9   9    2.27    1.68
  -9  -9  10   13.70    1.95
  -9  -9  11    5.30    1.74
  -9  -9  12    7.51    1.85
  -9  -9  13    9.57    1.88
  -9  -9  14    2.02    1.89
  -9  -9  17   -1.76    2.15
  -9  -9  18    1.44    2.27
  -9  -9  19   -2.18    2.53
  -9  -8  -3    1.78    1.36
  -9  -8  -2    0.07    1.38
  -9  -8  -1   -0.70    1.37
  -9  -8   0    5.00    1.28
  -9  -8   1   29.46    1.99
  -9  -8   2   -0.10    1.38
  -9  -8   3    1.74    1.40
  -9  -8   4    5.86    1.50
  -9  -8   5   12.43    1.66
  -9  -8   6    1.63    1.55
  -9  -8   7   26.34    2.10
  -9  -8   8    5.39    1.66
  -9  -8   9   12.61    1.85
  -9  -8  10    9.21    1.76
  -9  -8  11    6.74    1.72
  -9  -8  12    6.54    1.81
  -9  -8  13   14.14    2.00
  -9  -8  16   -2.72    1.98
  -9  -8  17    0.17    2.05
  -9  -8  18    8.95    2.26
  -9  -8  19    5.93    2.49
  -9  -8  20    0.06    2.59
  -9  -7  -3    1.22    1.22
  -9  -7  -2    3.44    1.08
  -9  -7  -1   -1.33    1.35
  -9  -7  -1    2.84    1.33
  -9  -7  -1    0.57    1.05
  -9  -7   0   13.14    1.54
  -9  -7   0   12.00    1.56
  -9  -7   0   10.61    1.38
  -9  -7   1    2.21    1.40
  -9  -7   1    2.01    1.43
  -9  -7   1    1.07    1.19
  -9  -7   1    0.03    1.27
  -9  -7   2    6.82    1.48
  -9  -7   2    8.10    1.50
  -9  -7   2    8.38    1.35
  -9  -7   2    8.48    1.50
  -9  -7   3    1.00    1.41
  -9  -7   3    1.96    1.43
  -9  -7   3    0.63    1.38
  -9  -7   4    6.33    1.55
  -9  -7   4    8.10    1.58
  -9  -7   4    5.41    1.43
  -9  -7   5   -1.92    1.46
  -9  -7   6    4.33    1.54
  -9  -7   7    1.70    1.54
  -9  -7   8   27.68    2.13
  -9  -7   9    4.44    1.63
  -9  -7  10    1.38    1.63
  -9  -7  11    9.76    1.79
  -9  -7  12    4.64    1.64
  -9  -7  15    7.44    1.81
  -9  -7  16    0.52    1.85
  -9  -7  17    5.49    2.02
  -9  -7  18    0.98    2.07
  -9  -7  19   -0.11    2.25
  -9  -7  20    1.99    2.47
  -9  -7  21    5.02    2.80
  -9  -7  22   19.31    3.19
  -9  -6  -4    5.54    1.14
  -9  -6  -3    1.67    0.95
  -9  -6  -2   -0.41    1.22
  -9  -6  -2   -1.74    1.29
  -9  -6  -2   -0.32    1.02
  -9  -6  -2   -1.23    1.22
  -9  -6  -1   15.03    1.52
  -9  -6  -1   16.63    1.56
  -9  -6  -1   18.17    1.35
  -9  -6  -1   19.20    1.45
  -9  -6   0    3.36    1.33
  -9  -6   0    4.77    1.31
  -9  -6   0    3.03    1.13
  -9  -6   0    3.80    1.23
  -9  -6   1    1.05    1.34
  -9  -6   1    0.70    1.28
  -9  -6   1   -0.55    1.17
  -9  -6   1    1.55    1.28
  -9  -6   2   10.76    1.51
  -9  -6   2   11.73    1.52
  -9  -6   2   11.54    1.44
  -9  -6   2    9.71    1.36
  -9  -6   3    5.52    1.44
  -9  -6   3    4.46    1.44
  -9  -6   3    3.52    1.25
  -9  -6   3    5.45    1.38
  -9  -6   4    0.50    1.38
  -9  -6   4    2.86    1.42
  -9  -6   4   -1.04    1.27
  -9  -6   4   -0.84    1.32
  -9  -6   5   19.42    1.78
  -9  -6   5   22.61    1.80
  -9  -6   5   19.56    1.78
  -9  -6   6    1.79    1.41
  -9  -6   6    2.09    1.39
  -9  -6   6    0.34    1.46
  -9  -6   7   -0.26    1.41
  -9  -6   7    1.09    1.43
  -9  -6   7   -2.41    1.50
  -9  -6   7    2.16    1.17
  -9  -6   8    9.35    1.57
  -9  -6   8    6.60    1.51
  -9  -6   8    4.22    1.62
  -9  -6   8    8.96    1.28
  -9  -6   9    1.28    1.55
  -9  -6   9    0.50    1.12
  -9  -6  10   -1.53    1.56
  -9  -6  10    0.83    1.16
  -9  -6  11    0.51    1.10
  -9  -6  12   -1.05    1.65
  -9  -6  13    2.54    1.67
  -9  -6  14   -1.56    1.70
  -9  -6  14   -3.23    1.78
  -9  -6  15   41.14    2.72
  -9  -6  15   39.62    2.65
  -9  -6  16    0.05    1.77
  -9  -6  16    2.33    1.76
  -9  -6  17   -0.66    1.85
  -9  -6  17    1.11    1.84
  -9  -6  18   -2.19    1.99
  -9  -6  18   -0.94    1.97
  -9  -6  19    1.39    2.11
  -9  -6  19    0.05    2.22
  -9  -6  20    5.43    2.46
  -9  -6  20    1.49    2.49
  -9  -6  21    1.07    2.72
  -9  -6  22   12.12    2.97
  -9  -6  23    7.61    3.15
  -9  -6  24    0.42    3.40
  -9  -5  -5    1.82    0.95
  -9  -5  -4    4.21    0.92
  -9  -5  -3   -0.36    1.06
  -9  -5  -3   -1.16    1.12
  -9  -5  -3    0.20    1.10
  -9  -5  -3   -0.56    0.96
  -9  -5  -2   22.98    1.60
  -9  -5  -2   24.10    1.64
  -9  -5  -2   24.54    1.51
  -9  -5  -2   19.62    1.44
  -9  -5  -2   21.00    1.61
  -9  -5  -1    3.83    1.25
  -9  -5  -1    3.20    1.24
  -9  -5  -1    6.58    1.11
  -9  -5  -1    4.41    1.16
  -9  -5  -1    3.13    1.28
  -9  -5   0   21.35    1.61
  -9  -5   0   20.97    1.62
  -9  -5   0   17.95    1.57
  -9  -5   0   17.37    1.44
  -9  -5   0   19.92    1.54
  -9  -5   1    2.61    1.26
  -9  -5   1    5.28    1.28
  -9  -5   1    5.43    1.27
  -9  -5   1    3.45    1.12
  -9  -5   1    6.46    1.29
  -9  -5   2    7.24    1.40
  -9  -5   2    5.57    1.38
  -9  -5   2    3.09    1.21
  -9  -5   2    5.99    1.31
  -9  -5   3   11.87    1.45
  -9  -5   3    9.65    1.42
  -9  -5   3   10.31    1.39
  -9  -5   3    7.47    1.30
  -9  -5   4   16.12    1.59
  -9  -5   4   17.43    1.58
  -9  -5   4   16.36    1.49
  -9  -5   4   16.30    1.55
  -9  -5   4   19.02    1.52
  -9  -5   5   -0.50    1.32
  -9  -5   5    1.96    1.30
  -9  -5   5   -1.27    1.26
  -9  -5   5   -0.16    1.29
  -9  -5   5    2.28    1.18
  -9  -5   6    5.37    1.42
  -9  -5   6    5.22    1.42
  -9  -5   6    5.61    1.32
  -9  -5   6    7.98    1.19
  -9  -5   7    0.11    1.46
  -9  -5   7   -0.04    1.39
  -9  -5   7   -1.16    1.33
  -9  -5   7    1.01    1.08
  -9  -5   8    2.92    1.42
  -9  -5   8   -1.45    1.44
  -9  -5   8   -0.88    1.43
  -9  -5   8    2.00    1.09
  -9  -5   9    8.70    1.52
  -9  -5   9    8.01    1.53
  -9  -5   9   10.14    1.18
  -9  -5  10   -0.80    1.05
  -9  -5  11    2.76    1.52
  -9  -5  11    0.97    1.05
  -9  -5  12   12.78    1.76
  -9  -5  12   12.60    1.24
  -9  -5  13   -0.64    1.63
  -9  -5  14   60.76    3.16
  -9  -5  14   55.76    3.15
  -9  -5  15    1.59    1.61
  -9  -5  15    5.11    1.71
  -9  -5  16   32.57    2.38
  -9  -5  16   30.58    2.35
  -9  -5  17   -0.69    1.76
  -9  -5  17    2.14    1.74
  -9  -5  18    3.47    1.92
  -9  -5  18    2.42    1.84
  -9  -5  19   -2.94    2.08
  -9  -5  19    1.11    2.03
  -9  -5  20    5.79    2.31
  -9  -5  20    2.62    2.33
  -9  -5  21    0.48    2.46
  -9  -5  21   -1.06    2.58
  -9  -5  22   16.87    2.98
  -9  -5  22   23.77    3.09
  -9  -5  23    7.29    3.15
  -9  -5  23    5.46    3.14
  -9  -5  24    3.51    3.22
  -9  -5  24   -1.95    3.17
  -9  -5  24    1.64    3.19
  -9  -4  -5    0.26    0.80
  -9  -4  -4   14.79    1.25
  -9  -4  -4   15.20    1.23
  -9  -4  -4   15.42    1.21
  -9  -4  -4   15.33    1.25
  -9  -4  -3    1.99    1.00
  -9  -4  -3    1.50    1.03
  -9  -4  -3    1.47    1.00
  -9  -4  -3    3.14    1.05
  -9  -4  -3    0.26    0.92
  -9  -4  -2   16.66    1.34
  -9  -4  -2   16.28    1.33
  -9  -4  -2   12.34    1.32
  -9  -4  -2   13.88    1.22
  -9  -4  -1   -1.63    1.18
  -9  -4  -1    0.05    1.16
  -9  -4  -1   -0.46    1.13
  -9  -4  -1   -1.07    1.08
  -9  -4   0   60.32    2.82
  -9  -4   0   58.58    2.80
  -9  -4   0   57.17    2.76
  -9  -4   0   54.52    2.70
  -9  -4   1    1.55    1.18
  -9  -4   1    0.37    1.17
  -9  -4   1    2.28    1.08
  -9  -4   1    0.44    1.15
  -9  -4   1   -1.57    1.33
  -9  -4   2    1.78    1.15
  -9  -4   2    1.63    1.15
  -9  -4   2    0.08    1.16
  -9  -4   2    1.87    1.08
  -9  -4   2    0.92    1.20
  -9  -4   3    4.13    1.23
  -9  -4   3    4.93    1.23
  -9  -4   3    4.53    1.17
  -9  -4   3    3.64    1.20
  -9  -4   3    5.50    1.22
  -9  -4   4    0.75    1.21
  -9  -4   4    1.60    1.22
  -9  -4   4   -0.95    1.22
  -9  -4   4   -0.09    1.21
  -9  -4   4    0.99    1.17
  -9  -4   4    0.51    1.10
  -9  -4   5    8.15    1.34
  -9  -4   5    8.05    1.37
  -9  -4   5    6.43    1.34
  -9  -4   5    8.57    1.30
  -9  -4   5   10.07    1.32
  -9  -4   5    9.59    1.21
  -9  -4   6   14.11    1.45
  -9  -4   6   16.33    1.59
  -9  -4   6   14.06    1.46
  -9  -4   6   12.37    1.45
  -9  -4   6   13.21    1.50
  -9  -4   6   15.54    1.27
  -9  -4   7   24.28    1.75
  -9  -4   7   21.44    1.74
  -9  -4   7   23.53    1.82
  -9  -4   7   22.65    1.71
  -9  -4   7   21.78    1.75
  -9  -4   7   22.51    1.47
  -9  -4   8   -0.86    1.36
  -9  -4   8   -1.78    1.38
  -9  -4   8   -1.04    1.36
  -9  -4   8   -0.72    1.32
  -9  -4   8    0.06    0.96
  -9  -4   9   10.28    1.12
  -9  -4  10    0.42    0.96
  -9  -4  11    0.04    1.50
  -9  -4  11    0.25    1.34
  -9  -4  11   -0.55    1.36
  -9  -4  11    0.49    0.94
  -9  -4  12   -3.01    1.58
  -9  -4  12    0.87    1.40
  -9  -4  12   -1.41    1.39
  -9  -4  12   -0.35    0.94
  -9  -4  13   39.33    2.46
  -9  -4  14    3.70    1.57
  -9  -4  15    7.16    1.73
  -9  -4  16    0.31    1.60
  -9  -4  17    4.34    1.73
  -9  -4  18    7.95    1.88
  -9  -4  18    8.83    1.93
  -9  -4  19    1.35    1.92
  -9  -4  19    3.47    1.99
  -9  -4  20    0.90    2.23
  -9  -4  20    1.01    2.24
  -9  -4  21    4.13    2.53
  -9  -4  21    4.88    2.43
  -9  -4  22    4.30    2.71
  -9  -4  22    3.80    2.75
  -9  -4  23   -0.25    2.89
  -9  -4  23    6.89    2.96
  -9  -4  24    0.05    3.04
  -9  -4  24    1.26    3.11
  -9  -3  -6   11.95    0.97
  -9  -3  -5   34.89    1.75
  -9  -3  -5   35.66    1.78
  -9  -3  -5   33.40    1.75
  -9  -3  -4    3.61    0.94
  -9  -3  -4    3.90    0.95
  -9  -3  -4    4.71    0.91
  -9  -3  -4    2.72    0.92
  -9  -3  -3   39.25    1.98
  -9  -3  -3   39.27    1.98
  -9  -3  -3   36.50    1.98
  -9  -3  -3   38.58    1.94
  -9  -3  -2    2.96    1.09
  -9  -3  -2    3.54    1.08
  -9  -3  -2    3.78    1.04
  -9  -3  -2    3.24    1.01
  -9  -3  -1   21.15    1.44
  -9  -3  -1   20.43    1.45
  -9  -3  -1   17.77    1.39
  -9  -3  -1   18.56    1.42
  -9  -3   0   23.46    1.57
  -9  -3   0   23.79    1.55
  -9  -3   0   21.43    1.54
  -9  -3   0   21.50    1.52
  -9  -3   0   23.33    1.68
  -9  -3   1    2.68    1.11
  -9  -3   1    2.25    1.15
  -9  -3   1    2.78    1.11
  -9  -3   1    0.82    1.08
  -9  -3   1    2.66    1.06
  -9  -3   1    1.27    1.21
  -9  -3   2    0.17    1.15
  -9  -3   2   -0.81    1.08
  -9  -3   2    0.61    1.09
  -9  -3   2    0.63    1.04
  -9  -3   2   -0.37    1.11
  -9  -3   2   -0.99    1.10
  -9  -3   3   16.94    1.44
  -9  -3   3   14.56    1.42
  -9  -3   3   18.64    1.45
  -9  -3   3   17.16    1.36
  -9  -3   3   17.11    1.40
  -9  -3   3   14.94    1.36
  -9  -3   4    4.92    1.24
  -9  -3   4    1.36    1.19
  -9  -3   4    1.42    1.17
  -9  -3   4    1.61    1.23
  -9  -3   4    3.47    1.19
  -9  -3   4    4.71    1.16
  -9  -3   4    1.51    1.02
  -9  -3   5   18.22    1.54
  -9  -3   5   18.79    1.56
  -9  -3   5   17.39    1.52
  -9  -3   5   17.86    1.48
  -9  -3   5   18.13    1.51
  -9  -3   5   17.42    1.31
  -9  -3   6   33.05    1.96
  -9  -3   6   32.34    1.95
  -9  -3   6   31.55    1.97
  -9  -3   6   32.66    1.96
  -9  -3   6   31.91    1.93
  -9  -3   6   30.65    1.71
  -9  -3   7    7.33    1.34
  -9  -3   7    7.98    1.41
  -9  -3   7   10.23    1.39
  -9  -3   7    7.46    1.33
  -9  -3   7    8.81    1.31
  -9  -3   7   10.32    1.04
  -9  -3   8   -2.15    1.32
  -9  -3   8   -1.88    1.33
  -9  -3   8   -0.78    1.23
  -9  -3   8    0.31    1.19
  -9  -3   8    0.35    0.86
  -9  -3   9    0.02    0.89
  -9  -3  10   37.58    2.20
  -9  -3  10   33.06    1.75
  -9  -3  11   34.72    2.14
  -9  -3  11   32.97    2.11
  -9  -3  11   32.76    2.12
  -9  -3  11   31.69    1.68
  -9  -3  12    2.88    1.40
  -9  -3  12    1.99    1.47
  -9  -3  12    2.04    1.42
  -9  -3  12    1.03    0.84
  -9  -3  13   12.98    1.60
  -9  -3  13   11.85    1.57
  -9  -3  13   13.98    1.68
  -9  -3  14   54.26    2.97
  -9  -3  15    1.06    1.54
  -9  -3  16    3.75    1.56
  -9  -3  17    0.60    1.56
  -9  -3  18   13.45    1.91
  -9  -3  19   -2.11    1.85
  -9  -3  20   -0.69    2.05
  -9  -3  20   -0.88    2.13
  -9  -3  21   24.63    2.75
  -9  -3  21   24.02    2.71
  -9  -3  22    2.40    2.61
  -9  -3  22    3.46    2.70
  -9  -3  23    2.68    2.78
  -9  -3  23    2.38    2.85
  -9  -3  24   -1.10    3.00
  -9  -2  -7    2.76    0.65
  -9  -2  -6    9.00    0.84
  -9  -2  -6    8.52    0.81
  -9  -2  -6    6.41    0.86
  -9  -2  -6    7.04    0.85
  -9  -2  -5   16.46    1.13
  -9  -2  -5   16.96    1.13
  -9  -2  -5   15.56    1.14
  -9  -2  -5   17.34    1.14
  -9  -2  -4    3.89    0.91
  -9  -2  -4    3.44    0.90
  -9  -2  -4    4.22    0.90
  -9  -2  -4    2.50    0.88
  -9  -2  -3    0.84    0.94
  -9  -2  -3    0.57    0.93
  -9  -2  -3    0.34    0.89
  -9  -2  -3    2.07    0.91
  -9  -2  -2   10.04    1.10
  -9  -2  -2   10.84    1.09
  -9  -2  -2    9.81    1.10
  -9  -2  -2    9.67    1.11
  -9  -2  -2    8.61    1.41
  -9  -2  -1   10.91    1.18
  -9  -2  -1   13.34    1.22
  -9  -2  -1   12.71    1.18
  -9  -2  -1   11.85    1.19
  -9  -2  -1   11.15    1.19
  -9  -2  -1   11.92    1.39
  -9  -2   0    0.49    1.01
  -9  -2   0   -0.54    1.01
  -9  -2   0    1.49    1.04
  -9  -2   0   -0.86    1.03
  -9  -2   0   -1.14    1.00
  -9  -2   0    0.51    1.09
  -9  -2   1    2.94    1.10
  -9  -2   1    1.99    1.05
  -9  -2   1    2.51    1.04
  -9  -2   1    0.41    1.02
  -9  -2   1    2.47    1.04
  -9  -2   1    3.66    1.07
  -9  -2   2    0.85    1.08
  -9  -2   2    1.98    1.15
  -9  -2   2    1.17    1.10
  -9  -2   2    1.39    1.07
  -9  -2   2   -0.09    1.01
  -9  -2   2    1.02    1.03
  -9  -2   2   -1.27    1.07
  -9  -2   3    1.73    1.07
  -9  -2   3    1.71    1.12
  -9  -2   3    0.61    1.12
  -9  -2   3    0.36    1.14
  -9  -2   3    2.29    1.08
  -9  -2   3    3.65    1.07
  -9  -2   3    0.59    0.99
  -9  -2   4   19.76    1.48
  -9  -2   4   15.26    1.45
  -9  -2   4   14.39    1.40
  -9  -2   4   15.70    1.41
  -9  -2   4   18.11    1.39
  -9  -2   4   17.59    1.40
  -9  -2   4   16.02    1.26
  -9  -2   5   62.69    2.93
  -9  -2   5   60.21    2.93
  -9  -2   5   61.15    2.93
  -9  -2   5   63.34    2.95
  -9  -2   5   59.14    2.89
  -9  -2   5   61.82    2.88
  -9  -2   5   58.67    2.75
  -9  -2   6   22.19    1.71
  -9  -2   6   27.41    1.78
  -9  -2   6   26.02    1.72
  -9  -2   6   26.02    1.68
  -9  -2   6   28.08    1.70
  -9  -2   6   24.51    1.45
  -9  -2   7    3.66    1.25
  -9  -2   7    4.66    1.28
  -9  -2   7    5.72    1.27
  -9  -2   7    4.56    1.16
  -9  -2   7    5.05    1.16
  -9  -2   7    4.37    0.85
  -9  -2   8    0.46    0.76
  -9  -2   9   25.47    1.38
  -9  -2  10    0.97    1.25
  -9  -2  10    0.55    1.32
  -9  -2  10    0.95    1.27
  -9  -2  10   -0.73    1.24
  -9  -2  10    1.12    1.23
  -9  -2  10    1.10    0.74
  -9  -2  11    0.10    1.26
  -9  -2  11   -1.93    1.25
  -9  -2  11    0.92    1.37
  -9  -2  11   -0.65    0.75
  -9  -2  12   34.75    2.16
  -9  -2  12   36.03    2.16
  -9  -2  12   37.22    2.20
  -9  -2  12   32.78    1.66
  -9  -2  13    4.95    1.44
  -9  -2  13    5.52    1.54
  -9  -2  13    5.76    1.42
  -9  -2  14    6.39    1.45
  -9  -2  14    6.48    1.52
  -9  -2  14    6.53    1.45
  -9  -2  15   32.90    2.24
  -9  -2  16    2.36    1.52
  -9  -2  17   15.54    1.82
  -9  -2  18   -1.71    1.72
  -9  -2  19    4.27    1.80
  -9  -2  20    0.18    2.03
  -9  -2  21   36.19    3.08
  -9  -2  21   44.72    3.11
  -9  -2  22   -0.05    2.53
  -9  -2  22    4.37    2.54
  -9  -2  23   -0.57    2.67
  -9  -2  23    5.64    2.79
  -9  -1  -7    0.44    0.55
  -9  -1  -7   -0.49    0.57
  -9  -1  -6    0.36    0.69
  -9  -1  -6    0.58    0.67
  -9  -1  -6   -1.04    0.79
  -9  -1  -6    0.85    0.66
  -9  -1  -5   13.12    1.02
  -9  -1  -5   14.16    1.04
  -9  -1  -5   13.24    1.02
  -9  -1  -5   13.95    1.09
  -9  -1  -4   34.73    1.70
  -9  -1  -4   33.82    1.69
  -9  -1  -4   32.01    1.73
  -9  -1  -4   31.74    1.69
  -9  -1  -3    1.05    0.91
  -9  -1  -3    0.64    0.85
  -9  -1  -3    0.52    0.85
  -9  -1  -3    1.85    0.94
  -9  -1  -3   -1.45    0.90
  -9  -1  -3    0.50    1.30
  -9  -1  -2   15.86    1.24
  -9  -1  -2   15.64    1.21
  -9  -1  -2   15.26    1.20
  -9  -1  -2   15.14    1.20
  -9  -1  -2   16.01    1.25
  -9  -1  -2   13.97    1.47
  -9  -1  -1    7.61    1.04
  -9  -1  -1    7.74    1.05
  -9  -1  -1    6.24    1.04
  -9  -1  -1    7.26    1.07
  -9  -1  -1    7.43    1.02
  -9  -1  -1    7.15    1.22
  -9  -1   0    1.02    1.02
  -9  -1   0    1.09    0.98
  -9  -1   0   -0.59    0.97
  -9  -1   0    1.53    1.00
  -9  -1   0    2.17    0.97
  -9  -1   0    2.87    1.06
  -9  -1   1    3.60    1.05
  -9  -1   1    7.07    1.19
  -9  -1   1    3.77    1.05
  -9  -1   1    5.53    1.08
  -9  -1   1    4.37    1.03
  -9  -1   1    4.54    1.03
  -9  -1   1    4.51    1.03
  -9  -1   2    6.68    1.12
  -9  -1   2    6.26    1.12
  -9  -1   2    6.74    1.21
  -9  -1   2    7.54    1.13
  -9  -1   2    6.76    1.09
  -9  -1   2    8.56    1.15
  -9  -1   2    7.31    1.03
  -9  -1   3    5.54    1.13
  -9  -1   3    8.72    1.15
  -9  -1   3    4.66    1.19
  -9  -1   3    7.91    1.12
  -9  -1   3    9.04    1.12
  -9  -1   3    7.47    1.11
  -9  -1   3    8.93    0.98
  -9  -1   4   21.52    1.54
  -9  -1   4   22.19    1.49
  -9  -1   4   22.23    1.52
  -9  -1   4   20.29    1.49
  -9  -1   4   20.83    1.49
  -9  -1   4   21.35    1.48
  -9  -1   4   21.19    1.32
  -9  -1   5   31.92    1.86
  -9  -1   5   30.42    1.86
  -9  -1   5   29.18    1.83
  -9  -1   5   33.82    1.89
  -9  -1   5   29.72    1.80
  -9  -1   5   32.31    1.81
  -9  -1   5   30.95    1.61
  -9  -1   6    6.09    1.14
  -9  -1   6    4.92    1.23
  -9  -1   6    6.27    1.16
  -9  -1   6    5.19    1.18
  -9  -1   6    6.36    1.17
  -9  -1   6    6.20    0.84
  -9  -1   7   20.44    1.51
  -9  -1   7   21.35    1.52
  -9  -1   7   20.06    1.51
  -9  -1   7   18.11    1.14
  -9  -1   8    0.33    0.66
  -9  -1   9   13.82    1.49
  -9  -1   9   15.49    1.44
  -9  -1   9   14.16    1.42
  -9  -1   9   12.46    1.35
  -9  -1   9   14.88    0.92
  -9  -1  10    1.31    1.23
  -9  -1  10    2.27    1.24
  -9  -1  10    1.55    1.31
  -9  -1  10    2.28    1.19
  -9  -1  10    1.45    1.17
  -9  -1  10    1.24    0.64
  -9  -1  11    0.43    1.23
  -9  -1  11    0.07    1.30
  -9  -1  11    1.43    1.25
  -9  -1  11   -0.49    1.18
  -9  -1  11    0.16    1.22
  -9  -1  11    0.73    0.61
  -9  -1  12   10.12    1.42
  -9  -1  12   13.70    1.45
  -9  -1  12   11.84    1.56
  -9  -1  12   10.25    0.81
  -9  -1  13    0.48    1.31
  -9  -1  13   -0.63    1.44
  -9  -1  13    0.52    1.31
  -9  -1  14    0.61    1.42
  -9  -1  14    2.05    1.37
  -9  -1  14   -0.11    1.37
  -9  -1  15   15.38    1.66
  -9  -1  15   16.25    1.72
  -9  -1  15   13.86    1.65
  -9  -1  16    2.47    1.50
  -9  -1  17    2.83    1.58
  -9  -1  18   12.40    1.79
  -9  -1  19    6.47    1.75
  -9  -1  20    4.03    2.10
  -9  -1  21    2.01    2.34
  -9  -1  22    1.91    2.48
  -9  -1  22   -1.04    2.44
  -9  -1  23    1.62    2.69
  -9   0  -8    0.14    0.34
  -9   0  -7    4.65    0.61
  -9   0  -7    4.29    0.61
  -9   0  -6    0.67    0.66
  -9   0  -6    1.33    0.67
  -9   0  -6    0.32    0.65
  -9   0  -5   22.43    1.24
  -9   0  -5   23.05    1.24
  -9   0  -5   21.21    1.25
  -9   0  -5   21.62    1.37
  -9   0  -4   26.88    1.44
  -9   0  -4   24.83    1.42
  -9   0  -4   23.27    1.43
  -9   0  -4   24.66    1.39
  -9   0  -4   25.50    1.50
  -9   0  -3    0.50    0.88
  -9   0  -3    0.81    0.88
  -9   0  -3   -0.49    0.86
  -9   0  -3   -0.72    0.95
  -9   0  -3   -0.57    0.84
  -9   0  -3   -1.00    1.19
  -9   0  -2   15.29    1.18
  -9   0  -2   15.64    1.21
  -9   0  -2   15.42    1.17
  -9   0  -2   15.05    1.23
  -9   0  -2   14.60    1.18
  -9   0  -2   13.40    1.38
  -9   0  -1    0.28    1.12
  -9   0  -1    1.59    0.92
  -9   0  -1    0.90    0.92
  -9   0  -1    0.76    0.89
  -9   0  -1    1.07    0.94
  -9   0  -1    0.72    0.91
  -9   0  -1    0.43    1.06
  -9   0   0   -0.65    1.09
  -9   0   0    1.78    0.93
  -9   0   0    2.09    0.94
  -9   0   0    2.04    0.94
  -9   0   0   -0.46    0.93
  -9   0   0    1.24    0.96
  -9   0   0    2.01    1.01
  -9   0   1    1.56    0.95
  -9   0   1    0.02    0.97
  -9   0   1    2.17    0.96
  -9   0   1    2.90    1.13
  -9   0   1    1.04    0.96
  -9   0   1   -1.25    1.02
  -9   0   1   -0.17    0.91
  -9   0   2    0.45    0.98
  -9   0   2    0.44    0.97
  -9   0   2   -0.14    0.99
  -9   0   2   -0.20    1.09
  -9   0   2   -0.21    0.98
  -9   0   2   -0.51    1.00
  -9   0   2   -0.58    0.89
  -9   0   3   -0.40    1.13
  -9   0   3    1.73    1.03
  -9   0   3    0.20    1.04
  -9   0   3    1.59    1.05
  -9   0   3    2.39    1.05
  -9   0   3   -0.86    1.04
  -9   0   3   -0.52    0.85
  -9   0   4   28.06    1.64
  -9   0   4   22.09    1.55
  -9   0   4   21.84    1.63
  -9   0   4   23.05    1.56
  -9   0   4   23.20    1.58
  -9   0   4   25.98    1.60
  -9   0   4   23.51    1.37
  -9   0   5   18.62    1.38
  -9   0   5   17.46    1.44
  -9   0   5   16.92    1.38
  -9   0   5   16.42    1.40
  -9   0   5   16.91    1.37
  -9   0   5   15.33    1.33
  -9   0   5   14.08    1.04
  -9   0   6   -1.09    1.09
  -9   0   6   -1.65    1.11
  -9   0   6   -0.12    1.07
  -9   0   6   -0.49    1.09
  -9   0   6    0.60    0.66
  -9   0   7   27.52    1.36
  -9   0   8    0.11    1.09
  -9   0   8    0.39    0.58
  -9   0   9    6.67    1.28
  -9   0   9    5.15    1.24
  -9   0   9    5.94    1.25
  -9   0   9    5.03    1.18
  -9   0   9    5.19    1.19
  -9   0   9    5.92    0.62
  -9   0  10    0.12    1.26
  -9   0  10    0.49    1.31
  -9   0  10    2.70    1.24
  -9   0  10    1.60    1.14
  -9   0  10    1.82    1.20
  -9   0  10    2.45    0.51
  -9   0  11   13.78    1.44
  -9   0  11   12.25    1.43
  -9   0  11   11.81    1.47
  -9   0  11   14.40    1.46
  -9   0  11   12.76    1.37
  -9   0  11   11.79    0.74
  -9   0  12   31.92    1.94
  -9   0  12   29.79    1.88
  -9   0  12   28.49    1.98
  -9   0  12   27.00    1.94
  -9   0  12   29.81    1.95
  -9   0  13   36.58    2.21
  -9   0  13   38.45    2.19
  -9   0  13   33.08    2.14
  -9   0  14   46.20    2.51
  -9   0  14   44.25    2.55
  -9   0  14   45.41    2.50
  -9   0  15    4.31    1.46
  -9   0  15    4.79    1.44
  -9   0  15    6.55    1.43
  -9   0  16    2.24    1.47
  -9   0  17    0.12    1.53
  -9   0  18    1.50    1.63
  -9   0  19   -0.72    1.72
  -9   0  20   27.93    2.51
  -9   0  21    5.96    2.32
  -9   0  22    1.53    2.45
  -9   1  -8    0.94    0.42
  -9   1  -8    1.60    0.42
  -9   1  -7    8.17    0.69
  -9   1  -7    6.59    0.68
  -9   1  -6    3.09    0.70
  -9   1  -6    4.31    0.74
  -9   1  -6    3.00    0.70
  -9   1  -5    4.84    0.98
  -9   1  -5    3.29    0.75
  -9   1  -5    4.16    0.78
  -9   1  -5    3.56    0.78
  -9   1  -5    5.02    0.81
  -9   1  -4    3.66    0.99
  -9   1  -4    1.19    0.81
  -9   1  -4    2.03    0.86
  -9   1  -4    1.66    0.85
  -9   1  -4    1.75    0.83
  -9   1  -3    0.53    0.83
  -9   1  -3   -1.29    0.97
  -9   1  -3    0.60    0.85
  -9   1  -3   -0.62    0.84
  -9   1  -3   -0.04    0.86
  -9   1  -2   18.67    1.44
  -9   1  -2   15.41    1.19
  -9   1  -2   18.55    1.28
  -9   1  -2   16.93    1.21
  -9   1  -2   14.90    1.18
  -9   1  -2   16.98    1.23
  -9   1  -1   79.63    3.55
  -9   1  -1   81.72    3.47
  -9   1  -1   75.32    3.42
  -9   1  -1   76.30    3.43
  -9   1  -1   81.72    3.45
  -9   1  -1   77.18    3.43
  -9   1   0    7.43    1.22
  -9   1   0    7.85    1.12
  -9   1   0    7.43    1.03
  -9   1   0    8.77    1.04
  -9   1   0    9.07    1.05
  -9   1   0    8.00    1.07
  -9   1   1   96.03    4.22
  -9   1   1   96.40    4.18
  -9   1   1   96.04    4.17
  -9   1   1   94.98    4.16
  -9   1   1   98.78    4.18
  -9   1   1   98.94    4.19
  -9   1   2   97.91    4.30
  -9   1   2  103.88    4.30
  -9   1   2  100.74    4.29
  -9   1   2  101.00    4.30
  -9   1   2   95.13    4.20
  -9   1   3   24.14    1.54
  -9   1   3   23.56    1.53
  -9   1   3   23.75    1.57
  -9   1   3   24.10    1.34
  -9   1   4   35.43    1.89
  -9   1   4   36.18    1.91
  -9   1   4   34.71    1.91
  -9   1   4   34.21    1.67
  -9   1   5   29.59    1.70
  -9   1   5   28.69    1.76
  -9   1   5   28.93    1.42
  -9   1   6    1.65    1.00
  -9   1   6    1.00    1.08
  -9   1   6    1.14    0.60
  -9   1   7   -0.54    1.02
  -9   1   7   -1.19    1.12
  -9   1   7    0.66    0.52
  -9   1   8   18.46    1.40
  -9   1   8   18.06    1.44
  -9   1   8   16.47    0.85
  -9   1   9    3.58    1.15
  -9   1   9    3.42    1.17
  -9   1   9    1.95    0.37
  -9   1  10    5.57    1.25
  -9   1  10    4.86    1.18
  -9   1  11   15.72    1.45
  -9   1  11   12.27    1.35
  -9   1  12   32.06    1.95
  -9   1  12   34.30    2.04
  -9   1  13    3.88    1.31
  -9   1  13    4.28    1.35
  -9   1  14    9.17    1.51
  -9   1  14   10.72    1.52
  -9   1  14    8.69    1.46
  -9   1  15    0.41    1.44
  -9   1  15    0.75    1.36
  -9   1  15    1.46    1.35
  -9   1  16   -1.47    1.47
  -9   1  17    1.43    1.60
  -9   1  18   -0.53    1.62
  -9   1  19   16.81    2.05
  -9   1  20   19.49    2.40
  -9   1  21   -0.75    2.31
  -9   1  22   -0.49    2.50
  -9   2  -8    1.03    0.50
  -9   2  -8    1.27    0.49
  -9   2  -7    1.12    0.62
  -9   2  -7    1.03    0.61
  -9   2  -7    1.08    0.62
  -9   2  -6    0.27    0.68
  -9   2  -6    0.34    0.69
  -9   2  -6    0.19    0.70
  -9   2  -5   90.80    3.94
  -9   2  -5   94.73    3.95
  -9   2  -5   96.17    3.96
  -9   2  -4   20.71    1.58
  -9   2  -4   19.02    1.34
  -9   2  -4   18.59    1.19
  -9   2  -4   18.72    1.23
  -9   2  -4   18.61    1.21
  -9   2  -4   18.12    1.21
  -9   2  -3    1.90    1.13
  -9   2  -3    2.83    0.98
  -9   2  -3    4.32    0.85
  -9   2  -3    4.45    0.88
  -9   2  -3    4.27    0.88
  -9   2  -3    3.63    0.90
  -9   2  -2    6.14    1.21
  -9   2  -2    6.94    0.96
  -9   2  -2    7.36    1.07
  -9   2  -1    6.39    1.16
  -9   2  -1    4.60    0.96
  -9   2  -1    5.97    1.06
  -9   2   0    6.74    1.13
  -9   2   0    4.13    1.05
  -9   2   0    4.51    0.98
  -9   2   1   11.37    1.20
  -9   2   1    7.86    1.09
  -9   2   1    7.90    1.17
  -9   2   2  228.76    9.40
  -9   2   2  227.27    9.40
  -9   2   2  232.01    9.39
  -9   2   3   49.02    2.36
  -9   2   3   48.55    2.40
  -9   2   3   48.48    2.38
  -9   2   4   40.81    2.03
  -9   2   4   38.42    2.07
  -9   2   5   43.84    2.08
  -9   2   5   37.22    2.13
  -9   2   6    1.74    0.97
  -9   2   6   -0.26    1.07
  -9   2   7   -2.41    1.00
  -9   2   7   -1.45    1.10
  -9   2   8    9.33    1.07
  -9   2   8    9.62    1.28
  -9   2   8   10.56    1.29
  -9   2   9   -0.06    0.96
  -9   2   9    0.85    1.15
  -9   2   9    3.21    1.19
  -9   2  10   22.79    1.58
  -9   2  10   18.82    1.56
  -9   2  11    0.95    1.18
  -9   2  11    0.53    1.20
  -9   2  12   34.44    2.03
  -9   2  12   32.59    1.96
  -9   2  13    8.44    1.36
  -9   2  17    2.82    1.61
  -9   2  18    7.90    1.79
  -9   2  19   21.74    2.24
  -9   2  20   -0.98    2.10
  -9   2  21    2.27    2.32
  -9   3  -9    0.43    0.45
  -9   3  -9    0.83    0.45
  -9   3  -8    0.03    0.57
  -9   3  -8    0.23    0.58
  -9   3  -8    0.57    0.56
  -9   3  -8    0.35    0.53
  -9   3  -7    5.91    0.78
  -9   3  -7    8.18    0.79
  -9   3  -7    9.61    0.80
  -9   3  -6    5.96    0.80
  -9   3  -4    6.35    1.31
  -9   3  -4    6.96    1.12
  -9   3  -3    8.33    1.30
  -9   3  -3    9.63    1.13
  -9   3  -2   11.77    1.27
  -9   3  -2   12.47    1.17
  -9   3  -2   10.05    1.04
  -9   3  -1   21.40    1.48
  -9   3  -1   20.11    1.39
  -9   3  -1   19.84    1.32
  -9   3   0    3.34    1.03
  -9   3   0    3.96    1.03
  -9   3   0    2.44    0.95
  -9   3   1    6.16    1.06
  -9   3   1    3.61    0.99
  -9   3   1    1.85    1.00
  -9   3   2  110.04    4.60
  -9   3   2  109.64    4.62
  -9   3   2  102.43    4.60
  -9   3   3   21.07    1.44
  -9   3   3   22.61    1.46
  -9   3   4   28.85    1.65
  -9   3   4   29.26    1.75
  -9   3   5    4.08    1.12
  -9   3   5    2.50    1.11
  -9   3   5    4.55    0.97
  -9   3   6   64.33    2.94
  -9   3   6   67.88    3.05
  -9   3   7   17.77    1.23
  -9   3   7   12.92    1.38
  -9   3   7   15.67    1.34
  -9   3   8   -0.37    1.10
  -9   3   8   -0.86    1.12
  -9   3   8    0.17    0.90
  -9   3   9   22.04    1.40
  -9   3   9   26.10    1.68
  -9   3   9   23.38    1.63
  -9   3  10    0.94    1.15
  -9   3  10   -1.83    1.18
  -9   3  10    0.98    0.90
  -9   3  11    2.24    1.20
  -9   3  11    1.70    1.19
  -9   3  11    1.25    0.91
  -9   3  12   12.89    1.42
  -9   3  13    1.02    0.77
  -9   3  13   -2.40    1.25
  -9   3  14   10.21    0.97
  -9   3  20   -0.94    2.20
  -9   3  21    2.09    2.37
  -9   4 -10   35.76    1.56
  -9   4 -10   36.23    1.56
  -9   4  -9   18.51    1.06
  -9   4  -9   20.33    1.04
  -9   4  -9   19.17    1.07
  -9   4  -9   21.30    1.01
  -9   4  -8    1.23    0.61
  -9   4  -4   67.39    3.19
  -9   4  -3   -1.06    1.16
  -9   4  -3   -0.88    1.01
  -9   4  -2    5.34    1.14
  -9   4  -2    6.63    1.09
  -9   4  -1  119.91    5.27
  -9   4  -1  127.24    5.25
  -9   4   0    1.67    1.04
  -9   4   0    1.02    0.99
  -9   4   0    0.04    0.93
  -9   4   1    1.05    0.98
  -9   4   1    0.65    0.95
  -9   4   1    1.48    1.04
  -9   4   2   48.46    2.25
  -9   4   2   43.94    2.30
  -9   4   3  202.28    8.43
  -9   4   3  210.20    8.49
  -9   4   4   51.50    2.29
  -9   4   4   46.19    2.38
  -9   4   4   45.49    2.38
  -9   4   5    5.65    0.97
  -9   4   5    7.23    1.13
  -9   4   6   31.55    1.71
  -9   4   6   35.18    1.88
  -9   4   7   10.48    1.31
  -9   4   7   14.10    1.33
  -9   4   7   10.34    1.05
  -9   4   8   45.19    2.15
  -9   4   8   47.95    2.38
  -9   4   8   43.57    2.35
  -9   4   9    4.00    1.19
  -9   4   9    3.77    1.13
  -9   4   9    4.46    0.92
  -9   4  10   23.09    1.36
  -9   4  10   24.08    1.67
  -9   4  10   22.40    1.64
  -9   4  11    0.23    1.18
  -9   4  11   -0.13    1.23
  -9   4  11    1.60    0.87
  -9   4  12   39.32    1.93
  -9   4  12   39.84    2.20
  -9   4  13   16.22    1.17
  -9   4  13   14.26    1.47
  -9   4  14    2.19    0.93
  -9   4  15    1.45    0.96
  -9   5 -10    0.52    0.64
  -9   5 -10    0.22    0.61
  -9   5  -9   32.92    1.56
  -9   5  -8    3.55    0.77
  -9   5  -7   61.69    2.72
  -9   5  -5    4.20    1.27
  -9   5  -4   35.12    2.05
  -9   5  -3   15.02    1.46
  -9   5  -2    3.21    1.14
  -9   5  -2    4.05    1.07
  -9   5  -1   13.17    1.29
  -9   5  -1   13.02    1.28
  -9   5   0    0.58    1.02
  -9   5   0    0.45    1.03
  -9   5   1   -0.05    0.97
  -9   5   2   36.86    1.91
  -9   5   3   84.06    3.74
  -9   5   3   89.74    3.85
  -9   5   4   32.55    1.75
  -9   5   4   35.20    1.94
  -9   5   4   37.34    1.94
  -9   5   5    6.60    0.93
  -9   5   5    4.34    1.15
  -9   5   6   37.24    1.79
  -9   5   6   33.38    1.95
  -9   5   6   35.32    1.98
  -9   5   7    6.63    0.90
  -9   5   7    7.73    1.21
  -9   5   7    6.13    1.20
  -9   5   8    1.36    0.84
  -9   5   8    1.68    1.14
  -9   5   8    4.89    1.20
  -9   5   9    4.56    0.84
  -9   5   9    5.18    1.19
  -9   5   9    4.55    1.21
  -9   5  10    8.71    0.95
  -9   5  10   12.99    1.40
  -9   5  10   13.68    1.38
  -9   5  11   37.60    2.14
  -9   5  12   24.04    1.50
  -9   5  12   26.61    1.77
  -9   5  13   -0.39    0.99
  -9   5  14   15.68    1.30
  -9   5  15   -0.39    1.07
  -9   6 -11   42.62    1.93
  -9   6 -11   41.51    1.92
  -9   6 -10   10.66    0.91
  -9   6 -10   12.17    0.95
  -9   6  -9   41.84    1.97
  -9   6  -8   37.05    1.82
  -9   6  -7    9.85    1.05
  -9   6  -6   11.32    1.07
  -9   6  -5   12.65    1.48
  -9   6  -4    6.36    1.32
  -9   6  -3   33.26    1.95
  -9   6  -2   86.25    3.86
  -9   6  -1   11.40    1.26
  -9   6   0   -0.56    1.08
  -9   6   1   22.03    1.47
  -9   6   2   -1.46    1.02
  -9   6   2   -0.11    1.04
  -9   6   3    2.15    0.94
  -9   6   3    4.56    1.16
  -9   6   4   -0.30    0.90
  -9   6   4    0.46    1.09
  -9   6   5   30.16    1.62
  -9   6   5   31.00    1.82
  -9   6   6    5.57    0.88
  -9   6   6    4.97    1.17
  -9   6   7    1.46    0.76
  -9   6   7    0.90    1.11
  -9   6   8   14.96    1.06
  -9   6   8   15.92    1.42
  -9   6   9    1.67    0.72
  -9   6   9    0.74    1.16
  -9   6  10    1.56    1.24
  -9   6  11   72.98    3.32
  -9   6  11   76.31    3.46
  -9   6  12   21.98    1.51
  -9   6  13    3.60    1.13
  -9   6  14   69.23    3.21
  -9   6  15    2.14    1.28
  -9   7 -11   13.49    1.10
  -9   7 -11   15.08    1.14
  -9   7 -10    2.01    0.86
  -9   7 -10    4.01    0.90
  -9   7  -9    2.45    0.86
  -9   7  -8    9.25    1.01
  -9   7  -7    8.28    1.05
  -9   7  -6    0.69    0.98
  -9   7  -5   18.88    1.37
  -9   7  -4  104.88    4.65
  -9   7  -3  153.38    6.52
  -9   7  -2  221.22    9.15
  -9   7  -1    2.69    1.11
  -9   7   0    1.56    1.04
  -9   7   1   69.15    3.09
  -9   7   1   66.97    3.17
  -9   7   2    3.59    1.00
  -9   7   2    2.15    1.13
  -9   7   3   48.80    2.41
  -9   7   3   53.65    2.57
  -9   7   4   24.70    1.59
  -9   7   4   33.13    1.82
  -9   7   5    3.60    0.95
  -9   7   5    4.44    1.18
  -9   7   6    1.61    0.84
  -9   7   6    1.49    1.19
  -9   7   7    8.36    0.91
  -9   7   7    8.53    1.29
  -9   7   8    5.48    0.82
  -9   7   8    7.50    1.27
  -9   7   9   -0.32    1.21
  -9   7  11    5.70    1.15
  -9   7  12    9.24    1.32
  -9   7  13   55.18    2.75
  -9   7  14   35.18    2.11
  -9   7  15   11.90    1.58
  -9   7  16    0.90    1.58
  -9   8 -12    4.23    0.90
  -9   8 -12    3.81    0.93
  -9   8 -11    1.13    0.93
  -9   8 -11    1.36    0.94
  -9   8 -10   10.12    1.08
  -9   8 -10    9.46    1.13
  -9   8  -9    3.00    0.95
  -9   8  -8   14.12    1.26
  -9   8  -7    6.65    1.10
  -9   8  -6    0.54    1.04
  -9   8  -5    0.02    1.11
  -9   8  -4   33.25    2.13
  -9   8  -4   36.98    2.04
  -9   8  -3   89.50    4.03
  -9   8  -2   80.31    3.61
  -9   8  -2   80.69    3.68
  -9   8  -1   50.87    2.47
  -9   8  -1   52.91    2.56
  -9   8   0   33.12    1.83
  -9   8   0   36.69    1.95
  -9   8   1   16.55    1.34
  -9   8   1   15.62    1.21
  -9   8   2   34.01    1.72
  -9   8   2   32.56    1.81
  -9   8   3   88.42    3.72
  -9   8   3   82.68    3.62
  -9   8   4   89.20    4.09
  -9   8   4  101.51    4.20
  -9   8   4  115.60    4.40
  -9   8   5   30.38    1.69
  -9   8   5   39.20    1.84
  -9   8   5   44.58    2.12
  -9   8   6    6.61    0.80
  -9   8   6    7.86    0.96
  -9   8   6    9.68    1.33
  -9   8   7    4.64    1.31
  -9   8  11   30.18    1.88
  -9   8  12    0.33    1.31
  -9   8  13   47.83    2.60
  -9   8  14   33.59    2.23
  -9   8  15    1.26    1.69
  -9   8  16    2.95    1.94
  -9   9 -12    0.70    0.97
  -9   9 -12    0.85    0.99
  -9   9 -11    0.97    1.05
  -9   9 -11    0.15    0.99
  -9   9 -10    2.85    1.13
  -9   9 -10    6.30    1.13
  -9   9  -9    3.93    1.09
  -9   9  -9    2.60    1.11
  -9   9  -9    2.51    1.15
  -9   9  -8    1.62    1.11
  -9   9  -7   99.56    4.36
  -9   9  -6   41.78    2.22
  -9   9  -5  242.56   10.27
  -9   9  -5  253.06   10.21
  -9   9  -4    4.50    1.29
  -9   9  -4    2.14    1.34
  -9   9  -4    2.18    1.19
  -9   9  -3   58.23    2.92
  -9   9  -3   57.88    2.86
  -9   9  -3   61.13    2.89
  -9   9  -2    3.18    1.13
  -9   9  -2   -0.24    1.25
  -9   9  -1   86.78    3.76
  -9   9  -1   79.34    3.66
  -9   9   0    6.88    1.19
  -9   9   0    6.32    1.10
  -9   9   1   40.77    2.08
  -9   9   1   38.15    2.00
  -9   9   2   13.15    1.13
  -9   9   2   11.01    1.21
  -9   9   3   55.04    2.51
  -9   9   3   54.31    2.57
  -9   9   4   24.70    1.39
  -9   9   4   22.12    1.48
  -9   9   5  125.98    5.23
  -9   9   6    0.59    0.80
  -9   9  11   40.58    2.34
  -9   9  12   37.91    2.32
  -9   9  13   43.43    2.61
  -9   9  14   11.72    1.96
  -9   9  15    5.62    2.05
  -9   9  16    2.84    2.14
  -9  10 -12    0.41    1.11
  -9  10 -12    1.63    1.13
  -9  10 -11    7.05    1.26
  -9  10 -11    4.57    1.25
  -9  10 -10    2.95    1.20
  -9  10 -10    2.30    1.23
  -9  10  -9    0.18    1.20
  -9  10  -9    0.80    1.25
  -9  10  -8   24.71    1.73
  -9  10  -7   25.89    2.08
  -9  10  -7   27.57    1.82
  -9  10  -6    2.67    1.46
  -9  10  -6   -0.15    1.24
  -9  10  -5   30.09    2.03
  -9  10  -5   28.61    1.93
  -9  10  -4    0.16    1.31
  -9  10  -4    3.39    1.27
  -9  10  -3    1.61    1.35
  -9  10  -3    3.38    1.31
  -9  10  -3    5.53    1.39
  -9  10  -2   49.77    2.57
  -9  10  -2   51.62    2.63
  -9  10  -1    7.07    1.29
  -9  10  -1    4.01    1.16
  -9  10   0   18.15    1.45
  -9  10   0   18.41    1.50
  -9  10   1   -0.74    1.10
  -9  10   1    1.30    1.11
  -9  10   2   13.54    1.24
  -9  10   2   14.14    1.31
  -9  10   3    5.18    1.04
  -9  10   4    6.39    1.02
  -9  10   5   38.50    1.95
  -9  10  11    1.11    1.53
  -9  10  12    4.36    1.78
  -9  10  13    0.69    1.89
  -9  10  14    4.63    2.12
  -9  10  15    2.09    2.27
  -9  10  16   -3.55    2.49
  -9  11 -12    0.37    1.28
  -9  11 -12    3.29    1.34
  -9  11 -11    9.25    1.46
  -9  11 -11    9.32    1.44
  -9  11 -10    1.36    1.36
  -9  11 -10    2.44    1.32
  -9  11  -9    7.90    1.40
  -9  11  -9    6.61    1.44
  -9  11  -9    7.83    1.78
  -9  11  -8    0.33    1.39
  -9  11  -8    0.30    1.34
  -9  11  -8    2.63    1.66
  -9  11  -7    7.96    1.67
  -9  11  -6   29.65    2.13
  -9  11  -5   -0.37    1.42
  -9  11  -4    1.14    1.39
  -9  11  -3    4.94    1.37
  -9  11  -3    5.07    1.41
  -9  11  -2    1.06    1.31
  -9  11  -2    1.77    1.35
  -9  11  -1   22.55    1.67
  -9  11  -1   17.80    1.61
  -9  11   0    6.88    1.30
  -9  11   0    4.94    1.24
  -9  11   1   10.14    1.32
  -9  11   2    0.80    1.15
  -9  11   3    5.05    1.17
  -9  11   4   89.30    3.90
  -9  11  11    3.77    1.90
  -9  11  12    0.12    1.96
  -9  11  13   -1.99    2.26
  -9  11  14    2.88    2.41
  -9  11  15    6.66    2.65
  -9  11  16    1.92    2.80
  -9  12 -12    0.17    1.42
  -9  12 -12   -1.28    1.45
  -9  12 -11    1.25    1.40
  -9  12 -11    2.41    1.44
  -9  12 -11   -0.81    2.22
  -9  12 -10    3.40    1.43
  -9  12 -10    2.01    1.49
  -9  12 -10    1.95    2.09
  -9  12  -9   16.52    1.75
  -9  12  -9   14.07    1.64
  -9  12  -9   13.75    2.09
  -9  12  -8   31.22    2.14
  -9  12  -8   31.18    2.06
  -9  12  -8   28.94    2.31
  -9  12  -7   -0.13    1.64
  -9  12  -6    0.89    1.59
  -9  12  -5   -1.31    1.47
  -9  12  -4   12.49    1.66
  -9  12  -3    2.94    1.46
  -9  12  -2   10.03    1.53
  -9  12  -2    8.83    1.43
  -9  12  -1    7.79    1.45
  -9  12   0   17.63    1.58
  -9  12   1   23.87    1.73
  -9  12   2   24.13    1.73
  -9  12  11    0.94    2.21
  -9  12  12   -0.22    2.32
  -9  12  13    8.55    2.55
  -9  12  14    3.75    2.68
  -9  12  15    3.19    2.90
  -9  13 -13   14.05    1.80
  -9  13 -13   15.06    1.81
  -9  13 -12    8.47    1.65
  -9  13 -12    9.78    1.71
  -9  13 -12   10.60    2.79
  -9  13 -11    3.46    1.56
  -9  13 -11    6.16    1.62
  -9  13 -11    7.94    2.63
  -9  13 -10    2.63    1.54
  -9  13 -10    0.04    1.54
  -9  13 -10   -1.06    2.32
  -9  13  -9   10.05    1.68
  -9  13  -9    8.17    1.71
  -9  13  -9    6.58    2.28
  -9  13  -8    0.97    1.51
  -9  13  -8    1.45    1.61
  -9  13  -8   -0.65    2.05
  -9  13  -7    1.16    1.58
  -9  13  -7    1.60    1.50
  -9  13  -7    4.60    1.90
  -9  13  -6    3.40    1.79
  -9  13  -5    1.85    1.66
  -9  13  -4   13.46    1.86
  -9  13  -3   10.69    1.67
  -9  13  -2   54.35    2.94
  -9  13  -1    6.56    1.53
  -9  13   0    2.13    1.40
  -9  13   1    4.95    1.46
  -9  13  12   -1.47    2.71
  -9  13  13    9.44    2.96
  -9  14 -13    3.76    1.72
  -9  14 -13    6.39    1.77
  -9  14 -13    9.81    3.22
  -9  14 -12   20.73    2.07
  -9  14 -12   22.13    2.07
  -9  14 -12   21.49    3.21
  -9  14 -11    3.94    1.69
  -9  14 -11    1.54    1.69
  -9  14 -11    6.53    2.86
  -9  14 -10    2.45    1.62
  -9  14 -10    4.69    1.72
  -9  14 -10    3.71    2.62
  -9  14  -9   -0.84    1.62
  -9  14  -9   -2.16    1.67
  -9  14  -9   -0.81    2.46
  -9  14  -8   -1.42    1.62
  -9  14  -8   -1.53    1.68
  -9  14  -8    1.22    2.32
  -9  14  -7    2.22    1.75
  -9  14  -7    1.87    1.64
  -9  14  -7    2.26    2.16
  -9  14  -6    3.64    1.64
  -9  14  -6    3.86    1.76
  -9  14  -6    4.68    2.15
  -9  14  -5    4.00    1.66
  -9  14  -5    3.50    1.75
  -9  14  -5    4.34    2.03
  -9  14  -4   23.69    2.33
  -9  14  -3    6.17    1.87
  -9  14  -2    1.13    1.71
  -9  14  -1    5.75    1.73
  -9  14   0    0.40    1.64
  -9  15 -13    0.42    1.83
  -9  15 -13   -0.38    1.79
  -9  15 -12    0.70    1.81
  -9  15 -12    3.53    1.85
  -9  15 -12    4.96    3.23
  -9  15 -11   43.87    2.80
  -9  15 -11   43.95    2.84
  -9  15 -11   39.48    3.80
  -9  15 -10    6.39    1.90
  -9  15 -10    5.33    1.80
  -9  15 -10    6.35    2.97
  -9  15  -9    2.45    1.81
  -9  15  -9    3.37    1.88
  -9  15  -9    6.42    2.80
  -9  15  -8   11.54    1.94
  -9  15  -8   14.40    2.00
  -9  15  -8   10.93    2.79
  -9  15  -7    3.68    1.79
  -9  15  -7   -1.15    1.87
  -9  15  -7   -0.65    2.56
  -9  15  -6    0.49    1.71
  -9  15  -6   -1.21    1.80
  -9  15  -6    2.48    2.49
  -9  15  -5    4.81    1.80
  -9  15  -5    4.90    1.89
  -9  15  -5    5.38    2.40
  -9  15  -4    0.54    1.80
  -9  15  -4   -0.94    1.69
  -9  15  -4    2.02    2.26
  -9  15  -3    2.91    2.17
  -9  15  -2    3.06    2.08
  -9  16 -11    2.62    3.35
  -9  16 -10    9.34    3.22
  -9  16  -9    8.04    3.11
  -9  16  -8   -2.82    3.01
  -9  16  -7    4.74    2.94
  -9  16  -6   -0.97    2.76
  -9  16  -5    4.89    2.72
  -9  16  -4   -3.35    2.55
  -9  17  -9    2.93    3.40
  -9  17  -8   -4.13    3.34
  -9  17  -7    1.18    3.24
  -9  17  -6    2.21    3.07
  -9  17  -5    1.05    3.03
  -8 -13   1   -0.70    1.86
  -8 -13   2    0.96    1.88
  -8 -13   3    2.96    1.92
  -8 -13   4    1.37    1.89
  -8 -13   5    1.70    1.92
  -8 -12   0    4.12    1.76
  -8 -12   1    0.98    1.73
  -8 -12   2    7.36    1.92
  -8 -12   3    2.66    1.78
  -8 -12   4   -0.74    1.80
  -8 -12   5    4.78    1.80
  -8 -11  -1    2.96    1.70
  -8 -11   0   -0.73    1.61
  -8 -11   1    0.17    1.64
  -8 -11   2    5.40    1.71
  -8 -11   3    2.01    1.68
  -8 -11   9   12.98    1.98
  -8 -11  10    2.84    1.86
  -8 -11  11   -1.25    1.88
  -8 -11  12    3.37    1.85
  -8 -11  13   -0.49    1.88
  -8 -11  14    5.18    1.99
  -8 -11  15    2.19    2.07
  -8 -10  -2    4.45    1.55
  -8 -10  -1   -2.19    1.55
  -8 -10   0   -1.03    1.52
  -8 -10   1    0.41    1.57
  -8 -10   5    7.40    1.63
  -8 -10   6   -0.21    1.57
  -8 -10   7    3.08    1.67
  -8 -10   8   -1.36    1.62
  -8 -10   9   14.37    1.94
  -8 -10  10   -0.72    1.74
  -8 -10  11    6.69    1.78
  -8 -10  12   -0.65    1.75
  -8 -10  13    0.72    1.83
  -8 -10  14   17.62    2.12
  -8 -10  16    2.24    1.97
  -8 -10  17    0.97    2.16
  -8 -10  18    3.30    2.38
  -8 -10  19    0.78    2.52
  -8  -9  -3    1.55    1.39
  -8  -9  -2    1.34    1.43
  -8  -9  -1   -0.14    1.42
  -8  -9   0    0.71    1.46
  -8  -9   3    0.54    1.44
  -8  -9   4    0.64    1.40
  -8  -9   5    1.84    1.46
  -8  -9   6    8.16    1.56
  -8  -9   7    1.35    1.53
  -8  -9   8   12.07    1.73
  -8  -9   9    6.37    1.66
  -8  -9  10   -1.31    1.61
  -8  -9  11    3.40    1.67
  -8  -9  12    1.20    1.64
  -8  -9  13    4.13    1.77
  -8  -9  15   -0.10    1.81
  -8  -9  16    4.90    1.94
  -8  -9  17   21.83    2.45
  -8  -9  18    3.36    2.18
  -8  -9  19    3.92    2.38
  -8  -9  20    0.06    2.58
  -8  -8  -4   -0.12    1.19
  -8  -8  -3   -1.10    1.29
  -8  -8  -2    1.32    1.33
  -8  -8  -1    2.57    1.31
  -8  -8  -1    0.10    1.35
  -8  -8  -1    1.67    1.35
  -8  -8   0    3.16    1.41
  -8  -8   0    4.36    1.48
  -8  -8   0    1.80    1.23
  -8  -8   1    3.01    1.41
  -8  -8   1    1.55    1.47
  -8  -8   1    2.96    1.29
  -8  -8   1    2.97    1.26
  -8  -8   2    1.70    1.37
  -8  -8   2    2.22    1.41
  -8  -8   2    0.99    1.29
  -8  -8   2    1.47    1.27
  -8  -8   3    2.23    1.45
  -8  -8   3    0.97    1.40
  -8  -8   3    1.70    1.31
  -8  -8   3    1.71    1.33
  -8  -8   4    1.80    1.47
  -8  -8   4    2.80    1.52
  -8  -8   4    1.12    1.36
  -8  -8   5   34.21    2.18
  -8  -8   6   17.02    1.75
  -8  -8   7   59.78    3.13
  -8  -8   8   10.03    1.72
  -8  -8   9    4.96    1.66
  -8  -8  10    8.28    1.72
  -8  -8  11    0.59    1.60
  -8  -8  14   -0.15    1.75
  -8  -8  15   -1.41    1.84
  -8  -8  16   -0.15    1.81
  -8  -8  17   25.40    2.39
  -8  -8  18   -0.53    1.95
  -8  -8  19   11.26    2.34
  -8  -8  20    0.22    2.39
  -8  -8  21   -0.45    2.64
  -8  -8  22   -4.00    3.02
  -8  -7  -5   -0.31    1.08
  -8  -7  -4    2.46    1.16
  -8  -7  -3    1.82    1.22
  -8  -7  -2    0.18    1.24
  -8  -7  -2    0.11    1.18
  -8  -7  -2   -0.31    1.00
  -8  -7  -1    1.17    1.29
  -8  -7  -1   -0.26    1.25
  -8  -7  -1    0.13    1.03
  -8  -7  -1    0.94    1.01
  -8  -7   0    2.11    1.29
  -8  -7   0    1.13    1.25
  -8  -7   0    1.52    1.15
  -8  -7   0    2.20    1.13
  -8  -7   1    0.27    1.31
  -8  -7   1    1.83    1.28
  -8  -7   1    1.47    1.15
  -8  -7   1    1.45    1.21
  -8  -7   2    7.81    1.46
  -8  -7   2   12.05    1.50
  -8  -7   2    4.71    1.28
  -8  -7   2    7.66    1.34
  -8  -7   3    3.24    1.40
  -8  -7   3    1.79    1.40
  -8  -7   3   -1.44    1.30
  -8  -7   3   -0.26    1.23
  -8  -7   4    4.00    1.41
  -8  -7   4    3.19    1.38
  -8  -7   4    3.34    1.36
  -8  -7   4    3.62    1.31
  -8  -7   5    1.68    1.41
  -8  -7   5    0.57    1.42
  -8  -7   5   -1.60    1.33
  -8  -7   5    1.55    1.38
  -8  -7   6   33.20    2.18
  -8  -7   6   31.44    2.16
  -8  -7   6   31.71    2.15
  -8  -7   7  111.91    4.95
  -8  -7   7  110.29    4.94
  -8  -7   7  106.93    4.93
  -8  -7   8   28.63    2.07
  -8  -7   8   30.71    2.09
  -8  -7   8   22.43    2.05
  -8  -7   8   27.84    1.82
  -8  -7   9    1.50    1.52
  -8  -7   9    0.89    1.19
  -8  -7  10    5.29    1.57
  -8  -7  10    4.78    1.20
  -8  -7  11   -1.64    1.18
  -8  -7  12    0.25    1.18
  -8  -7  13    7.82    1.76
  -8  -7  13    6.25    1.27
  -8  -7  14   21.96    2.08
  -8  -7  15    1.39    1.72
  -8  -7  16    4.05    1.80
  -8  -7  17    8.23    1.96
  -8  -7  18    3.23    1.95
  -8  -7  19    5.51    2.14
  -8  -7  20   -2.53    2.38
  -8  -7  21    1.96    2.54
  -8  -7  22   11.16    2.95
  -8  -7  23   -0.67    3.02
  -8  -6  -5   14.36    1.23
  -8  -6  -4    4.02    1.09
  -8  -6  -3    0.27    1.05
  -8  -6  -3    0.56    1.09
  -8  -6  -3   -0.14    0.91
  -8  -6  -2   15.15    1.38
  -8  -6  -2   13.44    1.42
  -8  -6  -2   15.67    1.18
  -8  -6  -2   13.00    1.22
  -8  -6  -1    7.02    1.29
  -8  -6  -1    8.18    1.29
  -8  -6  -1    7.06    1.08
  -8  -6  -1    8.90    1.17
  -8  -6   0   -0.11    1.21
  -8  -6   0   -0.48    1.24
  -8  -6   0    0.60    1.06
  -8  -6   0   -0.48    1.17
  -8  -6   1   29.14    1.87
  -8  -6   1   29.62    1.87
  -8  -6   1   26.42    1.70
  -8  -6   1   28.49    1.79
  -8  -6   2   -0.85    1.24
  -8  -6   2    0.58    1.21
  -8  -6   2   -0.03    1.08
  -8  -6   2   -0.56    1.19
  -8  -6   3   10.27    1.45
  -8  -6   3    9.73    1.44
  -8  -6   3   10.23    1.34
  -8  -6   3    6.12    1.39
  -8  -6   4   89.76    3.99
  -8  -6   4   92.85    4.01
  -8  -6   4   84.59    3.96
  -8  -6   4   84.66    3.90
  -8  -6   4   84.55    3.90
  -8  -6   5   18.75    1.69
  -8  -6   5   18.74    1.70
  -8  -6   5   17.37    1.55
  -8  -6   5   15.20    1.59
  -8  -6   5   16.93    1.43
  -8  -6   6    7.92    1.47
  -8  -6   6    7.13    1.44
  -8  -6   6    6.25    1.41
  -8  -6   6    5.80    1.31
  -8  -6   6    4.17    1.20
  -8  -6   7  128.05    5.30
  -8  -6   7  122.60    5.29
  -8  -6   7  124.55    5.33
  -8  -6   7  118.28    5.25
  -8  -6   7  111.51    5.12
  -8  -6   8   83.42    3.94
  -8  -6   8   87.59    3.96
  -8  -6   8   91.70    3.99
  -8  -6   8   79.25    3.76
  -8  -6   9   10.88    1.59
  -8  -6   9   10.88    1.25
  -8  -6  10    8.11    1.19
  -8  -6  11   23.81    1.85
  -8  -6  11   21.21    1.84
  -8  -6  11   20.89    1.53
  -8  -6  12    3.35    1.52
  -8  -6  12    7.09    1.61
  -8  -6  12    3.51    1.13
  -8  -6  13   12.73    1.82
  -8  -6  13   17.24    1.84
  -8  -6  13   13.62    1.33
  -8  -6  14   17.47    1.90
  -8  -6  14   14.50    1.81
  -8  -6  15    1.06    1.64
  -8  -6  15    2.31    1.66
  -8  -6  16    7.78    1.83
  -8  -6  16   13.45    1.85
  -8  -6  17    1.21    1.75
  -8  -6  17    2.68    1.74
  -8  -6  18   -0.54    1.84
  -8  -6  18    1.95    1.82
  -8  -6  19   -0.56    2.04
  -8  -6  19    0.76    1.96
  -8  -6  20    1.83    2.22
  -8  -6  21   -1.11    2.38
  -8  -6  22   12.67    2.87
  -8  -6  23   -1.60    3.05
  -8  -6  23    0.22    2.86
  -8  -6  24    2.74    3.25
  -8  -6  24   -0.93    3.10
  -8  -5  -6   15.85    1.17
  -8  -5  -5   -0.95    0.92
  -8  -5  -5    0.03    0.73
  -8  -5  -4   -2.62    1.02
  -8  -5  -4   -1.62    0.96
  -8  -5  -4   -1.06    0.82
  -8  -5  -4   -0.87    1.02
  -8  -5  -4   -0.26    0.82
  -8  -5  -3   -0.48    1.00
  -8  -5  -3    0.49    1.04
  -8  -5  -3   -0.16    0.89
  -8  -5  -3    0.45    0.88
  -8  -5  -2   11.90    1.25
  -8  -5  -2    8.68    1.27
  -8  -5  -2    9.52    1.07
  -8  -5  -2    9.87    1.20
  -8  -5  -1   10.59    1.31
  -8  -5  -1   12.37    1.34
  -8  -5  -1   12.87    1.18
  -8  -5  -1   16.44    1.31
  -8  -5   0   12.70    1.32
  -8  -5   0   14.80    1.35
  -8  -5   0   11.86    1.22
  -8  -5   0   11.78    1.25
  -8  -5   1   11.76    1.34
  -8  -5   1   10.60    1.30
  -8  -5   1   10.21    1.20
  -8  -5   1   10.42    1.28
  -8  -5   1   11.00    1.41
  -8  -5   2    0.60    1.20
  -8  -5   2    1.26    1.23
  -8  -5   2   -0.49    1.05
  -8  -5   2    0.87    1.19
  -8  -5   3    2.11    1.22
  -8  -5   3    3.79    1.23
  -8  -5   3    1.89    1.10
  -8  -5   3    1.88    1.17
  -8  -5   4   15.92    1.50
  -8  -5   4   13.95    1.46
  -8  -5   4   14.98    1.38
  -8  -5   4   17.36    1.40
  -8  -5   5    6.30    1.34
  -8  -5   5    4.80    1.35
  -8  -5   5    7.06    1.25
  -8  -5   5    8.40    1.18
  -8  -5   6   17.09    1.51
  -8  -5   6   17.83    1.53
  -8  -5   6   15.60    1.49
  -8  -5   6   15.80    1.32
  -8  -5   7    4.11    1.34
  -8  -5   7    4.95    1.37
  -8  -5   7    3.28    1.27
  -8  -5   7    6.44    1.29
  -8  -5   7    6.57    1.12
  -8  -5   8   86.61    3.99
  -8  -5   8   84.78    3.96
  -8  -5   8   91.62    3.98
  -8  -5   8   86.11    3.82
  -8  -5   9    1.89    1.30
  -8  -5   9    0.17    1.00
  -8  -5  10   19.91    1.73
  -8  -5  10   18.18    1.36
  -8  -5  11   27.86    1.94
  -8  -5  11   26.32    1.87
  -8  -5  11   23.51    1.85
  -8  -5  11   24.10    1.54
  -8  -5  12   34.96    2.16
  -8  -5  12   36.88    2.18
  -8  -5  12   35.59    2.29
  -8  -5  12   31.32    1.85
  -8  -5  13    2.78    1.44
  -8  -5  13    2.45    1.44
  -8  -5  13    3.95    1.48
  -8  -5  13    5.48    1.54
  -8  -5  13    3.73    1.06
  -8  -5  14   40.87    2.56
  -8  -5  14   44.07    2.55
  -8  -5  14   40.46    2.12
  -8  -5  15   -1.27    1.59
  -8  -5  15    1.24    1.53
  -8  -5  16    3.06    1.60
  -8  -5  16    3.18    1.64
  -8  -5  17   12.86    1.85
  -8  -5  17    9.63    1.71
  -8  -5  18    1.66    1.73
  -8  -5  18    3.32    1.73
  -8  -5  19    1.26    1.88
  -8  -5  19    3.86    1.89
  -8  -5  20    1.09    2.10
  -8  -5  20    5.56    2.22
  -8  -5  21    3.94    2.36
  -8  -5  21   -3.73    2.47
  -8  -5  22   24.26    3.04
  -8  -5  22   24.91    2.97
  -8  -5  23   10.88    2.94
  -8  -5  23    4.36    2.85
  -8  -5  23    3.75    2.88
  -8  -5  24   -1.05    3.11
  -8  -5  24   -3.86    3.03
  -8  -4  -7   11.56    0.96
  -8  -4  -6    0.86    0.64
  -8  -4  -6    0.59    0.81
  -8  -4  -5   26.07    1.50
  -8  -4  -5   24.61    1.53
  -8  -4  -5   28.40    1.41
  -8  -4  -5   26.55    1.51
  -8  -4  -5   30.55    1.46
  -8  -4  -4    0.97    0.87
  -8  -4  -4    0.97    0.91
  -8  -4  -4   -0.12    0.78
  -8  -4  -4   -0.20    0.91
  -8  -4  -4    1.09    0.83
  -8  -4  -3    1.70    0.95
  -8  -4  -3    1.50    0.97
  -8  -4  -3   -0.32    0.98
  -8  -4  -3    1.00    0.88
  -8  -4  -3    1.47    0.85
  -8  -4  -2   62.35    2.91
  -8  -4  -2   62.24    2.90
  -8  -4  -2   65.24    2.90
  -8  -4  -2   61.85    2.81
  -8  -4  -1    3.46    1.27
  -8  -4  -1    1.41    1.08
  -8  -4  -1    2.79    1.09
  -8  -4  -1    3.26    0.95
  -8  -4  -1    1.55    1.02
  -8  -4  -1    0.86    1.29
  -8  -4   0   30.01    1.84
  -8  -4   0   29.40    1.74
  -8  -4   0   30.67    1.75
  -8  -4   0   27.40    1.65
  -8  -4   0   28.03    1.84
  -8  -4   1    1.76    1.19
  -8  -4   1    1.35    1.06
  -8  -4   1    2.00    1.07
  -8  -4   1    0.40    1.01
  -8  -4   1    0.55    1.14
  -8  -4   2    6.36    1.27
  -8  -4   2    7.05    1.16
  -8  -4   2    6.12    1.18
  -8  -4   2    5.88    1.09
  -8  -4   2    7.64    1.18
  -8  -4   3    9.10    1.27
  -8  -4   3    8.25    1.17
  -8  -4   3    8.65    1.19
  -8  -4   3    7.34    1.15
  -8  -4   3    8.92    1.15
  -8  -4   4   -0.24    1.19
  -8  -4   4   -0.80    1.15
  -8  -4   4   -1.02    1.14
  -8  -4   4    1.39    1.03
  -8  -4   4    0.64    0.97
  -8  -4   5   38.05    2.04
  -8  -4   5   35.42    2.01
  -8  -4   5   35.52    2.06
  -8  -4   5   33.26    1.99
  -8  -4   5   35.61    1.87
  -8  -4   6    3.06    1.22
  -8  -4   6    2.90    1.25
  -8  -4   6    3.03    1.20
  -8  -4   6    1.54    1.16
  -8  -4   6   -0.05    1.15
  -8  -4   6    4.42    0.99
  -8  -4   7    5.14    1.23
  -8  -4   7    5.95    1.23
  -8  -4   7    5.55    1.21
  -8  -4   7    4.25    1.21
  -8  -4   7    5.26    0.98
  -8  -4   8   11.22    1.36
  -8  -4   8   12.22    1.11
  -8  -4   9   13.00    1.11
  -8  -4  10    7.60    1.37
  -8  -4  10    8.91    1.48
  -8  -4  10   11.45    1.41
  -8  -4  10    8.05    1.33
  -8  -4  10   10.18    1.02
  -8  -4  11   26.92    1.82
  -8  -4  11   24.71    1.86
  -8  -4  11   23.72    1.82
  -8  -4  11   23.70    1.45
  -8  -4  12   15.47    1.57
  -8  -4  12   12.50    1.62
  -8  -4  12   16.97    1.60
  -8  -4  12   14.70    1.19
  -8  -4  13   22.47    1.89
  -8  -4  13   22.46    1.78
  -8  -4  13   22.15    1.80
  -8  -4  13   22.89    1.42
  -8  -4  14    0.87    1.36
  -8  -4  14   -1.35    1.49
  -8  -4  14   -1.67    1.38
  -8  -4  14    0.96    0.94
  -8  -4  15   10.69    1.52
  -8  -4  15    8.48    1.66
  -8  -4  15    9.55    1.55
  -8  -4  16    4.02    1.60
  -8  -4  16    7.92    1.68
  -8  -4  17   17.27    1.90
  -8  -4  17   12.61    1.79
  -8  -4  18   29.06    2.24
  -8  -4  18   26.69    2.21
  -8  -4  19    2.89    1.81
  -8  -4  19    2.17    1.78
  -8  -4  20    6.55    2.07
  -8  -4  20    8.18    2.00
  -8  -4  21    5.36    2.30
  -8  -4  21    1.13    2.20
  -8  -4  22    5.73    2.56
  -8  -4  22    1.99    2.50
  -8  -4  23    4.31    2.72
  -8  -4  23    3.56    2.78
  -8  -4  23    5.31    2.73
  -8  -4  24    2.76    2.99
  -8  -3  -7    0.23    0.65
  -8  -3  -7    1.40    0.60
  -8  -3  -6   19.57    1.20
  -8  -3  -6   21.52    1.18
  -8  -3  -6   20.38    1.14
  -8  -3  -6   21.35    1.20
  -8  -3  -5    8.95    0.93
  -8  -3  -5    9.01    0.87
  -8  -3  -5    9.07    0.92
  -8  -3  -5    8.19    0.90
  -8  -3  -4    5.53    0.85
  -8  -3  -4    5.12    0.90
  -8  -3  -4    4.79    0.92
  -8  -3  -4    5.57    0.93
  -8  -3  -3   10.85    1.46
  -8  -3  -3   10.87    1.11
  -8  -3  -3   10.71    1.12
  -8  -3  -3    9.68    1.08
  -8  -3  -3    9.68    1.03
  -8  -3  -2    6.12    1.25
  -8  -3  -2    3.68    1.03
  -8  -3  -2    4.74    1.04
  -8  -3  -2    4.98    0.95
  -8  -3  -2    5.36    0.97
  -8  -3  -2    6.06    1.23
  -8  -3  -1   22.01    1.53
  -8  -3  -1   19.46    1.37
  -8  -3  -1   17.15    1.33
  -8  -3  -1   18.14    1.30
  -8  -3  -1   19.73    1.36
  -8  -3  -1   19.88    1.55
  -8  -3   0    7.21    1.07
  -8  -3   0    8.38    1.29
  -8  -3   0    7.56    1.08
  -8  -3   0    7.17    1.07
  -8  -3   0    8.02    1.04
  -8  -3   0    2.66    1.16
  -8  -3   1    1.27    1.01
  -8  -3   1    1.41    1.03
  -8  -3   1    0.40    1.00
  -8  -3   1    1.12    0.90
  -8  -3   1   -0.56    1.00
  -8  -3   1   -0.43    1.04
  -8  -3   2   11.25    1.22
  -8  -3   2   11.94    1.22
  -8  -3   2   12.55    1.22
  -8  -3   2   11.26    1.15
  -8  -3   2    9.59    1.18
  -8  -3   2   12.62    1.20
  -8  -3   3   13.47    1.27
  -8  -3   3   12.14    1.24
  -8  -3   3   13.48    1.25
  -8  -3   3   11.32    1.20
  -8  -3   3   12.87    1.19
  -8  -3   3   13.25    1.16
  -8  -3   4    1.97    1.07
  -8  -3   4    1.46    1.05
  -8  -3   4    0.77    1.03
  -8  -3   4    0.60    1.02
  -8  -3   4    0.98    1.06
  -8  -3   4    2.15    0.91
  -8  -3   5   35.29    1.99
  -8  -3   5   36.34    1.92
  -8  -3   5   34.84    1.92
  -8  -3   5   31.62    1.90
  -8  -3   5   32.69    1.88
  -8  -3   5   33.70    1.76
  -8  -3   6   12.96    1.33
  -8  -3   6   14.38    1.39
  -8  -3   6   15.87    1.38
  -8  -3   6   14.87    1.34
  -8  -3   6   10.68    1.29
  -8  -3   6   15.08    1.13
  -8  -3   7   -0.35    1.10
  -8  -3   7    0.59    1.08
  -8  -3   7   -0.35    0.83
  -8  -3   8    0.65    0.80
  -8  -3   9    2.73    1.26
  -8  -3   9    0.95    1.24
  -8  -3   9    1.24    1.20
  -8  -3   9    1.19    1.13
  -8  -3   9    1.29    0.81
  -8  -3  10  186.80    7.88
  -8  -3  10  189.00    7.88
  -8  -3  10  200.88    7.89
  -8  -3  10  189.89    7.85
  -8  -3  10  186.55    7.84
  -8  -3  10  181.17    7.65
  -8  -3  11    0.40    1.30
  -8  -3  11    0.49    1.28
  -8  -3  11    0.64    1.29
  -8  -3  11    1.70    1.17
  -8  -3  11    1.10    1.21
  -8  -3  11   -2.12    0.84
  -8  -3  12   55.10    2.81
  -8  -3  12   56.31    2.81
  -8  -3  12   53.08    2.79
  -8  -3  12   56.88    2.77
  -8  -3  12   52.08    2.75
  -8  -3  12   55.04    2.47
  -8  -3  13   -0.57    1.34
  -8  -3  13   -0.82    1.40
  -8  -3  13   -0.62    1.30
  -8  -3  13    2.57    0.83
  -8  -3  14    1.46    1.37
  -8  -3  14    4.80    1.45
  -8  -3  14    3.70    1.37
  -8  -3  14    4.47    0.88
  -8  -3  15    0.54    1.38
  -8  -3  15    0.59    1.41
  -8  -3  15    0.91    1.43
  -8  -3  16    2.16    1.46
  -8  -3  16    1.94    1.45
  -8  -3  16   -0.19    1.47
  -8  -3  17    5.92    1.61
  -8  -3  18    4.85    1.66
  -8  -3  18    3.06    1.63
  -8  -3  19    9.57    1.84
  -8  -3  19    7.30    1.73
  -8  -3  20    5.04    2.00
  -8  -3  20    2.36    1.91
  -8  -3  21    7.74    2.30
  -8  -3  21    4.78    2.28
  -8  -3  22    1.85    2.28
  -8  -3  22    3.48    2.45
  -8  -3  22    4.60    2.35
  -8  -3  23   -0.05    2.63
  -8  -3  23    3.95    2.58
  -8  -2  -8    0.46    0.55
  -8  -2  -7   -0.40    0.58
  -8  -2  -7   -0.23    0.59
  -8  -2  -6    6.93    0.79
  -8  -2  -6    7.66    0.78
  -8  -2  -6    7.67    0.75
  -8  -2  -6    7.29    0.79
  -8  -2  -5   27.75    1.45
  -8  -2  -5   24.75    1.46
  -8  -2  -5   28.54    1.46
  -8  -2  -5   29.02    1.46
  -8  -2  -4   25.58    1.66
  -8  -2  -4   20.27    1.28
  -8  -2  -4   21.87    1.29
  -8  -2  -4   18.97    1.26
  -8  -2  -3   12.43    1.34
  -8  -2  -3   10.34    1.00
  -8  -2  -3    9.77    0.99
  -8  -2  -3    8.89    0.98
  -8  -2  -3    9.49    0.97
  -8  -2  -3    7.78    1.28
  -8  -2  -2    0.55    1.15
  -8  -2  -2    0.89    0.89
  -8  -2  -2   -0.73    0.88
  -8  -2  -2    0.21    0.87
  -8  -2  -2    1.41    0.87
  -8  -2  -2   -0.64    1.15
  -8  -2  -1   31.82    1.89
  -8  -2  -1   33.52    1.76
  -8  -2  -1   35.07    1.74
  -8  -2  -1   31.36    1.72
  -8  -2  -1   32.20    1.73
  -8  -2  -1   31.34    1.71
  -8  -2  -1   32.61    1.86
  -8  -2   0    5.43    0.97
  -8  -2   0    5.37    0.98
  -8  -2   0    6.46    0.97
  -8  -2   0    4.64    0.93
  -8  -2   0    4.21    0.94
  -8  -2   0    2.90    1.04
  -8  -2   1    0.29    0.93
  -8  -2   1   -0.62    0.98
  -8  -2   1    0.02    0.93
  -8  -2   1    1.23    0.93
  -8  -2   1   -0.33    0.91
  -8  -2   1   -0.90    1.01
  -8  -2   2    2.11    1.05
  -8  -2   2    2.91    1.00
  -8  -2   2    2.37    0.99
  -8  -2   2    3.48    0.97
  -8  -2   2    2.88    0.97
  -8  -2   2    4.21    0.96
  -8  -2   2    3.35    0.94
  -8  -2   3   18.96    1.38
  -8  -2   3   18.19    1.38
  -8  -2   3   18.28    1.37
  -8  -2   3   17.27    1.37
  -8  -2   3   14.43    1.30
  -8  -2   3   16.53    1.27
  -8  -2   3   16.90    1.23
  -8  -2   4    0.85    1.00
  -8  -2   4    0.03    1.03
  -8  -2   4    0.43    1.00
  -8  -2   4    0.37    0.99
  -8  -2   4   -0.65    0.96
  -8  -2   4    0.04    0.83
  -8  -2   5   61.14    2.81
  -8  -2   5   64.36    2.82
  -8  -2   5   56.88    2.78
  -8  -2   5   58.49    2.78
  -8  -2   5   58.89    2.76
  -8  -2   5   55.28    2.62
  -8  -2   6    1.04    1.07
  -8  -2   6    2.01    1.07
  -8  -2   6    1.86    1.03
  -8  -2   6    2.55    1.09
  -8  -2   6    1.51    0.77
  -8  -2   7    0.92    0.74
  -8  -2   8   49.87    2.23
  -8  -2   9    4.46    1.21
  -8  -2   9    3.60    1.17
  -8  -2   9    3.73    1.21
  -8  -2   9    3.95    1.16
  -8  -2   9    3.30    1.14
  -8  -2   9    2.07    0.74
  -8  -2  10    2.45    1.21
  -8  -2  10    0.25    1.26
  -8  -2  10    2.41    1.20
  -8  -2  10    1.99    1.14
  -8  -2  10    2.36    1.11
  -8  -2  10    0.80    0.70
  -8  -2  11    5.15    1.27
  -8  -2  11    5.44    1.29
  -8  -2  11    4.50    1.29
  -8  -2  11    5.33    1.19
  -8  -2  11    6.46    1.20
  -8  -2  11    4.30    0.74
  -8  -2  12    8.22    1.41
  -8  -2  12   11.28    1.45
  -8  -2  12    9.93    1.43
  -8  -2  12   12.90    1.38
  -8  -2  12    9.98    1.32
  -8  -2  12   14.10    0.93
  -8  -2  13   38.27    2.23
  -8  -2  13   39.86    2.24
  -8  -2  13   37.66    2.25
  -8  -2  13   39.09    2.18
  -8  -2  13   37.04    2.21
  -8  -2  13   38.56    1.81
  -8  -2  14    0.03    1.29
  -8  -2  14    0.58    1.29
  -8  -2  14   -0.39    1.34
  -8  -2  15    3.83    1.37
  -8  -2  15    1.58    1.37
  -8  -2  15    6.52    1.49
  -8  -2  16   17.96    1.76
  -8  -2  16   20.59    1.77
  -8  -2  16   18.73    1.76
  -8  -2  17   25.30    2.02
  -8  -2  18   12.53    1.77
  -8  -2  19    8.08    1.72
  -8  -2  20    6.52    1.95
  -8  -2  20    5.87    1.90
  -8  -2  21    2.39    1.93
  -8  -2  21    5.29    2.18
  -8  -2  21    7.11    2.20
  -8  -2  22    0.26    2.31
  -8  -2  22    1.74    2.37
  -8  -2  23    2.18    2.53
  -8  -1  -7    6.58    0.60
  -8  -1  -7    6.35    0.62
  -8  -1  -7    6.72    0.62
  -8  -1  -6   27.30    1.32
  -8  -1  -6   26.61    1.33
  -8  -1  -6   26.22    1.31
  -8  -1  -6   23.82    1.39
  -8  -1  -5   40.51    2.20
  -8  -1  -5   41.76    1.86
  -8  -1  -5   44.05    1.87
  -8  -1  -5   38.69    1.84
  -8  -1  -5   35.86    1.87
  -8  -1  -5   36.58    2.26
  -8  -1  -4   55.96    2.58
  -8  -1  -4   50.78    2.28
  -8  -1  -4   50.05    2.29
  -8  -1  -4   52.81    2.34
  -8  -1  -4   46.18    2.30
  -8  -1  -4   54.95    2.64
  -8  -1  -3   88.10    3.68
  -8  -1  -3   79.28    3.50
  -8  -1  -3   81.19    3.50
  -8  -1  -3   85.13    3.52
  -8  -1  -3   79.36    3.50
  -8  -1  -3   79.77    3.50
  -8  -1  -3   83.00    3.71
  -8  -1  -2   32.02    1.57
  -8  -1  -2   31.80    1.61
  -8  -1  -2   30.07    1.57
  -8  -1  -2   26.90    1.56
  -8  -1  -2   28.51    1.58
  -8  -1  -2   25.04    1.74
  -8  -1  -1    3.74    0.87
  -8  -1  -1    3.19    0.91
  -8  -1  -1    3.43    0.89
  -8  -1  -1    3.22    0.88
  -8  -1  -1    3.43    0.88
  -8  -1  -1    3.79    1.05
  -8  -1   0    5.84    0.93
  -8  -1   0    4.99    0.94
  -8  -1   0    5.76    0.98
  -8  -1   0    4.49    0.96
  -8  -1   0    6.03    0.93
  -8  -1   0    4.89    1.01
  -8  -1   1    8.50    1.17
  -8  -1   1    9.62    1.10
  -8  -1   1    9.03    1.06
  -8  -1   1   10.97    1.10
  -8  -1   1    8.13    1.05
  -8  -1   1    9.70    1.06
  -8  -1   1    9.07    1.03
  -8  -1   2   18.08    1.34
  -8  -1   2   19.20    1.29
  -8  -1   2   16.47    1.25
  -8  -1   2   16.74    1.27
  -8  -1   2   15.51    1.20
  -8  -1   2   17.52    1.25
  -8  -1   2   14.55    1.16
  -8  -1   3   17.17    1.34
  -8  -1   3   18.11    1.33
  -8  -1   3   17.45    1.30
  -8  -1   3   20.01    1.33
  -8  -1   3   17.89    1.26
  -8  -1   3   16.52    1.28
  -8  -1   3   18.16    1.20
  -8  -1   4   82.57    3.55
  -8  -1   4   76.42    3.53
  -8  -1   4   79.58    3.56
  -8  -1   4   79.69    3.53
  -8  -1   4   83.54    3.55
  -8  -1   4   81.69    3.54
  -8  -1   4   77.49    3.42
  -8  -1   5   -0.12    0.99
  -8  -1   5    0.66    0.97
  -8  -1   5   -0.39    1.02
  -8  -1   5   -0.12    1.01
  -8  -1   5    1.04    1.00
  -8  -1   5   -0.13    0.73
  -8  -1   6   36.64    1.72
  -8  -1   7    0.67    0.64
  -8  -1   8    5.72    1.17
  -8  -1   8    4.71    1.19
  -8  -1   8    4.54    1.14
  -8  -1   8    4.60    1.10
  -8  -1   8    4.94    1.16
  -8  -1   8    5.62    0.67
  -8  -1   9    5.78    1.26
  -8  -1   9    5.66    1.19
  -8  -1   9    5.08    1.18
  -8  -1   9    7.94    1.16
  -8  -1   9    6.80    1.19
  -8  -1   9    5.31    0.66
  -8  -1  10   16.37    1.44
  -8  -1  10   19.10    1.55
  -8  -1  10   17.29    1.44
  -8  -1  10   18.57    1.45
  -8  -1  10   17.35    1.40
  -8  -1  10   16.43    0.97
  -8  -1  11   30.40    1.87
  -8  -1  11   31.05    1.85
  -8  -1  11   30.01    1.85
  -8  -1  11   32.15    1.84
  -8  -1  11   29.60    1.83
  -8  -1  11   26.85    1.38
  -8  -1  12   21.32    1.75
  -8  -1  12   23.64    1.69
  -8  -1  12   20.83    1.66
  -8  -1  12   24.83    1.68
  -8  -1  12   19.95    1.64
  -8  -1  12   24.86    1.18
  -8  -1  13   -0.25    1.21
  -8  -1  13    0.51    1.36
  -8  -1  13    0.32    1.21
  -8  -1  13   -2.26    1.25
  -8  -1  13   -0.94    1.21
  -8  -1  13    2.02    0.61
  -8  -1  14    6.09    1.29
  -8  -1  14    7.74    1.35
  -8  -1  14    6.07    1.35
  -8  -1  14    8.24    1.38
  -8  -1  14    5.14    1.38
  -8  -1  15   26.32    1.94
  -8  -1  15   25.01    1.86
  -8  -1  15   26.17    1.88
  -8  -1  16    0.70    1.45
  -8  -1  16   -0.07    1.36
  -8  -1  16   -0.53    1.38
  -8  -1  17    1.63    1.40
  -8  -1  17   -0.19    1.55
  -8  -1  17    1.79    1.36
  -8  -1  18    9.50    1.66
  -8  -1  19    0.20    1.67
  -8  -1  20    4.46    1.86
  -8  -1  21   -2.16    2.29
  -8  -1  21    0.74    2.06
  -8  -1  22    3.95    2.31
  -8  -1  22    7.27    2.34
  -8   0  -7   -0.01    0.49
  -8   0  -7    0.43    0.50
  -8   0  -6   14.78    1.49
  -8   0  -6   13.79    0.87
  -8   0  -6   14.27    0.89
  -8   0  -6   14.36    0.90
  -8   0  -5   35.48    1.96
  -8   0  -5   32.35    1.57
  -8   0  -5   33.23    1.67
  -8   0  -5   33.91    1.60
  -8   0  -5   33.75    1.60
  -8   0  -5   32.60    1.59
  -8   0  -4    2.90    1.19
  -8   0  -4    1.59    0.73
  -8   0  -4    0.55    0.77
  -8   0  -4    1.74    0.74
  -8   0  -4    1.38    0.74
  -8   0  -4   -0.02    0.86
  -8   0  -3   79.14    3.40
  -8   0  -3   78.55    3.40
  -8   0  -3   77.25    3.39
  -8   0  -3   80.96    3.42
  -8   0  -3   78.01    3.39
  -8   0  -3   82.46    3.59
  -8   0  -2  102.68    4.44
  -8   0  -2  106.98    4.44
  -8   0  -2  109.49    4.45
  -8   0  -2  101.65    4.43
  -8   0  -2  108.56    4.47
  -8   0  -2  104.67    4.56
  -8   0  -1   39.68    2.11
  -8   0  -1   39.49    1.94
  -8   0  -1   38.68    1.93
  -8   0  -1   40.94    1.96
  -8   0  -1   39.43    1.94
  -8   0  -1   38.36    1.96
  -8   0  -1   38.63    2.05
  -8   0   0   20.55    1.42
  -8   0   0   20.00    1.29
  -8   0   0   18.65    1.28
  -8   0   0   22.48    1.36
  -8   0   0   21.43    1.35
  -8   0   0   21.23    1.31
  -8   0   0   21.92    1.36
  -8   0   1    2.25    1.00
  -8   0   1    1.55    0.89
  -8   0   1    2.07    0.89
  -8   0   1    1.17    0.90
  -8   0   1   -0.26    0.93
  -8   0   1    1.92    0.88
  -8   0   1    1.52    0.86
  -8   0   2   30.70    1.73
  -8   0   2   32.91    1.72
  -8   0   2   28.87    1.67
  -8   0   2   30.92    1.68
  -8   0   2   29.35    1.67
  -8   0   2   32.99    1.67
  -8   0   2   28.69    1.56
  -8   0   3    4.56    1.03
  -8   0   3    2.52    1.02
  -8   0   3    5.00    1.00
  -8   0   3    4.29    1.00
  -8   0   3    1.67    0.98
  -8   0   3    4.75    1.01
  -8   0   3    1.86    0.79
  -8   0   4  146.09    6.04
  -8   0   4  142.93    6.05
  -8   0   4  144.13    6.05
  -8   0   4  141.53    6.06
  -8   0   4  152.12    6.04
  -8   0   4  146.83    6.06
  -8   0   4  141.18    5.91
  -8   0   5  142.14    5.87
  -8   0   5  136.51    5.89
  -8   0   5  137.70    5.89
  -8   0   5  146.11    5.90
  -8   0   5  139.66    5.73
  -8   0   6   19.75    1.07
  -8   0   7   31.85    2.02
  -8   0   7   39.53    1.98
  -8   0   7   37.99    1.66
  -8   0   8   53.01    2.55
  -8   0   8   55.44    2.59
  -8   0   8   53.96    2.55
  -8   0   8   51.03    2.53
  -8   0   8   50.68    2.50
  -8   0   8   51.61    2.21
  -8   0   9    0.52    1.10
  -8   0   9    0.40    1.12
  -8   0   9    0.41    1.09
  -8   0   9    0.22    1.10
  -8   0   9   -0.66    1.07
  -8   0   9    1.28    0.48
  -8   0  10    2.54    1.17
  -8   0  10    0.80    1.14
  -8   0  10   -0.03    1.22
  -8   0  10    2.60    1.10
  -8   0  10    0.68    1.07
  -8   0  10    1.81    0.48
  -8   0  11    9.56    1.31
  -8   0  11   13.30    1.42
  -8   0  11    9.65    1.32
  -8   0  11    9.61    1.24
  -8   0  11   13.39    1.30
  -8   0  11    9.63    0.66
  -8   0  12    0.09    1.17
  -8   0  12   -0.30    1.19
  -8   0  12    0.16    1.24
  -8   0  12   -0.15    1.17
  -8   0  12   -3.06    1.16
  -8   0  12    1.64    0.48
  -8   0  13    0.41    1.23
  -8   0  13    0.49    1.24
  -8   0  13   -0.75    1.22
  -8   0  13   -0.43    1.15
  -8   0  13   -2.20    1.26
  -8   0  13   -0.60    0.51
  -8   0  14   -0.91    0.50
  -8   0  14    1.30    1.26
  -8   0  14   -0.26    1.15
  -8   0  14    0.16    1.24
  -8   0  14   -0.16    1.25
  -8   0  14    0.31    1.31
  -8   0  15   49.06    2.60
  -8   0  15   48.63    2.55
  -8   0  15   45.98    2.56
  -8   0  16    4.70    1.45
  -8   0  16    5.14    1.38
  -8   0  16    5.65    1.39
  -8   0  17   11.51    1.70
  -8   0  17   15.39    1.57
  -8   0  17   13.08    1.56
  -8   0  18    3.65    1.56
  -8   0  19    0.83    1.61
  -8   0  20    5.26    1.91
  -8   0  21    1.10    2.14
  -8   0  22    8.05    2.31
  -8   1  -8    1.07    0.29
  -8   1  -8    0.44    0.28
  -8   1  -7   12.60    0.75
  -8   1  -7   11.84    0.75
  -8   1  -6   -0.43    0.59
  -8   1  -6    0.66    0.59
  -8   1  -6    0.92    0.60
  -8   1  -5  102.22    4.31
  -8   1  -5   96.72    4.22
  -8   1  -5  105.02    4.24
  -8   1  -5  102.57    4.24
  -8   1  -5  104.82    4.24
  -8   1  -4   53.32    2.44
  -8   1  -4   53.09    2.35
  -8   1  -4   52.98    2.36
  -8   1  -4   54.42    2.38
  -8   1  -4   51.74    2.36
  -8   1  -3    0.05    0.77
  -8   1  -3    1.18    0.89
  -8   1  -3    1.26    0.76
  -8   1  -3    0.59    0.79
  -8   1  -3   -0.34    0.75
  -8   1  -2   70.30    3.07
  -8   1  -2   75.34    2.98
  -8   1  -2   66.83    2.91
  -8   1  -2   62.08    2.91
  -8   1  -2   64.17    2.93
  -8   1  -2   62.87    2.91
  -8   1  -1   17.86    1.29
  -8   1  -1   14.01    1.08
  -8   1  -1   13.90    1.08
  -8   1  -1   16.09    1.13
  -8   1  -1   13.83    1.10
  -8   1  -1   15.05    1.17
  -8   1   0    7.60    1.07
  -8   1   0    8.96    0.95
  -8   1   0    5.41    0.94
  -8   1   0    7.03    1.00
  -8   1   0    8.25    0.96
  -8   1   1    3.38    1.01
  -8   1   1    3.06    0.96
  -8   1   1    4.49    0.96
  -8   1   1    3.25    0.85
  -8   1   2  271.28   11.09
  -8   1   2  276.84   11.09
  -8   1   2  277.76   11.10
  -8   1   2  267.28   11.02
  -8   1   3   80.27    3.51
  -8   1   3   80.27    3.53
  -8   1   3   80.29    3.53
  -8   1   3   79.36    3.37
  -8   1   4  263.73   10.62
  -8   1   4  269.62   10.66
  -8   1   4  256.00   10.50
  -8   1   5  173.85    7.01
  -8   1   5  168.00    6.86
  -8   1   6   67.21    2.88
  -8   1   6   64.58    2.95
  -8   1   6   62.29    2.65
  -8   1   7    1.56    1.02
  -8   1   7   -1.33    1.08
  -8   1   7    0.37    0.42
  -8   1   8   -0.58    1.03
  -8   1   8   -1.65    1.10
  -8   1   8   -0.19    0.35
  -8   1   9    7.79    1.13
  -8   1   9    6.92    1.19
  -8   1  10    2.07    1.09
  -8   1  10    0.90    1.07
  -8   1  11    4.58    1.18
  -8   1  11    3.69    1.06
  -8   1  11    2.49    0.33
  -8   1  11    3.52    0.31
  -8   1  12   53.43    2.33
  -8   1  12   57.85    2.40
  -8   1  12   44.55    1.84
  -8   1  12   40.69    1.85
  -8   1  13    8.97    0.67
  -8   1  13    7.03    1.27
  -8   1  13    7.86    1.20
  -8   1  13    3.91    0.54
  -8   1  14   19.05    1.06
  -8   1  14   22.16    1.64
  -8   1  14   19.70    1.62
  -8   1  14   20.04    1.54
  -8   1  14   19.93    1.61
  -8   1  14   16.54    0.97
  -8   1  15   -1.47    0.75
  -8   1  15    0.41    1.15
  -8   1  15   -1.54    1.32
  -8   1  15    0.07    1.30
  -8   1  15   -1.77    1.38
  -8   1  16    3.04    1.41
  -8   1  16    3.23    1.30
  -8   1  16    2.47    1.31
  -8   1  17    4.20    1.38
  -8   1  17    4.68    1.42
  -8   1  17    2.94    1.48
  -8   1  18    0.53    1.56
  -8   1  19    9.50    1.80
  -8   1  20    4.46    2.05
  -8   1  21   -1.87    2.07
  -8   2  -8   24.52    1.13
  -8   2  -8   24.57    1.13
  -8   2  -7   29.86    1.42
  -8   2  -7   30.64    1.42
  -8   2  -7   31.11    1.42
  -8   2  -6    5.82    0.69
  -8   2  -6    5.70    0.69
  -8   2  -6    6.52    0.74
  -8   2  -5   60.89    2.62
  -8   2  -5   62.11    2.62
  -8   2  -5   57.52    2.62
  -8   2  -4    6.90    1.23
  -8   2  -4    3.20    0.75
  -8   2  -4    5.01    0.95
  -8   2  -4    3.66    0.80
  -8   2  -3   14.52    1.30
  -8   2  -3   14.31    1.11
  -8   2  -3   13.22    1.00
  -8   2  -2    7.24    1.10
  -8   2  -2    5.08    0.87
  -8   2  -2    5.14    0.99
  -8   2  -1  139.29    5.85
  -8   2  -1  143.22    5.81
  -8   2  -1  136.48    5.77
  -8   2   0   98.44    4.08
  -8   2   0   94.37    4.05
  -8   2   0   91.19    4.00
  -8   2   1   14.37    1.28
  -8   2   1   15.87    1.25
  -8   2   1   17.89    1.19
  -8   2   2  171.85    7.26
  -8   2   2  180.84    7.29
  -8   2   2  176.35    7.26
  -8   2   3   85.22    3.63
  -8   2   3   81.52    3.64
  -8   2   4  113.57    4.63
  -8   2   4  104.84    4.67
  -8   2   5  151.97    6.22
  -8   2   5  148.37    6.29
  -8   2   6   78.52    3.43
  -8   2   6   79.68    3.52
  -8   2   7   -0.12    1.03
  -8   2   7   -0.63    1.04
  -8   2   7   -0.59    0.86
  -8   2   8   28.12    1.65
  -8   2   8   23.70    1.60
  -8   2   9    0.24    1.08
  -8   2   9   -1.80    1.06
  -8   2  10    1.77    1.06
  -8   2  10    2.82    1.12
  -8   2  11    0.90    1.04
  -8   2  11   -0.89    1.10
  -8   2  12   22.31    1.20
  -8   2  12   22.36    1.59
  -8   2  12   24.63    1.60
  -8   2  13    2.76    0.73
  -8   2  13    3.98    1.20
  -8   2  13    0.50    1.14
  -8   2  13    3.01    0.32
  -8   2  14    1.56    0.80
  -8   2  14    1.78    1.27
  -8   2  14    1.84    1.20
  -8   2  15   11.15    1.00
  -8   2  15   12.01    1.36
  -8   2  16   -0.07    0.91
  -8   2  17   -0.73    1.36
  -8   2  17    2.87    1.37
  -8   2  18    0.64    1.50
  -8   2  19   15.68    1.88
  -8   2  20   13.58    2.06
  -8   2  21   -0.08    2.05
  -8   3  -9   10.31    0.59
  -8   3  -9    7.24    0.48
  -8   3  -9    9.86    0.59
  -8   3  -8   33.65    1.48
  -8   3  -8   36.18    1.50
  -8   3  -8   30.92    1.50
  -8   3  -8   31.93    1.51
  -8   3  -7   20.55    1.10
  -8   3  -5    9.26    1.30
  -8   3  -4   21.17    1.50
  -8   3  -4   19.24    1.33
  -8   3  -3    1.32    1.07
  -8   3  -3    2.29    0.92
  -8   3  -2   15.25    1.36
  -8   3  -2   14.46    1.13
  -8   3  -2   16.92    1.21
  -8   3  -1  122.32    5.21
  -8   3  -1  127.15    5.20
  -8   3  -1  121.65    5.15
  -8   3   0   41.50    2.07
  -8   3   0   38.19    2.00
  -8   3   0   41.81    2.06
  -8   3   1   22.44    1.37
  -8   3   1   19.50    1.35
  -8   3   1   22.83    1.43
  -8   3   2   94.38    3.91
  -8   3   2   87.06    3.92
  -8   3   3   10.14    1.04
  -8   3   3    8.09    1.09
  -8   3   4   56.02    2.54
  -8   3   4   55.70    2.63
  -8   3   5   60.17    2.81
  -8   3   5   67.40    2.91
  -8   3   6   97.09    4.36
  -8   3   6  110.61    4.48
  -8   3   6  105.75    4.48
  -8   3   7   95.23    3.96
  -8   3   7   91.86    4.08
  -8   3   7   92.95    4.09
  -8   3   8   25.49    1.44
  -8   3   8   28.99    1.67
  -8   3   8   26.38    1.67
  -8   3   9    1.79    1.07
  -8   3   9    0.48    1.07
  -8   3   9    0.11    0.83
  -8   3  10   35.50    1.94
  -8   3  10   31.79    1.89
  -8   3  11    4.27    0.76
  -8   3  11    3.19    1.11
  -8   3  11    2.32    1.14
  -8   3  12   43.74    2.04
  -8   3  12   44.30    2.30
  -8   3  12   43.68    2.34
  -8   3  13    3.62    0.89
  -8   3  13    3.67    1.20
  -8   3  13    3.14    1.24
  -8   3  14   -0.73    0.92
  -8   3  14   -1.12    1.19
  -8   3  15    9.75    1.08
  -8   3  15    9.09    1.38
  -8   3  16    1.24    0.98
  -8   3  16   -0.58    1.24
  -8   3  20   -0.36    1.98
  -8   4 -10   17.57    0.87
  -8   4 -10   21.88    0.97
  -8   4 -10   22.19    0.97
  -8   4  -8  111.68    4.58
  -8   4  -7  113.22    5.12
  -8   4  -7  118.67    4.82
  -8   4  -6    2.41    1.23
  -8   4  -5   50.08    2.55
  -8   4  -4    3.68    1.14
  -8   4  -3    3.86    1.07
  -8   4  -3    1.69    0.95
  -8   4  -2   -0.50    1.03
  -8   4  -2    0.90    0.93
  -8   4  -1   17.53    1.33
  -8   4  -1   18.68    1.30
  -8   4   0    5.64    0.99
  -8   4   0    5.28    1.00
  -8   4   1    4.57    0.93
  -8   4   1    2.32    0.92
  -8   4   2    4.73    0.90
  -8   4   2    2.70    0.98
  -8   4   3  175.57    7.23
  -8   4   3  181.91    7.30
  -8   4   3  171.62    7.28
  -8   4   4   20.61    1.25
  -8   4   4   17.92    1.40
  -8   4   5    7.95    0.92
  -8   4   5    8.32    1.08
  -8   4   6   10.64    0.97
  -8   4   6   10.71    1.21
  -8   4   6   11.45    1.20
  -8   4   7   58.53    2.66
  -8   4   7   61.80    2.86
  -8   4   7   63.56    2.84
  -8   4   8   33.95    1.70
  -8   4   8   33.94    1.91
  -8   4   8   37.85    1.94
  -8   4   9   13.81    1.01
  -8   4   9   14.97    1.30
  -8   4   9   11.91    1.29
  -8   4  10   24.00    1.31
  -8   4  10   23.57    1.33
  -8   4  10   25.26    1.64
  -8   4  10   24.75    1.60
  -8   4  11    0.65    0.80
  -8   4  11   -0.75    1.06
  -8   4  11   -1.39    1.15
  -8   4  11    0.55    0.73
  -8   4  12   27.59    1.49
  -8   4  12   29.12    1.60
  -8   4  12   32.17    1.87
  -8   4  12   29.73    1.82
  -8   4  13    4.77    1.00
  -8   4  13    4.98    1.22
  -8   4  13    7.02    1.28
  -8   4  14    0.15    0.98
  -8   4  14   -1.54    1.18
  -8   4  15   -0.12    1.06
  -8   4  15   -1.46    1.24
  -8   4  16    1.69    1.14
  -8   4  16    1.57    1.25
  -8   4  17   -0.29    1.23
  -8   5 -10    2.33    0.65
  -8   5 -10    2.45    0.63
  -8   5  -8    0.43    0.69
  -8   5  -7   33.84    2.18
  -8   5  -7   34.91    1.74
  -8   5  -6   30.43    1.90
  -8   5  -5    0.36    1.12
  -8   5  -4   17.60    1.43
  -8   5  -3   22.43    1.55
  -8   5  -2    9.63    1.17
  -8   5  -1    0.52    0.96
  -8   5  -1    0.14    0.97
  -8   5   0   19.07    1.34
  -8   5   1   17.65    1.23
  -8   5   2   -0.88    0.86
  -8   5   2   -0.51    0.96
  -8   5   3   43.72    2.11
  -8   5   3   47.01    2.25
  -8   5   4    8.65    0.91
  -8   5   4    8.28    1.10
  -8   5   5    6.40    0.81
  -8   5   5    6.27    1.10
  -8   5   6   21.27    1.20
  -8   5   6   20.81    1.43
  -8   5   7   12.56    0.95
  -8   5   7   12.92    1.26
  -8   5   7   12.59    1.26
  -8   5   8   15.00    1.00
  -8   5   8   16.03    1.34
  -8   5   8   15.76    1.36
  -8   5   9   15.23    1.04
  -8   5   9   19.15    1.45
  -8   5   9   19.39    1.39
  -8   5  10    1.52    0.68
  -8   5  10    1.08    0.87
  -8   5  10    2.80    1.08
  -8   5  11   15.61    1.21
  -8   5  11   14.95    0.99
  -8   5  11   17.63    1.42
  -8   5  12   25.09    1.55
  -8   5  12   25.82    1.69
  -8   5  13   88.30    3.87
  -8   5  13   88.47    3.94
  -8   5  14    9.53    1.23
  -8   5  14   10.89    1.38
  -8   5  15    1.42    1.14
  -8   5  15    2.92    1.24
  -8   5  16   15.34    1.48
  -8   5  17   12.18    1.51
  -8   6 -12   40.57    1.80
  -8   6 -12   38.49    1.79
  -8   6 -11    0.88    0.69
  -8   6 -11    0.84    0.69
  -8   6 -10    0.46    0.73
  -8   6 -10   -0.19    0.75
  -8   6  -9    4.00    0.79
  -8   6  -7   30.02    1.99
  -8   6  -7   30.71    1.61
  -8   6  -6    0.46    1.22
  -8   6  -6    1.86    0.85
  -8   6  -5   -0.15    1.14
  -8   6  -4   -1.29    1.14
  -8   6  -3   45.03    2.31
  -8   6  -2   19.72    1.40
  -8   6  -1   13.65    1.20
  -8   6   0   -2.14    1.03
  -8   6   1   11.65    1.11
  -8   6   1   12.34    1.22
  -8   6   2   33.40    1.81
  -8   6   2   38.27    1.94
  -8   6   3   14.26    0.91
  -8   6   3   13.01    1.09
  -8   6   3   15.65    1.29
  -8   6   4   10.47    0.97
  -8   6   4   10.04    0.73
  -8   6   4   10.05    1.19
  -8   6   5   24.87    1.38
  -8   6   5   26.13    1.20
  -8   6   5   26.47    1.61
  -8   6   6   -0.43    0.73
  -8   6   6    0.72    0.41
  -8   6   6   -0.05    1.03
  -8   6   7   10.35    0.54
  -8   6   7   12.75    0.87
  -8   6   7   13.83    1.27
  -8   6   8   10.27    0.82
  -8   6   8   10.55    1.23
  -8   6   9    0.17    0.60
  -8   6   9   -0.52    0.91
  -8   6   9   -0.13    1.10
  -8   6  10   22.44    1.00
  -8   6  10   21.96    1.36
  -8   6  10   22.65    1.53
  -8   6  10   15.93    0.82
  -8   6  11   23.02    1.49
  -8   6  11   19.35    1.56
  -8   6  12   -0.87    1.09
  -8   6  12   -0.35    1.18
  -8   6  13    3.43    1.17
  -8   6  13    3.85    1.22
  -8   6  14   77.34    3.58
  -8   6  14   78.26    3.57
  -8   6  15    3.57    1.34
  -8   6  16   -1.74    1.36
  -8   6  17    1.44    1.62
  -8   7 -12    5.03    0.83
  -8   7 -12    4.39    0.83
  -8   7 -11    5.83    0.87
  -8   7 -11    6.30    0.90
  -8   7 -10    8.78    0.99
  -8   7 -10    7.15    0.94
  -8   7  -9    0.39    0.87
  -8   7  -9   -0.55    0.91
  -8   7  -8    1.01    0.90
  -8   7  -7   -0.06    0.89
  -8   7  -6   55.02    2.79
  -8   7  -6   56.36    2.57
  -8   7  -5  129.37    5.67
  -8   7  -5  133.90    5.54
  -8   7  -4  102.82    4.53
  -8   7  -3   14.36    1.30
  -8   7  -3   13.51    1.29
  -8   7  -2   19.13    1.43
  -8   7  -2   18.17    1.35
  -8   7  -1   16.29    1.23
  -8   7  -1   15.57    1.30
  -8   7   0   29.92    1.72
  -8   7   0   31.91    1.66
  -8   7   1   11.10    1.02
  -8   7   1   12.64    1.13
  -8   7   2   50.95    2.33
  -8   7   2   47.54    2.24
  -8   7   2   51.52    2.45
  -8   7   3   13.96    1.05
  -8   7   3   11.68    0.92
  -8   7   3   11.76    1.25
  -8   7   4    0.60    0.79
  -8   7   4    0.82    0.66
  -8   7   4   -1.36    1.05
  -8   7   5   30.99    1.58
  -8   7   5   31.98    1.50
  -8   7   5   34.00    1.86
  -8   7   6    0.75    0.69
  -8   7   6    0.27    0.59
  -8   7   6    0.74    1.06
  -8   7   7    1.44    0.66
  -8   7   7    1.43    0.56
  -8   7   7    0.91    1.08
  -8   7   8   27.63    1.37
  -8   7   8   33.26    1.80
  -8   7   8   28.05    1.32
  -8   7   9   10.56    1.24
  -8   7   9   12.92    1.36
  -8   7   9   12.07    0.77
  -8   7  10   56.71    2.66
  -8   7  10   53.45    2.72
  -8   7  11    1.53    1.14
  -8   7  11   -0.83    1.18
  -8   7  12   -0.06    1.20
  -8   7  12    0.19    1.17
  -8   7  13    0.56    1.27
  -8   7  13    0.79    1.26
  -8   7  14    1.17    1.38
  -8   7  15   37.15    2.31
  -8   7  16    7.77    1.73
  -8   7  17    0.58    1.84
  -8   8 -13   13.58    1.13
  -8   8 -13   15.24    1.13
  -8   8 -12   21.14    1.40
  -8   8 -12   24.56    1.43
  -8   8 -11    4.11    0.99
  -8   8 -11    3.76    0.96
  -8   8 -10    0.37    0.96
  -8   8 -10    1.61    0.99
  -8   8  -9    5.61    1.07
  -8   8  -9    6.21    1.10
  -8   8  -8   -0.04    0.94
  -8   8  -7    1.23    1.03
  -8   8  -6   14.79    1.56
  -8   8  -6   12.07    1.55
  -8   8  -6   11.82    1.26
  -8   8  -5   53.99    2.72
  -8   8  -5   53.41    2.69
  -8   8  -5   51.19    2.52
  -8   8  -4   34.17    1.82
  -8   8  -4   27.05    1.90
  -8   8  -4   28.64    1.79
  -8   8  -3    6.98    1.20
  -8   8  -3    6.79    1.15
  -8   8  -3    4.85    1.15
  -8   8  -2    5.94    1.14
  -8   8  -2    7.73    1.16
  -8   8  -1   -0.08    1.01
  -8   8  -1    0.34    0.97
  -8   8   0    1.76    0.99
  -8   8   0    1.64    0.93
  -8   8   1   -1.20    0.89
  -8   8   1   -0.26    0.93
  -8   8   2    6.89    0.93
  -8   8   2    7.71    1.01
  -8   8   3   13.76    1.07
  -8   8   3   15.40    1.13
  -8   8   4  146.31    5.92
  -8   8   4  140.79    5.89
  -8   8   5   -0.39    0.78
  -8   8   5   -0.90    0.76
  -8   8   6   47.60    2.16
  -8   8   6   51.77    2.47
  -8   8   6   47.61    2.16
  -8   8   7    2.17    0.69
  -8   8   7    4.39    1.23
  -8   8   7    2.62    0.72
  -8   8   8  177.91    7.04
  -8   8   8  163.58    6.80
  -8   8   9   11.34    1.27
  -8   8   9    9.20    1.33
  -8   8  10   27.51    1.86
  -8   8  10   29.21    1.87
  -8   8  11    2.29    1.28
  -8   8  11    2.53    1.25
  -8   8  12   29.13    1.87
  -8   8  12   22.79    1.77
  -8   8  13   10.09    1.51
  -8   8  14    5.86    1.60
  -8   8  15   45.97    2.74
  -8   8  16    1.68    1.97
  -8   8  17    2.21    2.19
  -8   9 -13    0.68    0.96
  -8   9 -13    0.44    0.97
  -8   9 -12   -0.02    1.00
  -8   9 -12    2.06    1.01
  -8   9 -11    5.28    1.10
  -8   9 -11    3.43    1.07
  -8   9 -10   12.82    1.28
  -8   9 -10   12.05    1.31
  -8   9  -9   36.49    1.96
  -8   9  -9   33.49    1.99
  -8   9  -8   -0.42    1.47
  -8   9  -8    1.14    1.07
  -8   9  -7  183.11    8.25
  -8   9  -7  206.96    8.15
  -8   9  -6    2.92    1.36
  -8   9  -6    1.44    1.41
  -8   9  -6    1.80    1.16
  -8   9  -5   55.27    2.77
  -8   9  -5   49.83    2.77
  -8   9  -5   54.50    2.64
  -8   9  -4   81.96    3.73
  -8   9  -4   79.46    3.74
  -8   9  -4   82.21    3.68
  -8   9  -3   47.22    2.42
  -8   9  -3   44.84    2.43
  -8   9  -3   47.50    2.40
  -8   9  -2    4.97    1.21
  -8   9  -2    3.76    1.14
  -8   9  -2    3.51    1.19
  -8   9  -1   -0.27    1.07
  -8   9  -1   -0.19    1.07
  -8   9  -1    1.79    1.16
  -8   9   0    3.87    1.07
  -8   9   0    4.21    1.04
  -8   9   1    5.21    1.10
  -8   9   1    6.42    1.07
  -8   9   2   48.42    2.33
  -8   9   2   48.88    2.30
  -8   9   3    9.01    1.03
  -8   9   3    6.34    1.03
  -8   9   4   38.80    1.89
  -8   9   4   37.81    1.90
  -8   9   5   12.71    1.02
  -8   9   5   13.61    1.05
  -8   9   6   19.80    1.27
  -8   9   7    2.14    0.85
  -8   9   8    0.98    0.81
  -8   9   9   22.76    1.75
  -8   9  10    6.51    1.41
  -8   9  11   52.91    2.78
  -8   9  12    0.38    1.47
  -8   9  13    7.78    1.64
  -8   9  14    2.11    1.84
  -8   9  15    2.61    2.04
  -8   9  16   20.25    2.53
  -8   9  17    2.36    2.48
  -8  10 -13    3.55    1.11
  -8  10 -13    2.14    1.09
  -8  10 -12   15.70    1.41
  -8  10 -12   13.19    1.38
  -8  10 -11    3.02    1.21
  -8  10 -11   -0.99    1.24
  -8  10 -10   15.14    1.86
  -8  10 -10   15.42    1.45
  -8  10 -10   13.50    1.47
  -8  10  -9    8.28    1.68
  -8  10  -9    5.69    1.25
  -8  10  -9    6.36    1.31
  -8  10  -8   25.19    2.05
  -8  10  -8   22.35    1.73
  -8  10  -8   26.41    1.80
  -8  10  -8   26.04    1.85
  -8  10  -7   70.55    3.55
  -8  10  -7   73.40    3.36
  -8  10  -6   -1.11    1.43
  -8  10  -6    0.83    1.20
  -8  10  -5   21.82    1.82
  -8  10  -5   27.04    1.85
  -8  10  -5   25.63    1.72
  -8  10  -4    8.42    1.41
  -8  10  -4    6.20    1.36
  -8  10  -4    6.53    1.30
  -8  10  -3  171.78    7.48
  -8  10  -3  178.52    7.50
  -8  10  -3  185.48    7.50
  -8  10  -2   13.50    1.42
  -8  10  -2   12.56    1.41
  -8  10  -2   14.82    1.42
  -8  10  -1    4.75    1.19
  -8  10  -1    2.82    1.18
  -8  10  -1    5.85    1.30
  -8  10   0    0.51    1.12
  -8  10   0    1.19    1.08
  -8  10   0    1.33    1.22
  -8  10   1   29.05    1.64
  -8  10   1   23.04    1.61
  -8  10   2    0.92    1.03
  -8  10   2    0.93    1.00
  -8  10   3   52.83    2.52
  -8  10   3   55.27    2.55
  -8  10   4   43.36    2.14
  -8  10   5   27.56    1.59
  -8  10   6  176.45    7.26
  -8  10   7   10.54    1.13
  -8  10   9   26.20    1.98
  -8  10  10    2.46    1.43
  -8  10  11   -0.18    1.51
  -8  10  12    4.73    1.72
  -8  10  13    1.66    1.87
  -8  10  14    4.55    2.12
  -8  10  15    0.60    2.28
  -8  10  16    1.28    2.53
  -8  10  17    0.65    2.72
  -8  11 -13    2.00    1.28
  -8  11 -13    2.42    1.28
  -8  11 -12    1.31    1.30
  -8  11 -12    3.69    1.32
  -8  11 -12    1.65    1.94
  -8  11 -11    5.56    1.35
  -8  11 -11    3.87    1.38
  -8  11 -11    4.36    1.81
  -8  11 -10    7.53    1.42
  -8  11 -10    4.59    1.47
  -8  11 -10    8.95    1.89
  -8  11  -9   20.48    1.68
  -8  11  -9   19.12    1.70
  -8  11  -9   18.19    2.00
  -8  11  -8    1.08    1.35
  -8  11  -8    2.66    1.34
  -8  11  -8    1.96    1.56
  -8  11  -7   14.29    1.75
  -8  11  -6   10.40    1.62
  -8  11  -5   34.54    2.20
  -8  11  -4  108.51    4.91
  -8  11  -4  112.66    4.93
  -8  11  -3    8.87    1.48
  -8  11  -3    9.43    1.46
  -8  11  -2   32.06    1.95
  -8  11  -2   30.60    1.94
  -8  11  -1    6.64    1.29
  -8  11  -1    7.41    1.28
  -8  11   0   11.89    1.36
  -8  11   0   14.21    1.32
  -8  11   1   -1.35    1.13
  -8  11   2   31.66    1.84
  -8  11   3    6.76    1.18
  -8  11   4   39.48    2.08
  -8  11   5   15.08    1.35
  -8  11   6    9.74    1.15
  -8  11   9    2.43    1.51
  -8  11  10    4.48    1.65
  -8  11  11    3.30    1.84
  -8  11  12   -2.20    2.01
  -8  11  13   -0.82    2.17
  -8  11  14    0.67    2.37
  -8  11  15    0.51    2.62
  -8  11  16    3.56    2.77
  -8  12 -14    2.04    1.43
  -8  12 -14    0.63    1.47
  -8  12 -13    0.24    1.40
  -8  12 -13    2.33    1.44
  -8  12 -13    2.54    2.34
  -8  12 -12    1.77    1.41
  -8  12 -12    2.24    1.42
  -8  12 -12    2.59    2.17
  -8  12 -11    3.33    1.48
  -8  12 -11    3.51    1.47
  -8  12 -11    2.67    1.98
  -8  12 -10    3.71    1.52
  -8  12 -10    4.87    1.47
  -8  12 -10    2.58    1.87
  -8  12  -9    6.81    1.50
  -8  12  -9    6.40    1.56
  -8  12  -9    7.18    1.79
  -8  12  -8    2.35    1.41
  -8  12  -8    0.80    1.46
  -8  12  -8    0.79    1.60
  -8  12  -7    1.77    1.43
  -8  12  -7    3.60    1.39
  -8  12  -7    1.67    1.57
  -8  12  -6    0.76    1.54
  -8  12  -5   14.63    1.71
  -8  12  -4    3.27    1.50
  -8  12  -3  110.05    4.91
  -8  12  -2   40.73    2.32
  -8  12  -1    1.95    1.31
  -8  12   0    3.19    1.32
  -8  12   1   -0.12    1.24
  -8  12   2    0.57    1.25
  -8  12   3    2.79    1.22
  -8  12   4   81.68    3.69
  -8  12   9   -0.50    1.72
  -8  12  10    1.31    1.95
  -8  12  11    1.70    2.16
  -8  12  12    0.99    2.27
  -8  12  13    7.29    2.65
  -8  12  14   18.18    2.96
  -8  12  15    5.76    2.93
  -8  13 -14    1.93    1.56
  -8  13 -14    2.32    1.59
  -8  13 -14   -0.23    2.76
  -8  13 -13   -0.04    1.52
  -8  13 -13   -1.05    1.55
  -8  13 -13   -3.90    2.57
  -8  13 -12   10.18    1.72
  -8  13 -12   11.65    1.73
  -8  13 -12   16.35    2.50
  -8  13 -11    4.96    1.57
  -8  13 -11    4.12    1.58
  -8  13 -11    4.06    2.29
  -8  13 -10    0.98    1.52
  -8  13 -10    1.04    1.51
  -8  13 -10   -1.74    2.06
  -8  13  -9    2.58    1.63
  -8  13  -9    0.20    1.54
  -8  13  -9   -0.57    1.84
  -8  13  -8   -0.20    1.48
  -8  13  -8    0.52    1.53
  -8  13  -8   -0.28    1.81
  -8  13  -7   -0.97    1.61
  -8  13  -7   -1.26    1.52
  -8  13  -7    1.29    1.73
  -8  13  -6    4.60    1.56
  -8  13  -6    4.54    1.61
  -8  13  -6    3.87    1.69
  -8  13  -5   -1.27    1.60
  -8  13  -4    6.10    1.62
  -8  13  -3   82.74    3.97
  -8  13  -2    0.94    1.50
  -8  13  -1    3.62    1.46
  -8  13   0    7.90    1.48
  -8  13   1    2.83    1.36
  -8  13   2    6.11    1.42
  -8  13   3    1.42    1.34
  -8  13  10    3.54    2.28
  -8  13  11   -0.14    2.50
  -8  13  12    3.24    2.68
  -8  13  13   20.55    3.16
  -8  14 -14    4.90    1.78
  -8  14 -14    6.27    1.79
  -8  14 -14    7.48    3.16
  -8  14 -13   -0.99    1.67
  -8  14 -13    0.57    1.68
  -8  14 -13    2.09    2.83
  -8  14 -12    3.26    1.68
  -8  14 -12    2.29    1.67
  -8  14 -12    3.26    2.65
  -8  14 -11    0.09    1.61
  -8  14 -11    3.46    1.65
  -8  14 -11   -1.41    2.53
  -8  14 -10    1.39    1.69
  -8  14 -10    0.61    1.66
  -8  14 -10    2.65    2.41
  -8  14  -9    3.27    1.71
  -8  14  -9    3.15    1.71
  -8  14  -9   -1.56    2.20
  -8  14  -8    0.71    1.64
  -8  14  -8   -1.73    1.63
  -8  14  -8   -1.52    2.16
  -8  14  -7    0.53    1.61
  -8  14  -7    2.93    1.72
  -8  14  -7    0.19    2.03
  -8  14  -6    1.79    1.72
  -8  14  -6    2.54    1.65
  -8  14  -6    3.31    1.96
  -8  14  -5    5.27    1.67
  -8  14  -5    3.91    1.74
  -8  14  -5   -0.04    1.85
  -8  14  -4    5.72    1.81
  -8  14  -4    6.54    1.72
  -8  14  -4    8.70    1.87
  -8  14  -3    0.57    1.74
  -8  14  -2    0.31    1.64
  -8  14  -1    5.06    1.66
  -8  14   0   -1.54    1.62
  -8  14   1    1.07    1.56
  -8  14   2   -0.56    1.55
  -8  14  10    0.94    2.67
  -8  15 -14    4.50    1.88
  -8  15 -14    3.92    1.87
  -8  15 -13   14.26    2.02
  -8  15 -13   15.15    2.01
  -8  15 -13   16.32    3.35
  -8  15 -12    2.08    1.85
  -8  15 -12    2.34    1.84
  -8  15 -12    3.04    2.93
  -8  15 -11    3.51    1.85
  -8  15 -11    4.52    1.84
  -8  15 -11    2.08    2.87
  -8  15 -10   -2.35    1.80
  -8  15 -10   -1.20    1.83
  -8  15 -10   -4.15    2.80
  -8  15  -9   -1.20    1.77
  -8  15  -9    2.29    1.82
  -8  15  -9   -0.64    2.58
  -8  15  -8    2.26    1.83
  -8  15  -8    2.36    1.77
  -8  15  -8    4.41    2.56
  -8  15  -7    1.07    1.77
  -8  15  -7   -0.47    1.83
  -8  15  -7   -3.74    2.39
  -8  15  -6   -0.52    1.79
  -8  15  -6   -0.05    1.72
  -8  15  -6   -2.50    2.28
  -8  15  -5   -2.34    1.73
  -8  15  -5   -1.11    1.83
  -8  15  -5   -0.05    2.21
  -8  15  -4   -1.76    1.81
  -8  15  -4    0.69    1.70
  -8  15  -4    2.11    2.11
  -8  15  -3    1.99    1.79
  -8  15  -3    4.70    1.76
  -8  15  -3    4.22    2.38
  -8  15  -2    7.64    2.07
  -8  15  -1    1.88    1.97
  -8  15   0    6.02    1.98
  -8  16 -12   11.30    3.40
  -8  16 -11    0.94    3.16
  -8  16 -10   -3.63    3.05
  -8  16  -9   17.30    3.22
  -8  16  -8    0.27    2.89
  -8  16  -7   -1.32    2.67
  -8  16  -6   -1.89    2.71
  -8  16  -5    0.05    2.55
  -8  16  -4    1.68    2.50
  -8  16  -3    0.42    2.40
  -8  16  -2    8.06    2.50
  -8  16  -1    2.43    2.41
  -8  17 -10   -2.06    3.49
  -8  17  -9   17.09    3.49
  -8  17  -8   -0.69    3.13
  -8  17  -7    2.84    3.08
  -8  17  -6    3.84    3.09
  -8  17  -5   -0.53    2.98
  -8  17  -4    4.25    2.88
  -8  17  -3   -1.89    2.77
  -8  18  -7   -1.76    3.43
  -8  18  -6    2.29    3.35
  -8  18  -5    3.63    3.32
  -7 -13   0    0.95    1.78
  -7 -13   1    3.36    1.83
  -7 -13   2    2.87    1.84
  -7 -13   3    1.11    1.82
  -7 -13   4    1.74    1.88
  -7 -13   5   -0.93    1.80
  -7 -13   6    4.57    1.91
  -7 -13   7    2.72    1.91
  -7 -13   8   -1.35    1.93
  -7 -12  -2    3.82    1.71
  -7 -12  -1    6.58    1.71
  -7 -12   0    6.12    1.71
  -7 -12   1    5.62    1.77
  -7 -12   2    4.20    1.78
  -7 -12   3    2.21    1.77
  -7 -12   4    1.96    1.71
  -7 -12   5    7.53    1.80
  -7 -11  -3    0.23    1.55
  -7 -11  -2    3.64    1.62
  -7 -11  -1    3.42    1.60
  -7 -11   0    0.83    1.58
  -7 -11   1    2.17    1.62
  -7 -11   2   10.96    1.80
  -7 -11   3    3.83    1.69
  -7 -11  12   -1.29    1.81
  -7 -11  13    3.81    1.90
  -7 -11  14    0.16    1.88
  -7 -11  16   -0.57    2.03
  -7 -10  -3    1.96    1.43
  -7 -10  -2    1.54    1.46
  -7 -10  -1   -0.38    1.49
  -7 -10   0   -1.73    1.48
  -7 -10   1    2.91    1.57
  -7 -10   2   57.99    3.08
  -7 -10   6   -0.98    1.53
  -7 -10   7    1.35    1.55
  -7 -10   8    0.35    1.60
  -7 -10   9   63.19    3.34
  -7 -10  10    0.05    1.65
  -7 -10  11    0.24    1.62
  -7 -10  12    1.07    1.71
  -7 -10  13   -3.11    1.81
  -7 -10  15    7.76    1.95
  -7 -10  16    1.68    1.88
  -7 -10  17    0.22    2.05
  -7 -10  18   -0.06    2.21
  -7 -10  19   -0.87    2.43
  -7 -10  20    3.21    2.70
  -7  -9  -4    6.20    1.39
  -7  -9  -3    3.91    1.39
  -7  -9  -2    1.33    1.36
  -7  -9  -1    5.73    1.43
  -7  -9   0    0.04    1.45
  -7  -9   0    0.20    1.39
  -7  -9   0   -2.00    1.46
  -7  -9   1    9.37    1.62
  -7  -9   1    9.80    1.55
  -7  -9   1    6.53    1.34
  -7  -9   2   14.42    1.63
  -7  -9   2   11.42    1.66
  -7  -9   2   12.06    1.48
  -7  -9   3    1.47    1.35
  -7  -9   3   -1.06    1.38
  -7  -9   4    0.39    1.35
  -7  -9   5    9.85    1.55
  -7  -9   6    1.94    1.44
  -7  -9   7    0.55    1.44
  -7  -9   8    0.68    1.50
  -7  -9   9   -1.90    1.48
  -7  -9  10    1.37    1.53
  -7  -9  11   14.25    1.82
  -7  -9  14    2.29    1.64
  -7  -9  15   24.22    2.22
  -7  -9  16    1.32    1.84
  -7  -9  17   -1.19    1.88
  -7  -9  18   -3.00    2.06
  -7  -9  19    6.53    2.28
  -7  -9  20   -1.30    2.49
  -7  -9  21    3.94    2.76
  -7  -9  22    7.46    3.06
  -7  -8  -5    3.09    1.17
  -7  -8  -4    8.36    1.34
  -7  -8  -3    1.78    1.27
  -7  -8  -2    0.25    1.25
  -7  -8  -1   -1.09    1.00
  -7  -8  -1    0.64    1.28
  -7  -8  -1   -0.59    1.32
  -7  -8  -1   -0.69    1.25
  -7  -8   0    0.89    1.12
  -7  -8   0    3.30    1.27
  -7  -8   0    4.62    1.34
  -7  -8   1   -2.22    1.21
  -7  -8   1    0.87    1.20
  -7  -8   1   -1.22    1.30
  -7  -8   1   -0.52    1.38
  -7  -8   2   -1.13    1.19
  -7  -8   2   -0.39    1.21
  -7  -8   2    1.06    1.36
  -7  -8   2    1.37    1.36
  -7  -8   3    6.61    1.31
  -7  -8   3    3.66    1.30
  -7  -8   3    6.47    1.42
  -7  -8   3    6.45    1.47
  -7  -8   4   17.78    1.62
  -7  -8   4   19.05    1.64
  -7  -8   4   17.54    1.65
  -7  -8   4   18.72    1.68
  -7  -8   5   17.41    1.68
  -7  -8   5   14.02    1.61
  -7  -8   5   18.23    1.74
  -7  -8   5   23.59    1.82
  -7  -8   6   23.99    1.88
  -7  -8   6   24.40    1.93
  -7  -8   6   26.84    1.96
  -7  -8   7    8.65    1.56
  -7  -8   7   12.14    1.60
  -7  -8   7   14.29    1.64
  -7  -8   8   19.42    1.86
  -7  -8   8   23.01    1.88
  -7  -8   8   24.05    1.90
  -7  -8   9   -0.16    1.50
  -7  -8  10    2.61    1.52
  -7  -8  13    0.22    1.60
  -7  -8  14   56.53    3.12
  -7  -8  15   -2.03    1.77
  -7  -8  16    5.19    1.76
  -7  -8  17    7.08    1.83
  -7  -8  18    0.50    1.89
  -7  -8  19    1.85    2.05
  -7  -8  20    4.83    2.34
  -7  -8  21   -0.38    2.55
  -7  -8  22    0.96    2.96
  -7  -8  23    3.03    3.24
  -7  -8  23   -3.11    3.09
  -7  -7  -6   -0.35    0.98
  -7  -7  -5   14.49    1.31
  -7  -7  -4   29.54    1.79
  -7  -7  -3    1.35    1.19
  -7  -7  -2   14.17    1.44
  -7  -7  -2   13.51    1.37
  -7  -7  -2   12.24    1.14
  -7  -7  -2   15.83    1.43
  -7  -7  -1    6.23    1.23
  -7  -7  -1    0.12    1.23
  -7  -7  -1    4.72    1.08
  -7  -7  -1    4.00    1.04
  -7  -7   0    9.23    1.37
  -7  -7   0   11.71    1.35
  -7  -7   0   11.96    1.27
  -7  -7   0   10.28    1.21
  -7  -7   1    2.81    1.26
  -7  -7   1    3.69    1.31
  -7  -7   1    1.08    1.13
  -7  -7   1    1.26    1.14
  -7  -7   2    8.45    1.36
  -7  -7   2   10.31    1.41
  -7  -7   2    8.59    1.29
  -7  -7   2    7.71    1.29
  -7  -7   3   13.02    1.50
  -7  -7   3   14.85    1.53
  -7  -7   3   12.44    1.38
  -7  -7   3   12.17    1.39
  -7  -7   4   25.33    1.81
  -7  -7   4   25.99    1.83
  -7  -7   4   21.55    1.76
  -7  -7   4   23.83    1.73
  -7  -7   5   99.51    4.37
  -7  -7   5   98.44    4.37
  -7  -7   5   95.58    4.30
  -7  -7   5   98.54    4.37
  -7  -7   5   92.87    4.26
  -7  -7   6    5.97    1.40
  -7  -7   6    7.58    1.45
  -7  -7   6    3.82    1.37
  -7  -7   6    4.54    1.35
  -7  -7   6    6.51    1.26
  -7  -7   7   62.45    3.06
  -7  -7   7   63.58    3.08
  -7  -7   7   59.38    3.08
  -7  -7   7   60.85    3.00
  -7  -7   7   58.66    2.91
  -7  -7   8   41.41    2.34
  -7  -7   8   38.87    2.34
  -7  -7   8   42.37    2.32
  -7  -7   8   34.14    2.07
  -7  -7   9   11.37    1.53
  -7  -7   9    6.74    1.25
  -7  -7  10   -2.81    1.16
  -7  -7  11    1.01    1.41
  -7  -7  11    0.58    1.46
  -7  -7  11   -1.90    1.22
  -7  -7  12    5.44    1.55
  -7  -7  12    8.36    1.23
  -7  -7  13   24.52    1.96
  -7  -7  13   18.90    1.57
  -7  -7  14   21.12    1.98
  -7  -7  14   21.92    1.58
  -7  -7  15    6.50    1.77
  -7  -7  15    9.04    1.31
  -7  -7  16   -1.27    1.72
  -7  -7  17    0.24    1.66
  -7  -7  18    2.44    1.82
  -7  -7  19    3.29    1.98
  -7  -7  20   -1.07    2.18
  -7  -7  21    4.93    2.44
  -7  -7  22   -0.29    2.78
  -7  -7  22   -1.27    2.60
  -7  -7  23   -0.59    3.04
  -7  -7  23    0.27    2.90
  -7  -7  24    4.42    3.37
  -7  -7  24    0.95    3.08
  -7  -6  -6   38.10    1.94
  -7  -6  -5   10.55    1.13
  -7  -6  -4    2.51    0.78
  -7  -6  -4    2.38    1.02
  -7  -6  -3    7.01    1.09
  -7  -6  -3    5.62    1.13
  -7  -6  -3    7.54    0.95
  -7  -6  -3    5.55    0.88
  -7  -6  -2   21.79    1.59
  -7  -6  -2   25.43    1.57
  -7  -6  -2   19.00    1.40
  -7  -6  -2   24.96    1.45
  -7  -6  -1    2.45    1.28
  -7  -6  -1    0.33    1.10
  -7  -6  -1    0.03    1.14
  -7  -6  -1    0.70    0.99
  -7  -6  -1   -0.78    0.92
  -7  -6   0   -0.03    1.13
  -7  -6   0    0.26    1.25
  -7  -6   0    1.39    1.15
  -7  -6   0    0.07    1.04
  -7  -6   0   -0.82    0.98
  -7  -6   1    5.28    1.33
  -7  -6   1    8.19    1.25
  -7  -6   1    9.06    1.25
  -7  -6   1    8.06    1.21
  -7  -6   1    5.92    1.15
  -7  -6   2   14.49    1.44
  -7  -6   2   16.54    1.46
  -7  -6   2   16.63    1.41
  -7  -6   2   14.64    1.36
  -7  -6   2   13.98    1.40
  -7  -6   3   19.00    1.53
  -7  -6   3   17.36    1.54
  -7  -6   3   18.19    1.50
  -7  -6   3   16.71    1.42
  -7  -6   3   17.65    1.50
  -7  -6   4   25.37    1.71
  -7  -6   4   24.06    1.69
  -7  -6   4   16.72    1.61
  -7  -6   4   18.77    1.55
  -7  -6   4   20.32    1.56
  -7  -6   5    5.56    1.36
  -7  -6   5    6.28    1.36
  -7  -6   5    3.34    1.27
  -7  -6   5    3.46    1.25
  -7  -6   5    5.31    1.17
  -7  -6   6   44.49    2.34
  -7  -6   6   44.44    2.32
  -7  -6   6   39.44    2.29
  -7  -6   6   37.00    2.23
  -7  -6   6   39.09    2.12
  -7  -6   7  105.65    4.54
  -7  -6   7  108.82    4.55
  -7  -6   7  102.92    4.50
  -7  -6   7  100.38    4.53
  -7  -6   7   94.48    4.38
  -7  -6   8   12.95    1.46
  -7  -6   8   15.33    1.55
  -7  -6   8   12.31    1.23
  -7  -6   9    1.02    1.27
  -7  -6   9    0.66    1.05
  -7  -6  10   24.17    1.75
  -7  -6  10   21.58    1.75
  -7  -6  10   21.06    1.47
  -7  -6  11    6.56    1.37
  -7  -6  11    4.32    1.39
  -7  -6  11    4.84    1.39
  -7  -6  11    4.69    1.09
  -7  -6  12   -0.39    1.36
  -7  -6  12    1.24    1.35
  -7  -6  12    3.30    1.43
  -7  -6  12    1.56    1.07
  -7  -6  13    7.96    1.47
  -7  -6  13    5.72    1.57
  -7  -6  13    9.51    1.49
  -7  -6  13    7.37    1.55
  -7  -6  13    8.96    1.20
  -7  -6  14    0.52    1.40
  -7  -6  14   -0.80    1.52
  -7  -6  14    0.46    1.42
  -7  -6  14   -0.13    1.55
  -7  -6  14    1.54    1.08
  -7  -6  15   54.95    2.89
  -7  -6  15   55.72    2.99
  -7  -6  15   49.91    2.57
  -7  -6  16    3.47    1.64
  -7  -6  16    5.99    1.63
  -7  -6  17    1.33    1.69
  -7  -6  18    4.34    1.85
  -7  -6  19    0.72    1.84
  -7  -6  20   -0.34    2.02
  -7  -6  21    7.46    2.42
  -7  -6  22    3.75    2.75
  -7  -6  22    1.71    2.58
  -7  -6  23    4.07    2.89
  -7  -6  23   -0.77    2.76
  -7  -6  24    2.87    3.19
  -7  -6  24   -2.01    3.00
  -7  -6  25    1.17    3.39
  -7  -5  -7   14.00    1.06
  -7  -5  -6    6.06    0.95
  -7  -5  -5    2.49    0.92
  -7  -5  -5    2.25    0.68
  -7  -5  -4    1.16    0.76
  -7  -5  -4    3.72    0.77
  -7  -5  -4    0.81    0.90
  -7  -5  -4    2.40    0.95
  -7  -5  -3   35.52    2.00
  -7  -5  -3   35.22    1.86
  -7  -5  -3   35.09    1.83
  -7  -5  -3   33.71    1.72
  -7  -5  -3   32.07    1.67
  -7  -5  -2    6.43    1.28
  -7  -5  -2    7.17    1.08
  -7  -5  -2    6.13    1.10
  -7  -5  -2    6.58    1.03
  -7  -5  -2    6.07    0.92
  -7  -5  -1    4.55    1.10
  -7  -5  -1    5.16    1.09
  -7  -5  -1    4.64    1.25
  -7  -5  -1    4.42    1.03
  -7  -5  -1    4.36    0.94
  -7  -5  -1    4.12    1.27
  -7  -5   0   10.41    1.32
  -7  -5   0   11.20    1.22
  -7  -5   0   11.53    1.22
  -7  -5   0    8.04    1.17
  -7  -5   0    9.01    1.08
  -7  -5   0   10.84    1.33
  -7  -5   1   18.71    1.44
  -7  -5   1   19.25    1.50
  -7  -5   1   19.80    1.44
  -7  -5   1   17.35    1.44
  -7  -5   1   15.50    1.28
  -7  -5   1   20.16    1.49
  -7  -5   2    5.62    1.17
  -7  -5   2    4.01    1.17
  -7  -5   2    0.80    1.06
  -7  -5   2    3.06    0.99
  -7  -5   2    4.08    1.09
  -7  -5   3   20.40    1.52
  -7  -5   3   19.66    1.51
  -7  -5   3   17.98    1.43
  -7  -5   3   17.30    1.42
  -7  -5   4   27.06    1.69
  -7  -5   4   28.54    1.69
  -7  -5   4   25.17    1.68
  -7  -5   4   26.34    1.59
  -7  -5   5   12.32    1.28
  -7  -5   5   10.60    1.30
  -7  -5   5   10.88    1.25
  -7  -5   5    9.39    1.14
  -7  -5   6    3.22    1.14
  -7  -5   6    3.26    1.15
  -7  -5   6    1.39    1.10
  -7  -5   6    1.96    0.96
  -7  -5   7   68.41    3.29
  -7  -5   7   70.26    3.29
  -7  -5   7   74.87    3.31
  -7  -5   7   70.30    3.16
  -7  -5   8    7.29    1.25
  -7  -5   8    5.96    1.00
  -7  -5   9   12.72    1.52
  -7  -5   9   14.76    1.45
  -7  -5   9   14.99    1.47
  -7  -5   9   15.23    1.19
  -7  -5  10   22.24    1.67
  -7  -5  10   22.77    1.68
  -7  -5  10   21.96    1.74
  -7  -5  10   20.04    1.40
  -7  -5  11    3.05    1.25
  -7  -5  11    2.23    1.32
  -7  -5  11    4.17    1.28
  -7  -5  11    3.47    1.24
  -7  -5  11    1.72    1.29
  -7  -5  11    2.08    0.96
  -7  -5  12    2.13    1.25
  -7  -5  12    2.71    1.27
  -7  -5  12    2.68    1.42
  -7  -5  12    2.46    1.40
  -7  -5  12    2.92    0.98
  -7  -5  13   46.94    2.51
  -7  -5  13   44.61    2.55
  -7  -5  13   49.18    2.51
  -7  -5  13   46.56    2.61
  -7  -5  13   43.84    2.25
  -7  -5  14   13.54    1.64
  -7  -5  14   16.98    1.63
  -7  -5  14   14.85    1.64
  -7  -5  14   14.71    1.69
  -7  -5  14   13.55    1.27
  -7  -5  15   14.83    1.73
  -7  -5  15   14.65    1.62
  -7  -5  15   15.84    1.66
  -7  -5  15   18.75    1.81
  -7  -5  15   12.97    1.29
  -7  -5  16   10.19    1.66
  -7  -5  16    8.21    1.58
  -7  -5  17   13.55    1.82
  -7  -5  17   14.30    1.82
  -7  -5  18    7.42    1.79
  -7  -5  18    5.34    1.71
  -7  -5  19    3.68    1.80
  -7  -5  19    2.46    1.78
  -7  -5  20   12.20    2.09
  -7  -5  20    9.61    2.01
  -7  -5  21    1.63    2.22
  -7  -5  21   -0.79    2.19
  -7  -5  22    1.54    2.58
  -7  -5  22   -0.58    2.42
  -7  -5  23    4.86    2.84
  -7  -5  23    3.72    2.67
  -7  -5  24    2.81    3.01
  -7  -5  24   -0.99    2.83
  -7  -4  -7   -0.28    0.71
  -7  -4  -7   -0.30    0.71
  -7  -4  -6   21.47    1.27
  -7  -4  -6   21.70    1.11
  -7  -4  -6   23.12    1.15
  -7  -4  -6   22.72    1.28
  -7  -4  -5   20.69    1.61
  -7  -4  -5   20.72    1.12
  -7  -4  -5   19.93    1.14
  -7  -4  -5   17.60    1.26
  -7  -4  -5   22.14    1.25
  -7  -4  -5   20.59    1.22
  -7  -4  -5   19.49    1.24
  -7  -4  -4   19.23    1.54
  -7  -4  -4   19.52    1.16
  -7  -4  -4   15.52    1.11
  -7  -4  -4   16.14    1.24
  -7  -4  -4   18.35    1.21
  -7  -4  -3   98.24    4.23
  -7  -4  -3   92.50    4.10
  -7  -4  -3   93.87    4.09
  -7  -4  -3   98.40    4.07
  -7  -4  -2    3.93    0.98
  -7  -4  -2    3.69    1.16
  -7  -4  -2    3.76    0.99
  -7  -4  -2    5.17    0.86
  -7  -4  -2    1.95    1.20
  -7  -4  -1    3.84    1.14
  -7  -4  -1    2.23    0.98
  -7  -4  -1    4.09    1.01
  -7  -4  -1    2.52    0.86
  -7  -4  -1    0.36    1.12
  -7  -4   0    0.65    0.99
  -7  -4   0    1.59    1.11
  -7  -4   0   -0.17    0.99
  -7  -4   0    0.59    0.88
  -7  -4   0    1.08    1.08
  -7  -4   1    1.88    1.01
  -7  -4   1    2.82    1.02
  -7  -4   1    2.83    1.11
  -7  -4   1    2.99    0.91
  -7  -4   1    2.08    1.03
  -7  -4   2   15.62    1.27
  -7  -4   2   12.67    1.32
  -7  -4   2   17.54    1.29
  -7  -4   2   14.80    1.22
  -7  -4   2   15.57    1.27
  -7  -4   3    5.51    1.08
  -7  -4   3    5.43    1.08
  -7  -4   3    3.67    0.99
  -7  -4   3    4.20    0.99
  -7  -4   4   10.99    1.18
  -7  -4   4   10.37    1.26
  -7  -4   4    8.36    1.17
  -7  -4   4    9.69    1.16
  -7  -4   4   11.71    1.07
  -7  -4   5    7.52    1.16
  -7  -4   5    7.35    1.17
  -7  -4   5    6.50    1.16
  -7  -4   5    6.89    1.15
  -7  -4   5    9.26    1.00
  -7  -4   6   -0.17    1.12
  -7  -4   6   -0.41    1.09
  -7  -4   6   -1.30    1.10
  -7  -4   6    0.06    0.83
  -7  -4   7   15.71    1.40
  -7  -4   7   15.09    1.13
  -7  -4   8   10.50    1.36
  -7  -4   8   11.19    1.01
  -7  -4   9    4.92    1.18
  -7  -4   9    4.17    1.23
  -7  -4   9    4.27    1.19
  -7  -4   9    4.04    0.88
  -7  -4  10    9.54    1.36
  -7  -4  10    9.62    1.34
  -7  -4  10    8.39    1.30
  -7  -4  10   11.21    1.28
  -7  -4  10    8.49    1.28
  -7  -4  10    8.70    0.97
  -7  -4  11    5.03    1.24
  -7  -4  11    4.58    1.25
  -7  -4  11    2.47    1.33
  -7  -4  11    1.86    1.15
  -7  -4  11    2.66    1.19
  -7  -4  11    4.98    0.90
  -7  -4  12    5.36    1.32
  -7  -4  12    4.00    1.33
  -7  -4  12    5.79    1.32
  -7  -4  12    4.40    1.20
  -7  -4  12    1.75    1.20
  -7  -4  12    3.94    0.90
  -7  -4  13   70.80    3.29
  -7  -4  13   68.91    3.34
  -7  -4  13   69.72    3.29
  -7  -4  13   67.57    3.29
  -7  -4  13   68.51    3.27
  -7  -4  13   69.19    3.07
  -7  -4  14   10.05    1.48
  -7  -4  14    9.13    1.42
  -7  -4  14   11.64    1.45
  -7  -4  14    9.17    1.08
  -7  -4  15   11.39    1.49
  -7  -4  15    8.55    1.54
  -7  -4  15   13.12    1.51
  -7  -4  15   10.53    1.59
  -7  -4  15    7.96    1.09
  -7  -4  16    1.95    1.50
  -7  -4  16    0.44    1.42
  -7  -4  16   -0.49    1.49
  -7  -4  16    0.14    1.41
  -7  -4  17    4.40    1.61
  -7  -4  17    2.04    1.45
  -7  -4  17    3.53    1.44
  -7  -4  17    3.83    1.41
  -7  -4  18   -0.38    1.66
  -7  -4  18    0.51    1.59
  -7  -4  19    4.78    1.71
  -7  -4  19    2.30    1.63
  -7  -4  20   54.68    3.10
  -7  -4  20   49.76    3.02
  -7  -4  21    3.47    2.17
  -7  -4  21   -1.80    2.15
  -7  -4  21   -1.60    2.08
  -7  -4  22    1.93    2.34
  -7  -4  22    0.47    2.32
  -7  -4  22   -0.90    2.23
  -7  -4  23   -1.89    2.66
  -7  -4  23   -3.91    2.52
  -7  -3  -8   21.47    1.07
  -7  -3  -7    3.71    0.67
  -7  -3  -7    3.74    0.66
  -7  -3  -7    3.74    0.55
  -7  -3  -6    3.31    1.26
  -7  -3  -6    3.73    0.68
  -7  -3  -6    2.66    0.73
  -7  -3  -6    3.43    0.61
  -7  -3  -6    3.34    0.76
  -7  -3  -5   35.50    1.99
  -7  -3  -5   32.79    1.68
  -7  -3  -5   34.40    1.66
  -7  -3  -5   32.92    1.68
  -7  -3  -5   35.72    1.61
  -7  -3  -4   24.58    1.53
  -7  -3  -4   20.29    1.23
  -7  -3  -4   18.76    1.22
  -7  -3  -4   19.18    1.22
  -7  -3  -4   18.27    1.16
  -7  -3  -4   18.10    1.60
  -7  -3  -3   21.79    1.53
  -7  -3  -3   20.85    1.30
  -7  -3  -3   22.36    1.31
  -7  -3  -3   21.03    1.30
  -7  -3  -3   20.00    1.22
  -7  -3  -3   20.30    1.55
  -7  -3  -2   27.58    1.62
  -7  -3  -2   25.07    1.45
  -7  -3  -2   25.65    1.46
  -7  -3  -2   23.14    1.43
  -7  -3  -2   23.33    1.37
  -7  -3  -2   26.64    1.64
  -7  -3  -1   10.49    1.09
  -7  -3  -1   14.21    1.29
  -7  -3  -1   14.33    1.13
  -7  -3  -1   12.50    1.02
  -7  -3  -1   13.96    1.29
  -7  -3   0   19.16    1.42
  -7  -3   0   18.79    1.27
  -7  -3   0   18.63    1.24
  -7  -3   0   18.65    1.23
  -7  -3   0   17.97    1.35
  -7  -3   1    0.76    0.90
  -7  -3   1   -0.69    0.98
  -7  -3   1    0.72    0.89
  -7  -3   1    0.77    0.84
  -7  -3   1    1.11    0.95
  -7  -3   2    2.71    0.94
  -7  -3   2    1.06    0.96
  -7  -3   2    1.68    0.93
  -7  -3   2    1.00    0.90
  -7  -3   2    1.54    0.90
  -7  -3   3    8.68    1.12
  -7  -3   3    9.60    1.09
  -7  -3   3   10.47    1.11
  -7  -3   3    8.85    1.03
  -7  -3   3   10.33    1.01
  -7  -3   4    6.27    1.06
  -7  -3   4    7.94    1.10
  -7  -3   4    6.75    1.04
  -7  -3   4    5.30    0.99
  -7  -3   4    8.77    0.95
  -7  -3   5   11.90    1.25
  -7  -3   5   10.30    1.19
  -7  -3   5    9.75    1.18
  -7  -3   5    7.19    1.10
  -7  -3   5   10.42    1.19
  -7  -3   5   10.05    0.98
  -7  -3   6   20.15    1.46
  -7  -3   6   20.73    1.25
  -7  -3   7   44.58    2.07
  -7  -3   8    1.63    1.13
  -7  -3   8    1.62    1.13
  -7  -3   8   -0.57    1.08
  -7  -3   8    0.03    1.06
  -7  -3   8   -0.05    0.77
  -7  -3   9   41.08    2.23
  -7  -3   9   42.21    2.23
  -7  -3   9   40.17    2.24
  -7  -3   9   43.20    2.17
  -7  -3   9   42.82    2.19
  -7  -3   9   39.12    1.93
  -7  -3  10    8.16    1.27
  -7  -3  10    6.50    1.26
  -7  -3  10    8.50    1.26
  -7  -3  10    5.74    1.20
  -7  -3  10    6.80    1.18
  -7  -3  10    5.30    0.84
  -7  -3  11   45.63    2.43
  -7  -3  11   46.30    2.41
  -7  -3  11   46.45    2.43
  -7  -3  11   44.98    2.37
  -7  -3  11   46.75    2.37
  -7  -3  11   45.44    2.11
  -7  -3  12   83.63    3.75
  -7  -3  12   84.70    3.78
  -7  -3  12   85.79    3.75
  -7  -3  12   80.77    3.71
  -7  -3  12   81.01    3.71
  -7  -3  12   78.44    3.49
  -7  -3  13   29.13    1.87
  -7  -3  13   28.99    1.87
  -7  -3  13   29.19    1.88
  -7  -3  13   31.62    1.82
  -7  -3  13   27.89    1.85
  -7  -3  13   24.24    1.49
  -7  -3  14   39.49    2.16
  -7  -3  14   36.41    2.18
  -7  -3  14   39.39    2.15
  -7  -3  14   34.73    2.13
  -7  -3  14   36.14    2.12
  -7  -3  14   33.67    1.81
  -7  -3  15    5.67    1.39
  -7  -3  15    7.82    1.40
  -7  -3  15    7.57    1.36
  -7  -3  15    5.38    0.98
  -7  -3  16    1.05    1.36
  -7  -3  16    0.64    1.35
  -7  -3  16    2.47    1.37
  -7  -3  17   21.94    1.94
  -7  -3  17   21.11    1.77
  -7  -3  17   20.17    1.84
  -7  -3  17   22.91    1.77
  -7  -3  18   45.86    2.59
  -7  -3  18   41.87    2.49
  -7  -3  18   43.05    2.60
  -7  -3  18   43.95    2.49
  -7  -3  19   26.36    2.16
  -7  -3  19   27.31    2.11
  -7  -3  20   14.56    1.99
  -7  -3  20   11.19    1.92
  -7  -3  21    2.63    2.02
  -7  -3  21    3.41    2.05
  -7  -3  21    6.87    2.24
  -7  -3  22   -0.18    2.19
  -7  -3  22   -0.54    2.26
  -7  -3  22   -0.50    2.16
  -7  -3  23    2.18    2.46
  -7  -2  -8    2.31    0.51
  -7  -2  -7   69.52    3.00
  -7  -2  -7   57.82    2.54
  -7  -2  -7   60.19    2.54
  -7  -2  -6    1.10    1.21
  -7  -2  -6    0.29    0.60
  -7  -2  -6    0.63    0.63
  -7  -2  -6    1.08    0.63
  -7  -2  -6   -0.82    0.63
  -7  -2  -5   92.45    3.92
  -7  -2  -5   89.90    3.69
  -7  -2  -5   89.54    3.70
  -7  -2  -5   84.86    3.69
  -7  -2  -5   86.41    3.68
  -7  -2  -5   89.75    4.01
  -7  -2  -4   22.91    1.46
  -7  -2  -4   19.34    1.14
  -7  -2  -4   18.44    1.13
  -7  -2  -4   15.35    1.10
  -7  -2  -4   17.18    1.08
  -7  -2  -4   18.67    1.53
  -7  -2  -3    8.52    1.21
  -7  -2  -3    8.22    0.90
  -7  -2  -3    7.70    0.90
  -7  -2  -3    7.40    0.88
  -7  -2  -3    6.17    0.89
  -7  -2  -3    8.91    1.24
  -7  -2  -2    1.01    1.02
  -7  -2  -2    1.15    0.78
  -7  -2  -2    0.15    0.79
  -7  -2  -2    0.74    0.78
  -7  -2  -2    0.63    0.77
  -7  -2  -2   -0.77    1.01
  -7  -2  -1    2.61    1.02
  -7  -2  -1    1.12    0.81
  -7  -2  -1    2.09    0.85
  -7  -2  -1    2.16    0.82
  -7  -2  -1    1.80    0.82
  -7  -2  -1    0.96    0.80
  -7  -2  -1    3.41    1.00
  -7  -2   0    1.14    0.84
  -7  -2   0    0.10    0.84
  -7  -2   0    0.60    0.83
  -7  -2   0    0.11    0.81
  -7  -2   0    0.40    0.78
  -7  -2   0    0.80    0.91
  -7  -2   1    1.60    0.88
  -7  -2   1    1.68    0.87
  -7  -2   1    1.59    0.87
  -7  -2   1    1.54    0.83
  -7  -2   1    1.18    0.87
  -7  -2   1    1.14    0.90
  -7  -2   2   14.34    1.13
  -7  -2   2   12.45    1.16
  -7  -2   2   14.61    1.14
  -7  -2   2   14.42    1.16
  -7  -2   2   11.73    1.10
  -7  -2   2   11.95    1.07
  -7  -2   2   10.50    1.08
  -7  -2   3   19.12    1.34
  -7  -2   3   21.10    1.35
  -7  -2   3   20.02    1.35
  -7  -2   3   20.03    1.31
  -7  -2   3   19.19    1.32
  -7  -2   3   19.17    1.23
  -7  -2   4   73.07    3.10
  -7  -2   4   68.80    3.10
  -7  -2   4   67.50    3.09
  -7  -2   4   70.67    3.07
  -7  -2   4   64.63    3.04
  -7  -2   4   65.87    2.94
  -7  -2   5    5.26    1.05
  -7  -2   5    3.64    1.02
  -7  -2   5    4.32    1.02
  -7  -2   5    2.81    1.00
  -7  -2   5    5.47    0.81
  -7  -2   6   50.57    2.25
  -7  -2   7   -0.03    1.05
  -7  -2   7    0.45    0.67
  -7  -2   8    0.24    1.08
  -7  -2   8    0.83    1.08
  -7  -2   8    0.08    1.12
  -7  -2   8   -1.72    1.05
  -7  -2   8    0.96    1.04
  -7  -2   8    0.77    0.66
  -7  -2   9   38.22    2.05
  -7  -2   9   38.16    2.01
  -7  -2   9   34.58    1.99
  -7  -2   9   34.33    1.96
  -7  -2   9   38.15    1.98
  -7  -2   9   34.85    1.68
  -7  -2  10   80.11    3.49
  -7  -2  10   75.11    3.50
  -7  -2  10   74.86    3.47
  -7  -2  10   77.93    3.45
  -7  -2  10   76.68    3.47
  -7  -2  10   75.10    3.22
  -7  -2  11   53.86    2.62
  -7  -2  11   53.61    2.66
  -7  -2  11   56.17    2.63
  -7  -2  11   50.41    2.59
  -7  -2  11   52.16    2.58
  -7  -2  11   51.81    2.32
  -7  -2  12   18.78    1.55
  -7  -2  12   17.91    1.48
  -7  -2  12   16.11    1.47
  -7  -2  12   19.57    1.48
  -7  -2  12   15.64    1.43
  -7  -2  12   15.77    1.07
  -7  -2  13    8.53    1.28
  -7  -2  13    8.68    1.32
  -7  -2  13    7.16    1.28
  -7  -2  13    4.57    1.20
  -7  -2  13    7.03    1.22
  -7  -2  13    4.84    0.78
  -7  -2  14   13.00    0.75
  -7  -2  14   14.43    1.50
  -7  -2  14   17.58    1.49
  -7  -2  14   17.63    1.49
  -7  -2  14   14.76    1.40
  -7  -2  14   16.74    1.46
  -7  -2  14   12.52    1.04
  -7  -2  15   30.13    1.57
  -7  -2  15   38.22    2.14
  -7  -2  15   39.69    2.14
  -7  -2  15   39.67    2.17
  -7  -2  15   36.27    2.10
  -7  -2  15   40.91    2.11
  -7  -2  15   36.85    1.75
  -7  -2  16    7.26    1.46
  -7  -2  16    8.13    1.46
  -7  -2  16    7.64    1.43
  -7  -2  17   -1.07    1.44
  -7  -2  17    2.54    1.40
  -7  -2  17    1.53    1.37
  -7  -2  18    4.55    1.54
  -7  -2  18    9.97    1.55
  -7  -2  18    6.93    1.52
  -7  -2  19   66.72    3.32
  -7  -2  19   62.54    3.21
  -7  -2  19   62.74    3.25
  -7  -2  19   64.15    3.24
  -7  -2  20   -1.30    1.55
  -7  -2  20    2.95    1.73
  -7  -2  20    1.68    1.72
  -7  -2  21    4.21    1.77
  -7  -2  21    6.83    2.09
  -7  -2  21    4.73    1.93
  -7  -2  22    3.15    2.18
  -7  -2  22    4.01    2.10
  -7  -1  -8   90.73    4.12
  -7  -1  -7   15.33    1.51
  -7  -1  -6   10.22    1.28
  -7  -1  -6    9.21    0.72
  -7  -1  -6    9.41    0.71
  -7  -1  -6    8.45    0.71
  -7  -1  -6    7.33    0.79
  -7  -1  -6    8.41    1.37
  -7  -1  -5   29.37    1.67
  -7  -1  -5   25.76    1.33
  -7  -1  -5   27.24    1.34
  -7  -1  -5   27.03    1.34
  -7  -1  -5   25.27    1.31
  -7  -1  -5   24.93    1.72
  -7  -1  -4    3.93    1.07
  -7  -1  -4    2.28    0.70
  -7  -1  -4    0.90    0.69
  -7  -1  -4    0.92    0.71
  -7  -1  -4    2.67    0.75
  -7  -1  -4    1.46    1.15
  -7  -1  -3    7.14    1.08
  -7  -1  -3    4.66    0.75
  -7  -1  -3    4.23    0.79
  -7  -1  -3    3.14    0.74
  -7  -1  -3    3.90    0.75
  -7  -1  -3    5.26    0.79
  -7  -1  -3    2.69    1.07
  -7  -1  -2    1.09    0.76
  -7  -1  -2    0.59    0.75
  -7  -1  -2    0.79    0.78
  -7  -1  -2    0.82    0.77
  -7  -1  -2    1.19    0.74
  -7  -1  -2    0.88    0.96
  -7  -1  -1   40.52    1.93
  -7  -1  -1   41.66    1.92
  -7  -1  -1   41.21    1.93
  -7  -1  -1   39.59    1.92
  -7  -1  -1   38.99    1.92
  -7  -1  -1   39.45    2.00
  -7  -1   0   22.85    1.39
  -7  -1   0   21.08    1.29
  -7  -1   0   22.04    1.30
  -7  -1   0   22.59    1.29
  -7  -1   0   19.63    1.26
  -7  -1   0   19.33    1.24
  -7  -1   0   19.57    1.30
  -7  -1   1   23.40    1.42
  -7  -1   1   22.28    1.32
  -7  -1   1   21.05    1.31
  -7  -1   1   20.78    1.31
  -7  -1   1   21.46    1.31
  -7  -1   1   21.90    1.30
  -7  -1   1   18.81    1.28
  -7  -1   2   22.77    1.42
  -7  -1   2   18.88    1.32
  -7  -1   2   23.00    1.39
  -7  -1   2   23.08    1.34
  -7  -1   2   22.39    1.35
  -7  -1   2   21.87    1.34
  -7  -1   2   20.85    1.28
  -7  -1   3   59.90    2.78
  -7  -1   3   61.92    2.79
  -7  -1   3   60.62    2.78
  -7  -1   3   59.08    2.78
  -7  -1   3   63.24    2.79
  -7  -1   3   60.57    2.77
  -7  -1   3   62.50    2.69
  -7  -1   4  218.70    9.48
  -7  -1   4  228.89    9.48
  -7  -1   4  222.52    9.49
  -7  -1   4  231.33    9.47
  -7  -1   4  244.38    9.49
  -7  -1   4  241.80    9.39
  -7  -1   5   21.39    1.22
  -7  -1   6  112.77    4.63
  -7  -1   7   42.80    2.18
  -7  -1   7   42.15    2.18
  -7  -1   7   41.61    2.17
  -7  -1   7   43.12    2.14
  -7  -1   7   42.41    2.14
  -7  -1   7   42.49    1.87
  -7  -1   8  168.84    7.07
  -7  -1   8  171.82    7.09
  -7  -1   8  174.81    7.08
  -7  -1   8  174.67    7.06
  -7  -1   8  170.08    7.04
  -7  -1   8  165.71    6.86
  -7  -1   9    2.07    1.07
  -7  -1   9    0.21    1.12
  -7  -1   9    2.41    1.10
  -7  -1   9    2.68    1.03
  -7  -1   9    0.48    1.05
  -7  -1   9    0.18    0.58
  -7  -1  10   46.69    2.43
  -7  -1  10   49.38    2.42
  -7  -1  10   47.29    2.42
  -7  -1  10   47.54    2.38
  -7  -1  10   48.42    2.40
  -7  -1  10   49.31    2.09
  -7  -1  11  240.42    9.48
  -7  -1  11  234.21    9.44
  -7  -1  11  231.75    9.44
  -7  -1  11  226.47    9.42
  -7  -1  11  233.44    9.45
  -7  -1  11  222.47    9.23
  -7  -1  12   -0.72    0.27
  -7  -1  12    0.31    1.08
  -7  -1  12    1.46    1.18
  -7  -1  12   -0.28    1.08
  -7  -1  12    0.37    1.05
  -7  -1  12    0.20    1.10
  -7  -1  12   -0.82    0.61
  -7  -1  13   10.85    0.65
  -7  -1  13   14.71    1.41
  -7  -1  13   14.04    1.34
  -7  -1  13   11.17    1.32
  -7  -1  13   11.92    1.30
  -7  -1  13   13.91    1.33
  -7  -1  13    6.53    0.80
  -7  -1  14    4.71    0.63
  -7  -1  14    7.91    1.34
  -7  -1  14    7.34    1.26
  -7  -1  14    6.54    1.27
  -7  -1  14    6.86    1.20
  -7  -1  14    6.12    1.18
  -7  -1  14    4.26    0.76
  -7  -1  15    1.43    0.66
  -7  -1  15    1.19    1.26
  -7  -1  15    0.86    1.29
  -7  -1  15    0.68    1.24
  -7  -1  15    0.49    1.16
  -7  -1  15    1.76    1.24
  -7  -1  15   -0.13    0.78
  -7  -1  16    3.62    0.73
  -7  -1  16    3.45    1.21
  -7  -1  16    3.93    1.26
  -7  -1  16    2.67    1.35
  -7  -1  16    3.43    1.27
  -7  -1  16    1.97    1.28
  -7  -1  17    0.52    1.39
  -7  -1  17   -0.07    1.32
  -7  -1  17   -0.10    1.35
  -7  -1  18    1.57    1.46
  -7  -1  18    2.30    1.39
  -7  -1  18    1.71    1.40
  -7  -1  19   26.22    1.78
  -7  -1  19   21.62    1.97
  -7  -1  19   21.86    1.86
  -7  -1  19   22.03    1.89
  -7  -1  20    4.01    1.46
  -7  -1  20   -0.75    1.66
  -7  -1  20    0.22    1.57
  -7  -1  21    0.04    1.89
  -7  -1  21    0.11    1.84
  -7   0  -8    1.56    1.28
  -7   0  -7   47.32    2.30
  -7   0  -7   41.46    1.76
  -7   0  -7   40.91    1.76
  -7   0  -6    0.36    1.12
  -7   0  -6    0.43    0.49
  -7   0  -6    0.27    0.53
  -7   0  -6    0.65    0.53
  -7   0  -5    6.86    1.11
  -7   0  -5    5.57    0.65
  -7   0  -5    4.34    0.69
  -7   0  -5    4.09    0.65
  -7   0  -5    5.26    0.65
  -7   0  -5    5.35    0.77
  -7   0  -4   20.68    1.39
  -7   0  -4   19.01    1.07
  -7   0  -4   17.60    1.05
  -7   0  -4   19.05    1.06
  -7   0  -4   17.69    1.05
  -7   0  -4   17.85    1.13
  -7   0  -4   19.11    1.40
  -7   0  -3    1.99    0.72
  -7   0  -3    1.02    0.68
  -7   0  -3    2.37    0.72
  -7   0  -3    1.76    0.70
  -7   0  -3    2.99    0.77
  -7   0  -3    1.39    0.97
  -7   0  -2   52.96    2.38
  -7   0  -2   51.05    2.38
  -7   0  -2   55.40    2.38
  -7   0  -2   52.55    2.38
  -7   0  -2   54.71    2.41
  -7   0  -2   54.64    2.53
  -7   0  -1   -0.11    0.96
  -7   0  -1    1.78    0.78
  -7   0  -1    1.97    0.74
  -7   0  -1    0.96    0.73
  -7   0  -1    1.53    0.82
  -7   0  -1    1.34    0.74
  -7   0  -1    0.49    0.90
  -7   0   0    1.00    0.76
  -7   0   0    0.82    0.93
  -7   0   0    1.07    0.80
  -7   0   0    1.51    0.77
  -7   0   0   -0.58    0.83
  -7   0   0    1.14    0.75
  -7   0   0    1.21    0.84
  -7   0   1   34.94    1.78
  -7   0   1   34.94    1.71
  -7   0   1   33.44    1.69
  -7   0   1   32.79    1.69
  -7   0   1   30.87    1.72
  -7   0   1   32.71    1.68
  -7   0   1   31.88    1.66
  -7   0   2   40.62    1.86
  -7   0   2   33.13    1.81
  -7   0   2   31.08    1.76
  -7   0   2   31.39    1.76
  -7   0   2   33.69    1.76
  -7   0   2   30.67    1.80
  -7   0   2   36.36    1.67
  -7   0   3  223.70    8.85
  -7   0   3  220.76    8.86
  -7   0   3  208.14    8.84
  -7   0   3  208.58    8.84
  -7   0   3  222.05    8.85
  -7   0   3  221.04    8.85
  -7   0   3  214.50    8.76
  -7   0   4  403.55   15.57
  -7   0   4  378.18   15.58
  -7   0   4  381.26   15.47
  -7   0   5  325.85   13.06
  -7   0   6  253.26   11.20
  -7   0   6  297.10   11.20
  -7   0   6  275.14   11.03
  -7   0   7   75.68    3.49
  -7   0   7   78.22    3.50
  -7   0   7   77.32    3.49
  -7   0   7   87.31    3.52
  -7   0   7   76.30    3.46
  -7   0   7   78.08    3.23
  -7   0   8    0.70    1.03
  -7   0   8    1.08    1.02
  -7   0   8    1.78    1.03
  -7   0   8    1.51    1.01
  -7   0   8    1.81    0.99
  -7   0   8    2.22    0.48
  -7   0   9    7.29    1.09
  -7   0   9    6.42    1.14
  -7   0   9    5.69    1.09
  -7   0   9    6.78    1.09
  -7   0   9    6.02    1.04
  -7   0   9    6.38    0.55
  -7   0  10   17.90    1.44
  -7   0  10   19.50    1.52
  -7   0  10   17.92    1.43
  -7   0  10   18.96    1.42
  -7   0  10   20.15    1.45
  -7   0  10   21.45    0.97
  -7   0  11   15.87    0.72
  -7   0  11   14.96    1.36
  -7   0  11   14.61    1.39
  -7   0  11   13.52    1.33
  -7   0  11   15.63    1.35
  -7   0  11   15.72    1.28
  -7   0  11   11.01    0.78
  -7   0  12   24.92    1.27
  -7   0  12   31.81    1.76
  -7   0  12   34.52    1.83
  -7   0  12   31.52    1.77
  -7   0  12   31.51    1.73
  -7   0  12   33.19    1.75
  -7   0  12   27.31    1.31
  -7   0  13   10.21    0.81
  -7   0  13   15.60    1.44
  -7   0  13   14.97    1.39
  -7   0  13   14.90    1.40
  -7   0  13   17.52    1.39
  -7   0  13   13.90    1.31
  -7   0  13   14.29    0.88
  -7   0  14    3.50    0.66
  -7   0  14    6.20    1.24
  -7   0  14    5.01    1.28
  -7   0  14    4.77    1.23
  -7   0  14    3.87    1.16
  -7   0  14    4.80    1.21
  -7   0  14    6.92    0.74
  -7   0  15    3.35    0.75
  -7   0  15    4.08    1.26
  -7   0  15    3.47    1.25
  -7   0  15    3.80    1.24
  -7   0  15    4.06    1.21
  -7   0  15    4.25    1.25
  -7   0  15    2.75    0.83
  -7   0  16    0.99    0.74
  -7   0  16    2.09    1.30
  -7   0  16    0.63    1.26
  -7   0  16    2.76    1.26
  -7   0  16   -0.76    1.26
  -7   0  16    1.91    1.15
  -7   0  16    0.97    0.84
  -7   0  17   -1.57    1.25
  -7   0  17   -0.89    1.40
  -7   0  17   -1.87    1.33
  -7   0  17    0.13    1.31
  -7   0  18    6.57    1.43
  -7   0  18    7.85    1.59
  -7   0  18    7.41    1.46
  -7   0  19    4.87    1.38
  -7   0  19    2.04    1.38
  -7   0  19    2.37    1.52
  -7   0  19    2.96    1.37
  -7   0  20   -1.73    1.69
  -7   0  21   -4.02    1.84
  -7   0  21   -0.15    1.85
  -7   1  -8   39.31    2.20
  -7   1  -7   10.55    1.30
  -7   1  -7    8.69    0.61
  -7   1  -7    8.21    0.59
  -7   1  -6   41.07    2.13
  -7   1  -6   37.76    1.72
  -7   1  -6   37.93    1.71
  -7   1  -6   40.37    1.72
  -7   1  -5   26.39    1.31
  -7   1  -5   27.06    1.43
  -7   1  -5   26.63    1.33
  -7   1  -5   29.78    1.34
  -7   1  -5   27.09    1.33
  -7   1  -4   61.10    2.62
  -7   1  -4   61.24    2.69
  -7   1  -4   64.28    2.64
  -7   1  -4   59.38    2.63
  -7   1  -4   60.93    2.63
  -7   1  -3   19.98    1.38
  -7   1  -3   22.01    1.15
  -7   1  -3   21.71    1.24
  -7   1  -3   19.67    1.14
  -7   1  -3   21.75    1.18
  -7   1  -3   20.80    1.15
  -7   1  -2   95.01    3.96
  -7   1  -2   88.59    3.83
  -7   1  -2  102.99    3.88
  -7   1  -2   86.96    3.84
  -7   1  -2   88.08    3.84
  -7   1  -2   89.11    3.84
  -7   1  -1   16.15    1.21
  -7   1  -1   13.13    1.07
  -7   1  -1   10.47    1.00
  -7   1   0  253.85   10.27
  -7   1   0  254.74   10.24
  -7   1   0  249.80   10.24
  -7   1   0  251.61   10.23
  -7   1   1  128.28    5.26
  -7   1   1  126.99    5.24
  -7   1   1  126.90    5.25
  -7   1   1  121.97    5.18
  -7   1   2  186.90    7.42
  -7   1   2  180.97    7.42
  -7   1   2  182.22    7.42
  -7   1   2  175.82    7.34
  -7   1   3  619.65   24.78
  -7   1   3  628.74   24.80
  -7   1   3  612.27   24.69
  -7   1   4  198.64    7.98
  -7   1   4  193.24    7.86
  -7   1   5   52.44    2.32
  -7   1   5   53.88    2.39
  -7   1   5   47.02    2.09
  -7   1   6    1.37    0.98
  -7   1   6    3.47    1.00
  -7   1   6    3.26    0.44
  -7   1   7    1.85    1.00
  -7   1   7    2.05    0.98
  -7   1   7    1.08    0.36
  -7   1   8   61.72    2.55
  -7   1   8   66.14    2.59
  -7   1   8   51.47    2.16
  -7   1   9    3.65    1.06
  -7   1   9    2.65    0.96
  -7   1   9    2.49    0.30
  -7   1  10    8.27    0.55
  -7   1  10    6.62    1.14
  -7   1  10    6.24    1.07
  -7   1  10    4.50    0.41
  -7   1  11    1.37    0.53
  -7   1  11    0.16    1.10
  -7   1  11   -0.43    0.97
  -7   1  11   -0.03    0.44
  -7   1  11    0.72    0.39
  -7   1  12    0.76    0.62
  -7   1  12    2.67    1.04
  -7   1  12    3.06    1.10
  -7   1  12    3.00    0.51
  -7   1  12    2.75    0.54
  -7   1  13   -1.10    0.68
  -7   1  13    0.46    1.18
  -7   1  13    1.69    1.01
  -7   1  13    0.95    0.57
  -7   1  13    0.49    0.57
  -7   1  14    0.97    0.69
  -7   1  14    3.71    1.19
  -7   1  14    2.27    1.16
  -7   1  14    2.91    1.20
  -7   1  14    1.46    1.08
  -7   1  14    1.92    0.66
  -7   1  14    2.48    0.65
  -7   1  15   -0.97    0.76
  -7   1  15    0.13    1.27
  -7   1  15    0.24    1.23
  -7   1  15   -0.49    1.22
  -7   1  15   -0.21    1.19
  -7   1  15   -0.24    1.09
  -7   1  15    0.64    0.69
  -7   1  16   61.93    2.85
  -7   1  16   66.33    3.16
  -7   1  16   66.99    3.14
  -7   1  16   66.40    3.13
  -7   1  16   68.99    3.13
  -7   1  16   61.70    3.04
  -7   1  16   63.61    2.82
  -7   1  17   -1.25    0.93
  -7   1  17    0.51    1.16
  -7   1  17    0.41    1.36
  -7   1  17   -0.90    1.29
  -7   1  17    0.67    1.26
  -7   1  18    1.39    1.23
  -7   1  18    0.69    1.36
  -7   1  18   -0.10    1.35
  -7   1  18    0.69    1.48
  -7   1  19    9.66    1.48
  -7   1  19    8.48    1.60
  -7   1  19    6.08    1.46
  -7   1  20   -1.06    1.64
  -7   1  21   -0.07    1.84
  -7   2 -12    0.90    0.67
  -7   2  -9    3.18    1.29
  -7   2  -8   28.29    1.79
  -7   2  -8   23.36    1.07
  -7   2  -8   24.62    1.07
  -7   2  -7   18.82    1.57
  -7   2  -7   19.36    0.99
  -7   2  -7   19.22    0.99
  -7   2  -7   20.11    0.97
  -7   2  -6    4.45    0.65
  -7   2  -6    4.00    0.65
  -7   2  -6    4.49    0.64
  -7   2  -5   42.23    1.89
  -7   2  -4    3.00    1.04
  -7   2  -4    2.30    0.83
  -7   2  -3   26.28    1.59
  -7   2  -3   27.43    1.36
  -7   2  -3   26.46    1.45
  -7   2  -2    4.85    0.99
  -7   2  -2    4.24    0.78
  -7   2  -2    4.79    0.87
  -7   2  -1   83.43    3.53
  -7   2  -1   75.80    3.43
  -7   2  -1   83.53    3.51
  -7   2   0  149.51    6.08
  -7   2   0  146.66    6.06
  -7   2   0  143.95    6.03
  -7   2   1  108.16    4.59
  -7   2   1  105.92    4.57
  -7   2   1  112.00    4.60
  -7   2   2   81.07    3.52
  -7   2   2   81.80    3.53
  -7   2   3    7.51    1.07
  -7   2   3    9.18    0.99
  -7   2   4   18.16    1.17
  -7   2   4   13.40    1.26
  -7   2   5   15.04    1.07
  -7   2   5   10.80    1.18
  -7   2   6  198.14    8.29
  -7   2   6  205.46    8.36
  -7   2   6  211.09    8.39
  -7   2   7   12.13    1.20
  -7   2   7   15.98    1.23
  -7   2   8   20.18    1.40
  -7   2   8   18.55    1.34
  -7   2   9   57.33    2.66
  -7   2   9   56.68    2.69
  -7   2  10    0.48    0.60
  -7   2  10   -0.13    1.03
  -7   2  10   -1.25    1.01
  -7   2  11   16.68    0.95
  -7   2  11   14.50    1.28
  -7   2  11   18.50    1.32
  -7   2  11   13.60    0.69
  -7   2  11   14.05    0.69
  -7   2  12    0.17    0.70
  -7   2  12    0.95    0.98
  -7   2  12    0.84    1.07
  -7   2  12    0.93    0.44
  -7   2  12   -0.11    0.48
  -7   2  13   12.19    0.94
  -7   2  13   11.44    1.30
  -7   2  13    7.73    1.20
  -7   2  13    8.49    0.70
  -7   2  13    9.65    0.72
  -7   2  14   21.71    1.19
  -7   2  14   18.06    1.48
  -7   2  14   15.99    1.39
  -7   2  14   15.69    1.00
  -7   2  15   20.27    1.28
  -7   2  15   17.99    1.49
  -7   2  15   20.31    1.55
  -7   2  15   18.51    1.11
  -7   2  16   32.95    1.76
  -7   2  16   29.99    1.91
  -7   2  16   32.34    1.96
  -7   2  17    6.02    1.09
  -7   2  17    6.61    1.26
  -7   2  17    6.00    1.35
  -7   2  17    5.32    1.34
  -7   2  18   -0.49    1.37
  -7   2  18    0.92    1.36
  -7   2  18   -0.48    1.51
  -7   2  19    2.20    1.55
  -7   2  20   -0.83    1.68
  -7   3  -9   30.67    1.85
  -7   3  -9   22.80    1.05
  -7   3  -9   23.86    1.05
  -7   3  -8    2.65    0.51
  -7   3  -7   18.88    0.99
  -7   3  -6   77.02    3.51
  -7   3  -5   52.91    2.55
  -7   3  -4  252.54   10.33
  -7   3  -3    3.39    1.03
  -7   3  -3    2.74    0.87
  -7   3  -2   26.56    1.56
  -7   3  -2   27.22    1.51
  -7   3  -1   64.20    2.85
  -7   3  -1   66.34    2.83
  -7   3  -1   59.90    2.76
  -7   3   0   13.74    1.15
  -7   3   0   14.28    1.11
  -7   3   0   10.60    1.04
  -7   3   1    9.36    0.97
  -7   3   1    6.46    0.98
  -7   3   2  172.61    7.03
  -7   3   2  170.26    7.06
  -7   3   3    8.10    0.93
  -7   3   3    8.64    1.06
  -7   3   4   12.27    1.05
  -7   3   4   15.24    1.22
  -7   3   5    8.34    1.05
  -7   3   5    7.56    1.04
  -7   3   5    9.11    0.88
  -7   3   6    0.65    0.96
  -7   3   6    0.73    0.96
  -7   3   6    2.26    0.75
  -7   3   7   55.53    2.46
  -7   3   7   54.16    2.60
  -7   3   7   58.98    2.64
  -7   3   8   66.49    2.84
  -7   3   8   65.74    3.01
  -7   3   8   64.66    2.98
  -7   3   9   13.02    0.94
  -7   3   9   13.93    1.21
  -7   3   9   15.38    1.25
  -7   3  10   13.73    0.95
  -7   3  10   11.95    1.23
  -7   3  10   11.26    1.17
  -7   3  11    3.24    0.77
  -7   3  11    3.69    1.07
  -7   3  11    3.47    1.08
  -7   3  11    0.93    0.28
  -7   3  11    1.86    0.34
  -7   3  12   38.06    1.74
  -7   3  12   36.02    1.88
  -7   3  12   39.43    1.99
  -7   3  12   32.03    1.46
  -7   3  12   34.02    1.50
  -7   3  13    0.36    0.85
  -7   3  13   -0.04    0.57
  -7   3  13    0.68    1.14
  -7   3  13   -1.21    1.11
  -7   3  13    0.54    0.49
  -7   3  14   52.99    2.30
  -7   3  14   51.21    2.44
  -7   3  14   48.20    2.40
  -7   3  14   44.30    2.07
  -7   3  15    3.15    1.01
  -7   3  15   -0.08    1.15
  -7   3  15    1.65    1.21
  -7   3  16    3.81    1.09
  -7   3  16    2.49    1.15
  -7   3  17    4.30    1.19
  -7   3  18   16.31    1.51
  -7   3  20   -1.09    1.76
  -7   4 -13   21.14    1.36
  -7   4  -9    1.20    0.58
  -7   4  -9    1.12    0.56
  -7   4  -8   15.38    0.89
  -7   4  -7    1.29    1.13
  -7   4  -7    1.56    0.62
  -7   4  -6   35.66    2.00
  -7   4  -5   31.42    1.86
  -7   4  -4    0.08    1.03
  -7   4  -3    9.26    1.14
  -7   4  -2   78.24    3.43
  -7   4  -2   77.92    3.41
  -7   4  -1   86.49    3.84
  -7   4  -1   91.47    3.82
  -7   4   0    5.33    0.92
  -7   4   1   12.77    1.06
  -7   4   2   25.71    1.40
  -7   4   2   24.95    1.49
  -7   4   2   25.91    1.51
  -7   4   3  127.11    5.27
  -7   4   3  128.46    5.35
  -7   4   4    4.16    0.76
  -7   4   4    0.64    0.95
  -7   4   5    1.38    0.71
  -7   4   5    3.47    0.99
  -7   4   5    5.54    1.04
  -7   4   6    8.56    0.82
  -7   4   6   10.01    1.09
  -7   4   6   10.59    1.08
  -7   4   7    1.74    0.98
  -7   4   7    2.77    1.00
  -7   4   7    3.35    0.69
  -7   4   8   72.81    3.05
  -7   4   8   69.84    3.09
  -7   4   8   73.90    3.23
  -7   4   8   72.85    3.27
  -7   4   9   38.85    1.83
  -7   4   9   39.68    1.91
  -7   4   9   43.40    2.07
  -7   4   9   44.49    2.12
  -7   4  10   -0.16    0.81
  -7   4  10    0.08    0.63
  -7   4  10    0.32    0.97
  -7   4  10    0.26    1.01
  -7   4  11    7.99    0.93
  -7   4  11    4.83    0.54
  -7   4  11    6.24    0.71
  -7   4  11    8.73    1.17
  -7   4  11    7.94    1.10
  -7   4  11    6.56    0.49
  -7   4  12    6.81    0.99
  -7   4  12    5.77    0.65
  -7   4  12    6.12    1.12
  -7   4  12    6.68    1.21
  -7   4  12    8.37    0.58
  -7   4  13    5.99    1.02
  -7   4  13    4.59    1.20
  -7   4  13    4.13    1.09
  -7   4  13    5.20    0.58
  -7   4  14    0.99    1.03
  -7   4  14   -1.30    0.82
  -7   4  14    1.10    1.12
  -7   4  14    1.35    1.15
  -7   4  15    5.64    1.16
  -7   4  15    4.50    1.19
  -7   4  16    0.30    1.17
  -7   4  17    3.31    1.33
  -7   4  18    3.07    1.41
  -7   5 -11  114.91    4.67
  -7   5 -11  113.39    4.67
  -7   5 -10   26.69    1.31
  -7   5 -10   26.03    1.32
  -7   5  -9    2.15    0.67
  -7   5  -9    2.90    0.71
  -7   5  -8   11.86    1.45
  -7   5  -8   11.17    0.86
  -7   5  -7   -0.16    1.15
  -7   5  -7    0.08    0.72
  -7   5  -6   44.93    2.32
  -7   5  -6   44.40    2.04
  -7   5  -5    4.31    1.11
  -7   5  -4   42.58    2.18
  -7   5  -3    8.10    1.09
  -7   5  -2   10.59    1.16
  -7   5  -1    3.50    0.93
  -7   5   0    6.51    0.96
  -7   5   1   69.82    3.15
  -7   5   1   74.62    3.21
  -7   5   2    4.41    0.67
  -7   5   2    3.73    0.85
  -7   5   2    5.08    1.00
  -7   5   3  108.12    4.44
  -7   5   3   99.97    4.34
  -7   5   3  122.06    4.56
  -7   5   4    8.81    0.80
  -7   5   4    7.25    0.58
  -7   5   4    9.06    1.06
  -7   5   5   61.20    2.46
  -7   5   5   53.66    2.32
  -7   5   5   61.11    2.63
  -7   5   6    3.27    0.67
  -7   5   6    1.08    0.33
  -7   5   6    3.51    0.99
  -7   5   7  138.52    5.74
  -7   5   7  146.91    5.91
  -7   5   8   18.64    1.15
  -7   5   8   19.04    0.92
  -7   5   8   19.81    1.28
  -7   5   9    3.25    0.59
  -7   5   9    1.86    0.85
  -7   5   9    3.08    1.02
  -7   5   9    2.48    0.41
  -7   5  10    0.33    0.47
  -7   5  10    0.65    0.55
  -7   5  10    0.29    0.92
  -7   5  10    1.03    1.02
  -7   5  10   -0.69    0.44
  -7   5  11    0.66    0.93
  -7   5  11    0.82    0.54
  -7   5  11   -0.41    0.55
  -7   5  11    0.52    1.04
  -7   5  11    0.47    0.50
  -7   5  12   38.31    1.92
  -7   5  12   37.39    1.96
  -7   5  12   34.07    1.59
  -7   5  13    3.66    1.10
  -7   5  13    2.39    1.13
  -7   5  13    5.12    0.66
  -7   5  14    9.40    1.28
  -7   5  14   11.31    1.26
  -7   5  15   -0.26    1.19
  -7   5  16   18.75    1.64
  -7   5  17    4.49    1.48
  -7   5  18    0.30    1.58
  -7   6 -14   23.46    1.69
  -7   6 -13   13.36    0.85
  -7   6 -13   14.16    0.85
  -7   6 -12    7.18    0.77
  -7   6 -12    7.98    0.78
  -7   6 -11   12.54    0.93
  -7   6 -11   11.52    0.92
  -7   6 -10   46.85    2.18
  -7   6 -10   47.65    2.16
  -7   6  -9    0.97    0.78
  -7   6  -9    1.07    0.83
  -7   6  -8    0.78    1.28
  -7   6  -8   -0.50    0.80
  -7   6  -7   16.15    1.47
  -7   6  -7   16.87    1.12
  -7   6  -6    2.75    1.16
  -7   6  -6    3.26    0.83
  -7   6  -5   16.47    1.40
  -7   6  -5   16.26    1.17
  -7   6  -4   17.03    1.38
  -7   6  -3    2.40    0.96
  -7   6  -3    3.27    1.03
  -7   6  -2   17.40    1.27
  -7   6  -2   17.95    1.32
  -7   6  -1    7.42    0.94
  -7   6  -1    7.72    1.05
  -7   6   0  277.42   11.33
  -7   6   0  283.80   11.37
  -7   6   1    8.77    0.94
  -7   6   1    7.39    0.84
  -7   6   1    6.00    1.04
  -7   6   2   76.93    3.28
  -7   6   2   76.56    3.35
  -7   6   2   81.53    3.46
  -7   6   3    3.17    0.79
  -7   6   3    3.47    0.68
  -7   6   3    4.01    1.01
  -7   6   4   31.45    1.56
  -7   6   4   36.24    1.79
  -7   6   4   30.96    1.48
  -7   6   5    7.04    0.79
  -7   6   5   11.12    1.13
  -7   6   5    6.85    0.66
  -7   6   6   45.09    1.99
  -7   6   6   51.71    2.25
  -7   6   6   42.62    1.92
  -7   6   7   27.16    1.30
  -7   6   7   26.96    1.53
  -7   6   7   29.58    1.64
  -7   6   7   25.70    1.23
  -7   6   8    0.26    0.92
  -7   6   8    0.09    0.53
  -7   6   8    1.01    1.01
  -7   6   8    0.11    0.49
  -7   6   9    1.48    0.50
  -7   6   9    2.81    0.93
  -7   6   9    1.67    1.02
  -7   6   9    2.74    0.56
  -7   6  10    1.54    0.98
  -7   6  10   -0.59    0.45
  -7   6  10    0.96    1.07
  -7   6  10   -0.01    0.56
  -7   6  11  111.24    4.64
  -7   6  11  116.52    4.63
  -7   6  11  102.19    4.39
  -7   6  12    8.46    1.23
  -7   6  12    9.63    1.20
  -7   6  12    8.27    0.77
  -7   6  13    5.55    1.26
  -7   6  13    6.78    1.19
  -7   6  14   -0.78    1.29
  -7   6  15   25.88    1.87
  -7   6  16   -0.17    1.49
  -7   6  17    0.46    1.62
  -7   6  18    4.96    1.88
  -7   6  19    1.40    2.19
  -7   7 -14    4.81    1.36
  -7   7 -13   29.39    1.52
  -7   7 -13   29.79    1.50
  -7   7 -12   -0.13    0.81
  -7   7 -12   -1.00    0.82
  -7   7 -11   14.25    1.09
  -7   7 -11   13.04    1.07
  -7   7 -10    9.03    1.06
  -7   7 -10    6.51    1.00
  -7   7  -9    7.44    1.04
  -7   7  -9    9.41    1.02
  -7   7  -8   -0.64    1.33
  -7   7  -8    0.60    0.86
  -7   7  -7    1.57    1.25
  -7   7  -7    1.05    0.91
  -7   7  -6   92.36    4.19
  -7   7  -6   94.60    4.21
  -7   7  -6   95.96    4.05
  -7   7  -5    3.03    1.17
  -7   7  -5    2.42    1.15
  -7   7  -5    2.55    0.90
  -7   7  -4    5.80    1.08
  -7   7  -4    5.81    1.15
  -7   7  -4    8.62    1.03
  -7   7  -3   25.70    1.64
  -7   7  -3   28.32    1.66
  -7   7  -2   99.10    4.25
  -7   7  -2   98.99    4.28
  -7   7  -1   13.47    1.19
  -7   7  -1   15.99    1.21
  -7   7   0   93.15    3.99
  -7   7   0   92.62    3.97
  -7   7   1   11.80    1.00
  -7   7   1   11.58    1.06
  -7   7   2   32.80    1.69
  -7   7   2   35.13    1.68
  -7   7   3   19.12    1.19
  -7   7   3   20.77    1.15
  -7   7   4   58.32    2.52
  -7   7   4   58.47    2.69
  -7   7   4   56.02    2.49
  -7   7   5   13.13    0.93
  -7   7   5   14.14    1.26
  -7   7   5   14.48    0.93
  -7   7   6   68.03    2.91
  -7   7   6   71.46    3.14
  -7   7   6   69.08    2.92
  -7   7   7    1.03    0.96
  -7   7   7    0.32    0.55
  -7   7   7   -0.17    0.99
  -7   7   7    0.81    0.62
  -7   7   8   92.72    3.93
  -7   7   8  104.22    4.22
  -7   7   8  104.53    4.23
  -7   7   8   97.89    4.00
  -7   7   9    1.53    1.11
  -7   7   9    2.77    1.08
  -7   7   9    1.24    0.67
  -7   7  10   14.11    1.28
  -7   7  10   13.30    1.30
  -7   7  10   10.61    0.90
  -7   7  11    3.03    1.19
  -7   7  11    3.20    1.11
  -7   7  11    4.20    0.75
  -7   7  12   17.70    1.56
  -7   7  12   17.53    1.46
  -7   7  13   81.50    3.76
  -7   7  14    0.26    1.38
  -7   7  15    0.59    1.48
  -7   7  16    6.89    1.81
  -7   7  17   -2.00    2.16
  -7   7  18   -0.56    2.18
  -7   7  19    2.10    2.39
  -7   8 -14    7.42    0.93
  -7   8 -14    7.24    0.92
  -7   8 -13    0.52    0.90
  -7   8 -13    0.50    0.90
  -7   8 -12    1.96    0.92
  -7   8 -12    0.98    0.91
  -7   8 -11   50.25    2.45
  -7   8 -11   52.87    2.46
  -7   8 -10    0.42    0.99
  -7   8 -10    0.42    0.95
  -7   8  -9    1.35    0.99
  -7   8  -9   -1.07    1.06
  -7   8  -8    7.08    1.44
  -7   8  -8   10.59    1.08
  -7   8  -8    6.62    1.12
  -7   8  -7    1.32    1.32
  -7   8  -7    1.21    1.29
  -7   8  -7    2.88    1.01
  -7   8  -6    6.04    1.29
  -7   8  -6    4.43    1.31
  -7   8  -6    6.49    1.07
  -7   8  -5   94.64    4.32
  -7   8  -5   99.15    4.31
  -7   8  -5   97.59    4.20
  -7   8  -4  158.37    6.83
  -7   8  -4  161.00    6.86
  -7   8  -4  169.82    6.80
  -7   8  -3    0.08    1.07
  -7   8  -3   -0.41    1.10
  -7   8  -3    1.01    1.01
  -7   8  -2  115.90    5.00
  -7   8  -2  115.02    4.98
  -7   8  -2  119.33    4.99
  -7   8  -1    2.42    1.00
  -7   8  -1    0.88    0.97
  -7   8   0    2.17    0.93
  -7   8   0    1.17    0.94
  -7   8   1   12.88    1.11
  -7   8   1   14.77    1.14
  -7   8   2   45.04    2.17
  -7   8   2   47.11    2.17
  -7   8   3    0.44    0.80
  -7   8   3   -0.94    0.77
  -7   8   4   39.27    1.81
  -7   8   4   36.94    1.82
  -7   8   5   12.37    0.91
  -7   8   5   12.28    0.99
  -7   8   6    2.85    0.63
  -7   8   6    2.51    0.76
  -7   8   7   64.81    2.93
  -7   8   7   61.14    2.71
  -7   8   8  207.03    8.23
  -7   8   8  193.23    8.04
  -7   8   9   66.16    3.11
  -7   8   9   65.64    2.86
  -7   8  10   11.87    1.40
  -7   8  10   12.08    1.03
  -7   8  11   16.58    1.57
  -7   8  12   72.89    3.50
  -7   8  13    2.39    1.41
  -7   8  14   -0.79    1.52
  -7   8  15    0.72    1.71
  -7   8  16    0.36    1.96
  -7   8  17    2.76    2.19
  -7   8  18    5.93    2.48
  -7   8  19   -1.22    2.73
  -7   9 -14   -0.31    0.91
  -7   9 -14   -0.11    0.94
  -7   9 -13    2.68    1.03
  -7   9 -13    1.95    1.02
  -7   9 -12    9.35    1.19
  -7   9 -12    9.68    1.18
  -7   9 -11   21.63    1.56
  -7   9 -11   23.72    1.60
  -7   9 -10   -1.15    1.51
  -7   9 -10    2.89    1.08
  -7   9 -10    2.22    1.11
  -7   9  -9  152.12    6.78
  -7   9  -9  160.54    6.65
  -7   9  -9  158.70    6.62
  -7   9  -8   -1.10    1.43
  -7   9  -8   -1.92    1.22
  -7   9  -8   -0.82    1.13
  -7   9  -7  409.99   15.86
  -7   9  -7  387.02   15.83
  -7   9  -7  375.34   15.70
  -7   9  -6   26.62    1.85
  -7   9  -6   25.36    1.85
  -7   9  -6   25.25    1.68
  -7   9  -5  495.53   20.06
  -7   9  -5  484.71   20.05
  -7   9  -5  505.24   20.00
  -7   9  -4   10.17    1.33
  -7   9  -4    9.00    1.32
  -7   9  -4   11.08    1.24
  -7   9  -3   12.19    1.31
  -7   9  -3   12.13    1.33
  -7   9  -3   13.86    1.25
  -7   9  -2    5.43    1.14
  -7   9  -2    3.98    1.13
  -7   9  -2    4.09    1.15
  -7   9  -1    0.31    1.02
  -7   9  -1    1.37    1.03
  -7   9  -1    1.25    1.10
  -7   9   0   32.06    1.74
  -7   9   0   32.14    1.86
  -7   9   0   29.49    1.74
  -7   9   1   18.00    1.29
  -7   9   1   18.01    1.28
  -7   9   2    9.58    1.04
  -7   9   2   11.08    1.10
  -7   9   3   14.46    1.16
  -7   9   3   15.89    1.12
  -7   9   4    0.82    0.74
  -7   9   4    1.45    0.87
  -7   9   5   11.79    1.08
  -7   9   6    9.85    1.03
  -7   9   7  134.81    5.59
  -7   9   7  127.11    5.40
  -7   9   8    1.02    1.28
  -7   9   8   -0.23    0.89
  -7   9   9   40.89    2.34
  -7   9   9   43.96    2.06
  -7   9  10   11.52    1.54
  -7   9  11   53.52    2.83
  -7   9  12   16.26    1.74
  -7   9  13    3.02    1.60
  -7   9  14    8.44    1.93
  -7   9  15    1.40    2.07
  -7   9  16   -0.09    2.24
  -7   9  17    3.33    2.49
  -7   9  18    8.47    2.83
  -7   9  19   18.88    3.20
  -7  10 -14    1.61    1.12
  -7  10 -14    0.88    1.10
  -7  10 -13    0.83    1.17
  -7  10 -13    2.15    1.16
  -7  10 -12   -0.14    1.67
  -7  10 -12    2.05    1.18
  -7  10 -12    1.23    1.19
  -7  10 -11   16.61    1.96
  -7  10 -11   18.05    1.53
  -7  10 -11   14.79    1.48
  -7  10 -10   79.26    3.90
  -7  10 -10   80.50    3.66
  -7  10 -10   79.47    3.69
  -7  10  -9    8.27    1.59
  -7  10  -9    8.61    1.39
  -7  10  -9    7.42    1.30
  -7  10  -8    0.15    1.46
  -7  10  -8    0.30    1.22
  -7  10  -8    2.67    1.29
  -7  10  -7   52.11    2.82
  -7  10  -7   52.51    2.65
  -7  10  -7   56.83    2.71
  -7  10  -7   52.66    2.74
  -7  10  -6    9.00    1.48
  -7  10  -6    7.68    1.52
  -7  10  -6    8.75    1.30
  -7  10  -5    3.17    1.37
  -7  10  -5    0.13    1.31
  -7  10  -5    1.60    1.22
  -7  10  -4   62.21    3.13
  -7  10  -4   62.54    3.14
  -7  10  -4   69.69    3.12
  -7  10  -3   33.33    1.99
  -7  10  -3   32.97    1.98
  -7  10  -3   34.47    1.98
  -7  10  -2    6.27    1.18
  -7  10  -2    6.68    1.24
  -7  10  -2    6.34    1.20
  -7  10  -1   11.62    1.28
  -7  10  -1   13.65    1.35
  -7  10  -1   14.81    1.43
  -7  10   0   20.24    1.46
  -7  10   0   23.03    1.51
  -7  10   1    7.72    1.08
  -7  10   1    7.49    1.16
  -7  10   2    9.45    1.21
  -7  10   2   14.07    1.45
  -7  10   3   72.07    3.25
  -7  10   4   49.71    2.39
  -7  10   5    2.18    1.03
  -7  10   6   33.67    1.84
  -7  10   7   22.09    1.82
  -7  10   7   24.38    1.54
  -7  10   8   98.82    4.45
  -7  10   8   98.44    4.24
  -7  10   9   -0.60    1.43
  -7  10  10    1.28    1.49
  -7  10  11    1.67    1.52
  -7  10  12   21.65    2.01
  -7  10  13    0.58    1.83
  -7  10  14   12.19    2.28
  -7  10  15    0.04    2.32
  -7  10  16   -0.46    2.59
  -7  10  17    3.89    2.83
  -7  10  18    6.30    3.18
  -7  11 -15    0.68    1.22
  -7  11 -15    1.08    1.22
  -7  11 -14    1.49    2.01
  -7  11 -14    1.32    1.35
  -7  11 -14    2.01    1.35
  -7  11 -13    1.78    1.91
  -7  11 -13    0.95    1.29
  -7  11 -13    2.45    1.32
  -7  11 -12    0.10    1.82
  -7  11 -12    2.09    1.30
  -7  11 -12    1.53    1.32
  -7  11 -11   33.10    2.39
  -7  11 -11   29.27    1.97
  -7  11 -11   29.67    1.98
  -7  11 -10   22.79    2.10
  -7  11 -10   19.96    1.74
  -7  11 -10   23.84    1.81
  -7  11  -9    3.19    1.65
  -7  11  -9    4.73    1.31
  -7  11  -9    4.17    1.36
  -7  11  -8   47.54    2.70
  -7  11  -8   47.03    2.58
  -7  11  -8   47.49    2.54
  -7  11  -7   16.29    1.78
  -7  11  -7   16.71    1.68
  -7  11  -7   16.77    1.62
  -7  11  -6   -1.05    1.52
  -7  11  -6   -0.83    1.42
  -7  11  -6   -1.14    1.28
  -7  11  -5  102.85    4.67
  -7  11  -5  104.10    4.66
  -7  11  -5  104.96    4.62
  -7  11  -4   51.46    2.69
  -7  11  -3    4.59    1.32
  -7  11  -2   15.22    1.46
  -7  11  -1    0.35    1.19
  -7  11   0   35.18    2.01
  -7  11   1   38.33    2.10
  -7  11   2   89.52    3.97
  -7  11   3  125.01    5.33
  -7  11   4   50.75    2.51
  -7  11   5   36.13    1.98
  -7  11   6   29.56    1.77
  -7  11   7   30.89    2.04
  -7  11   7   28.88    1.74
  -7  11   8   -0.64    1.47
  -7  11   9   13.88    1.75
  -7  11  10    0.92    1.58
  -7  11  11    0.04    1.78
  -7  11  12    2.40    2.00
  -7  11  13    0.22    2.24
  -7  11  14    0.14    2.40
  -7  11  15   11.00    2.75
  -7  11  16    6.00    2.98
  -7  12 -15    0.88    1.42
  -7  12 -15   -0.59    1.38
  -7  12 -15   -2.51    2.40
  -7  12 -14    4.21    1.49
  -7  12 -14    2.83    1.46
  -7  12 -14    2.79    2.21
  -7  12 -13   -0.07    1.42
  -7  12 -13   -1.79    1.42
  -7  12 -13   -0.16    2.02
  -7  12 -12   -1.48    1.42
  -7  12 -12    0.26    1.44
  -7  12 -12   -1.17    1.95
  -7  12 -11    3.79    1.46
  -7  12 -11    1.63    1.39
  -7  12 -11    0.39    1.81
  -7  12 -10   19.47    1.83
  -7  12 -10   21.80    1.82
  -7  12 -10   16.55    2.10
  -7  12  -9    0.59    1.39
  -7  12  -9    0.90    1.43
  -7  12  -9    0.09    1.69
  -7  12  -8    6.34    1.43
  -7  12  -8    8.20    1.52
  -7  12  -8    5.84    1.75
  -7  12  -7   17.92    1.72
  -7  12  -7   18.36    1.80
  -7  12  -7   19.99    1.93
  -7  12  -6    4.61    1.55
  -7  12  -6    6.92    1.50
  -7  12  -6    2.77    1.58
  -7  12  -5  113.60    5.09
  -7  12  -4    6.32    1.52
  -7  12  -3    3.34    1.39
  -7  12  -2   87.99    4.03
  -7  12  -1   18.12    1.62
  -7  12   0   13.88    1.46
  -7  12   1    1.18    1.22
  -7  12   2   30.43    1.90
  -7  12   3   25.26    1.73
  -7  12   4  148.80    6.30
  -7  12   5    1.97    1.21
  -7  12   6    8.55    1.31
  -7  12   7    1.91    1.49
  -7  12   8    1.71    1.60
  -7  12   9   12.45    1.91
  -7  12  10    0.09    1.91
  -7  12  11   -2.42    2.15
  -7  12  12    4.52    2.33
  -7  12  13    2.24    2.49
  -7  12  14   -0.69    2.73
  -7  13 -16   -1.10    2.87
  -7  13 -15    1.99    1.52
  -7  13 -15    4.20    1.56
  -7  13 -15    0.82    2.64
  -7  13 -14   -1.34    1.57
  -7  13 -14   -0.72    1.55
  -7  13 -14    1.81    2.47
  -7  13 -13    0.81    1.48
  -7  13 -13    1.95    1.54
  -7  13 -13   -1.27    2.32
  -7  13 -12    0.88    1.56
  -7  13 -12    1.57    1.55
  -7  13 -12    1.43    2.15
  -7  13 -11    2.13    1.56
  -7  13 -11   -1.25    1.54
  -7  13 -11    0.56    1.95
  -7  13 -10    5.03    1.58
  -7  13 -10    5.73    1.60
  -7  13 -10    3.22    1.90
  -7  13  -9    3.16    1.57
  -7  13  -9    4.18    1.61
  -7  13  -9    3.67    1.87
  -7  13  -8    1.38    1.54
  -7  13  -8    2.87    1.64
  -7  13  -8    2.07    1.81
  -7  13  -7    0.04    1.49
  -7  13  -7    3.77    1.55
  -7  13  -7    1.54    1.71
  -7  13  -6   16.55    1.77
  -7  13  -6   14.85    1.82
  -7  13  -6   14.15    1.85
  -7  13  -5   -0.13    1.61
  -7  13  -5   -0.41    1.54
  -7  13  -5    3.00    1.60
  -7  13  -4   -0.27    1.60
  -7  13  -4   -2.07    1.54
  -7  13  -4   -0.47    1.58
  -7  13  -3    9.35    1.63
  -7  13  -2    2.90    1.52
  -7  13  -1   63.02    3.14
  -7  13   0    2.60    1.38
  -7  13   1    0.60    1.39
  -7  13   2    2.07    1.36
  -7  13   3    2.13    1.35
  -7  13   4   27.22    1.93
  -7  13   5   14.42    1.60
  -7  13   7    4.81    1.77
  -7  13   8    5.06    1.92
  -7  13   9    9.42    2.13
  -7  13  10   -1.36    2.24
  -7  13  11    1.35    2.53
  -7  13  12    0.90    2.70
  -7  14 -15   14.84    1.91
  -7  14 -15   13.18    1.91
  -7  14 -15   18.72    3.12
  -7  14 -14   -0.53    1.63
  -7  14 -14    0.89    1.69
  -7  14 -14    0.18    2.78
  -7  14 -13   -0.04    1.67
  -7  14 -13    0.58    1.62
  -7  14 -13   -0.34    2.56
  -7  14 -12    0.66    1.61
  -7  14 -12    1.40    1.65
  -7  14 -12    3.19    2.46
  -7  14 -11    2.74    1.68
  -7  14 -11    3.04    1.69
  -7  14 -11    0.80    2.30
  -7  14 -10    6.85    1.73
  -7  14 -10    8.20    1.74
  -7  14 -10    9.88    2.24
  -7  14  -9    2.97    1.65
  -7  14  -9    0.52    1.67
  -7  14  -9    0.10    2.01
  -7  14  -8    3.65    1.62
  -7  14  -8    4.32    1.72
  -7  14  -8    3.29    1.93
  -7  14  -7    6.97    1.74
  -7  14  -7    6.17    1.68
  -7  14  -7   10.36    1.95
  -7  14  -6    2.42    1.60
  -7  14  -6    0.87    1.65
  -7  14  -6    2.70    1.78
  -7  14  -5    5.50    1.71
  -7  14  -5    6.55    1.81
  -7  14  -5    6.51    1.74
  -7  14  -4    5.55    1.65
  -7  14  -4    2.01    1.68
  -7  14  -4    2.64    1.66
  -7  14  -3    8.15    1.71
  -7  14  -2    5.51    1.64
  -7  14  -1    2.69    1.61
  -7  14   0    6.90    1.64
  -7  14   1    5.84    1.62
  -7  14   2    7.22    1.63
  -7  14   3    7.84    1.66
  -7  14   4   -0.88    1.62
  -7  14   8    7.43    2.29
  -7  14   9    3.05    2.46
  -7  14  10   -0.80    2.65
  -7  15 -15   21.54    2.22
  -7  15 -15   22.32    2.24
  -7  15 -14   -0.19    1.81
  -7  15 -14   -0.64    1.79
  -7  15 -14    3.09    3.16
  -7  15 -13    1.42    1.81
  -7  15 -13    1.77    1.81
  -7  15 -13    4.46    2.96
  -7  15 -12    6.09    1.86
  -7  15 -12    6.70    1.86
  -7  15 -12    5.77    2.85
  -7  15 -11   11.53    1.97
  -7  15 -11   14.50    2.00
  -7  15 -11   14.90    2.86
  -7  15 -10    2.90    1.74
  -7  15 -10    1.61    1.79
  -7  15 -10    1.92    2.58
  -7  15  -9   10.67    1.92
  -7  15  -9   10.36    1.92
  -7  15  -9    8.15    2.51
  -7  15  -8   20.36    2.10
  -7  15  -8   17.01    2.11
  -7  15  -8   16.50    2.53
  -7  15  -7    1.82    1.74
  -7  15  -7   -1.12    1.71
  -7  15  -7   -0.05    2.25
  -7  15  -6    0.05    1.76
  -7  15  -6    0.39    1.72
  -7  15  -6    1.29    2.07
  -7  15  -5    6.31    1.84
  -7  15  -5    8.41    1.79
  -7  15  -5    7.81    2.14
  -7  15  -4    7.31    1.80
  -7  15  -4    5.93    1.82
  -7  15  -4    6.82    2.05
  -7  15  -3    1.05    1.98
  -7  15  -2    0.72    1.97
  -7  15  -1   -0.05    1.77
  -7  15  -1   -0.15    1.68
  -7  15  -1    0.13    2.04
  -7  15   0   -1.10    1.71
  -7  15   0    0.65    1.78
  -7  15   0    1.43    1.91
  -7  15   1    4.84    1.84
  -7  15   1    4.35    1.75
  -7  15   1    8.72    2.03
  -7  15   2   -1.26    1.93
  -7  16 -12   -4.86    3.23
  -7  16 -11    0.06    2.96
  -7  16 -10    1.50    2.98
  -7  16  -9    0.16    1.86
  -7  16  -9    0.55    1.89
  -7  16  -9    0.28    2.78
  -7  16  -8   -1.11    1.90
  -7  16  -8   -2.84    1.90
  -7  16  -8   -0.32    2.74
  -7  16  -7    1.32    1.87
  -7  16  -7    1.68    1.92
  -7  16  -7   -0.74    2.59
  -7  16  -6    2.59    1.90
  -7  16  -6    1.58    1.91
  -7  16  -6   -0.46    2.55
  -7  16  -5    0.74    1.84
  -7  16  -5    1.91    1.80
  -7  16  -5   -0.40    2.44
  -7  16  -4   -0.06    1.87
  -7  16  -4    1.65    1.82
  -7  16  -4    0.58    2.38
  -7  16  -3    3.24    2.36
  -7  16  -2    3.73    2.33
  -7  16  -1   -0.50    2.33
  -7  16   0   -1.15    2.31
  -7  16   1    0.52    2.34
  -7  17 -10    2.24    3.29
  -7  17  -9   -2.12    3.23
  -7  17  -8    2.80    3.14
  -7  17  -7   -0.95    2.95
  -7  17  -6   -0.27    2.87
  -7  17  -5    1.37    2.88
  -7  17  -4    5.34    2.78
  -7  17  -3    1.92    2.79
  -7  17  -2    3.02    2.78
  -7  17  -1    5.02    2.82
  -7  18  -7    2.66    3.38
  -7  18  -6   -2.19    3.33
  -7  18  -5    1.79    3.24
  -7  18  -4    2.64    3.28
  -7  18  -3    8.19    3.22
  -6 -14  -1    1.52    1.87
  -6 -14   0    8.22    1.96
  -6 -14   1    2.12    1.89
  -6 -14   2   -0.05    1.90
  -6 -14   3    4.34    1.99
  -6 -14   4    2.75    1.97
  -6 -14   5    4.09    1.92
  -6 -14   6    7.93    2.05
  -6 -14   7    7.43    2.05
  -6 -14   8    5.09    2.03
  -6 -14   9    3.70    2.02
  -6 -14  10   -2.15    2.09
  -6 -13  -2    3.16    1.78
  -6 -13  -1    4.81    1.82
  -6 -13   0    2.05    1.75
  -6 -13   1   -0.05    1.72
  -6 -13   2    4.63    1.81
  -6 -13   3    0.98    1.79
  -6 -13   4    4.64    1.84
  -6 -13   5    4.50    1.85
  -6 -13   6    3.70    1.79
  -6 -13   7    6.32    1.86
  -6 -13   8   24.23    2.27
  -6 -12  -3   16.03    1.92
  -6 -12  -2    9.53    1.76
  -6 -12  -1    5.93    1.68
  -6 -12   0    2.14    1.64
  -6 -12   1    1.24    1.65
  -6 -12   2    4.65    1.72
  -6 -12   3    6.14    1.74
  -6 -12   4   10.52    1.83
  -6 -12   5    7.46    1.86
  -6 -12   6    2.32    1.66
  -6 -11  -4    6.14    1.59
  -6 -11  -3   24.74    2.01
  -6 -11  -2   19.64    1.87
  -6 -11  -1    3.41    1.53
  -6 -11   0    2.35    1.55
  -6 -11   1    0.29    1.57
  -6 -11   2    8.36    1.68
  -6 -11   3   -1.78    1.61
  -6 -11   4    1.55    1.57
  -6 -10  -4    3.17    1.43
  -6 -10  -3    5.24    1.45
  -6 -10  -2    6.47    1.49
  -6 -10  -1   13.02    1.62
  -6 -10   0   48.99    2.72
  -6 -10   1    3.10    1.50
  -6 -10   1    0.99    1.30
  -6 -10   2   34.42    2.19
  -6 -10   2   38.78    2.33
  -6 -10   8   -1.96    1.56
  -6 -10   9   17.71    1.85
  -6 -10  10   -0.89    1.57
  -6 -10  11    7.58    1.70
  -6 -10  14    0.69    1.76
  -6 -10  15   -1.37    1.80
  -6 -10  16    7.57    1.97
  -6 -10  17    6.42    2.07
  -6 -10  18    0.66    2.05
  -6 -10  21    1.27    2.96
  -6  -9  -5    1.32    1.27
  -6  -9  -4    4.00    1.30
  -6  -9  -3   11.42    1.48
  -6  -9  -2    8.58    1.42
  -6  -9  -1    2.93    1.37
  -6  -9  -1    4.49    1.08
  -6  -9   0   38.45    2.16
  -6  -9   0   41.05    2.33
  -6  -9   1    2.70    1.24
  -6  -9   1    4.98    1.46
  -6  -9   1    5.38    1.41
  -6  -9   2    0.95    1.24
  -6  -9   2    1.78    1.37
  -6  -9   2    2.91    1.35
  -6  -9   3    0.66    1.22
  -6  -9   3    0.45    1.29
  -6  -9   3   -1.03    1.36
  -6  -9   3   -2.85    1.44
  -6  -9   4   -1.55    1.20
  -6  -9   4   -0.16    1.31
  -6  -9   4    0.03    1.30
  -6  -9   4   -0.88    1.38
  -6  -9   4    0.41    1.39
  -6  -9   5   61.60    3.07
  -6  -9   5   61.20    3.10
  -6  -9   5   64.25    3.14
  -6  -9   5   60.25    3.15
  -6  -9   6    3.44    1.43
  -6  -9   6    2.10    1.44
  -6  -9   6    3.95    1.51
  -6  -9   7    5.41    1.52
  -6  -9   7    4.57    1.52
  -6  -9   7    6.57    1.59
  -6  -9   8   22.14    1.88
  -6  -9   9    8.14    1.60
  -6  -9  10    8.70    1.59
  -6  -9  13    2.51    1.58
  -6  -9  14   -1.30    1.59
  -6  -9  15   55.91    3.19
  -6  -9  16    3.75    1.73
  -6  -9  17    3.74    1.88
  -6  -9  18    0.62    1.95
  -6  -9  19    4.37    2.21
  -6  -9  20    2.73    2.40
  -6  -9  21    3.15    2.81
  -6  -9  22    4.22    3.05
  -6  -8  -5    2.09    1.14
  -6  -8  -4   24.93    1.70
  -6  -8  -3    2.20    1.24
  -6  -8  -3    0.59    0.83
  -6  -8  -2    0.16    0.97
  -6  -8  -2    3.23    1.23
  -6  -8  -1    1.18    1.00
  -6  -8  -1   -0.76    1.21
  -6  -8  -1    1.06    1.20
  -6  -8  -1   -0.44    1.26
  -6  -8   0   13.62    1.31
  -6  -8   0   14.75    1.53
  -6  -8   0   15.60    1.45
  -6  -8   1   13.03    1.37
  -6  -8   1   15.13    1.42
  -6  -8   1   14.63    1.47
  -6  -8   2   22.82    1.62
  -6  -8   2   23.15    1.62
  -6  -8   2   22.63    1.78
  -6  -8   2   21.84    1.73
  -6  -8   3   36.17    2.13
  -6  -8   3   39.37    2.21
  -6  -8   3   35.52    2.16
  -6  -8   3   41.63    2.27
  -6  -8   3   44.49    2.33
  -6  -8   4   41.21    2.22
  -6  -8   4   41.00    2.33
  -6  -8   4   42.61    2.34
  -6  -8   4   46.26    2.39
  -6  -8   4   46.63    2.42
  -6  -8   5    4.96    1.10
  -6  -8   5    5.96    1.37
  -6  -8   5    4.84    1.35
  -6  -8   5    3.49    1.32
  -6  -8   5    3.12    1.29
  -6  -8   6   -0.33    0.99
  -6  -8   6    4.88    1.43
  -6  -8   6    1.96    1.39
  -6  -8   6    0.97    1.30
  -6  -8   6    0.81    1.27
  -6  -8   6    2.86    1.24
  -6  -8   7   23.06    1.46
  -6  -8   7   27.48    1.86
  -6  -8   7   21.12    1.82
  -6  -8   7   23.75    1.83
  -6  -8   7   23.96    1.83
  -6  -8   7   23.95    1.66
  -6  -8   8    0.33    0.90
  -6  -8   8   -0.33    1.38
  -6  -8   8   -2.14    1.22
  -6  -8   9   -0.90    1.40
  -6  -8   9   -1.13    1.21
  -6  -8  10    4.28    1.41
  -6  -8  10    4.50    1.44
  -6  -8  10    1.39    1.23
  -6  -8  11    1.58    1.47
  -6  -8  11    1.57    1.46
  -6  -8  11    4.11    1.21
  -6  -8  12   -1.77    1.48
  -6  -8  12   -0.38    1.18
  -6  -8  13    2.50    1.56
  -6  -8  14    0.44    1.56
  -6  -8  15   23.49    2.09
  -6  -8  16    0.73    1.63
  -6  -8  17   -1.26    1.70
  -6  -8  18   -1.11    1.81
  -6  -8  19    3.46    2.03
  -6  -8  20   -2.33    2.29
  -6  -8  21    6.97    2.68
  -6  -8  21    7.89    2.52
  -6  -8  22   10.58    2.99
  -6  -8  22   11.55    2.95
  -6  -8  23    0.61    3.16
  -6  -7  -6    3.02    0.98
  -6  -7  -5   27.02    1.66
  -6  -7  -4   27.60    1.81
  -6  -7  -4   24.72    1.40
  -6  -7  -4   30.49    1.71
  -6  -7  -3    9.33    1.33
  -6  -7  -3    8.32    1.20
  -6  -7  -3    4.08    0.87
  -6  -7  -2   13.44    1.36
  -6  -7  -2   15.47    1.34
  -6  -7  -2   17.65    1.48
  -6  -7  -2   14.38    1.35
  -6  -7  -2   11.84    1.13
  -6  -7  -1   -0.43    1.21
  -6  -7  -1    0.42    1.10
  -6  -7  -1   -0.14    1.17
  -6  -7  -1   -0.04    0.91
  -6  -7  -1    0.88    0.99
  -6  -7   0   -1.38    1.22
  -6  -7   0    1.14    1.16
  -6  -7   0    1.16    1.19
  -6  -7   0    0.48    1.03
  -6  -7   0    0.04    0.98
  -6  -7   1    5.27    1.24
  -6  -7   1    6.30    1.29
  -6  -7   1    5.12    1.13
  -6  -7   1    5.40    1.11
  -6  -7   2    1.76    1.18
  -6  -7   2    0.55    1.15
  -6  -7   2    0.42    1.09
  -6  -7   2    2.03    1.07
  -6  -7   2    0.69    1.20
  -6  -7   3    5.35    1.30
  -6  -7   3    6.37    1.27
  -6  -7   3    6.08    1.22
  -6  -7   3    3.52    1.16
  -6  -7   3    3.32    1.22
  -6  -7   4    6.21    1.06
  -6  -7   4    7.82    1.36
  -6  -7   4    6.74    1.35
  -6  -7   4    5.48    1.29
  -6  -7   4    5.52    1.24
  -6  -7   4    6.12    1.17
  -6  -7   5   75.23    3.40
  -6  -7   5   82.50    3.63
  -6  -7   5   86.08    3.65
  -6  -7   5   74.59    3.56
  -6  -7   5   75.29    3.59
  -6  -7   5   76.36    3.51
  -6  -7   6    9.72    0.99
  -6  -7   6    7.93    1.35
  -6  -7   6    7.66    1.34
  -6  -7   6    9.01    1.35
  -6  -7   6    5.78    1.31
  -6  -7   6    9.43    1.26
  -6  -7   7   12.29    1.04
  -6  -7   7   12.66    1.46
  -6  -7   7   11.89    1.45
  -6  -7   7   11.11    1.42
  -6  -7   7   11.11    1.41
  -6  -7   7    9.49    1.24
  -6  -7   8    0.51    0.77
  -6  -7   8    0.03    1.29
  -6  -7   8   -0.17    1.29
  -6  -7   8   -1.64    1.09
  -6  -7   9    5.43    0.81
  -6  -7   9    5.73    1.40
  -6  -7   9    6.64    1.43
  -6  -7   9    4.67    1.31
  -6  -7   9    2.12    1.10
  -6  -7  10   -0.90    1.38
  -6  -7  10   -1.46    1.39
  -6  -7  10   -0.09    0.70
  -6  -7  10    0.92    1.02
  -6  -7  11    0.15    1.40
  -6  -7  11   -0.77    1.39
  -6  -7  11    1.27    1.35
  -6  -7  11    1.16    1.07
  -6  -7  12    1.97    1.41
  -6  -7  12    0.75    1.39
  -6  -7  12   -1.15    1.39
  -6  -7  12    2.48    1.06
  -6  -7  13    2.66    1.46
  -6  -7  13    1.83    1.44
  -6  -7  13    2.86    1.50
  -6  -7  13    1.73    1.10
  -6  -7  14   -0.54    1.49
  -6  -7  14   -0.08    1.46
  -6  -7  14   -0.84    1.50
  -6  -7  14   -0.63    1.17
  -6  -7  15   11.23    1.68
  -6  -7  15   10.12    1.35
  -6  -7  16    1.36    1.64
  -6  -7  16    0.90    1.22
  -6  -7  17    4.61    1.70
  -6  -7  18   -2.38    1.74
  -6  -7  19    2.05    1.76
  -6  -7  20   13.23    2.16
  -6  -7  21    4.96    2.44
  -6  -7  21    2.89    2.39
  -6  -7  22    9.84    2.82
  -6  -7  22    5.24    2.69
  -6  -7  23   -0.06    2.98
  -6  -7  23    0.79    2.85
  -6  -7  24    2.01    3.15
  -6  -6  -6    9.41    1.33
  -6  -6  -6    5.79    0.99
  -6  -6  -5    7.31    1.31
  -6  -6  -5    4.07    1.00
  -6  -6  -5    2.75    0.66
  -6  -6  -4    4.86    1.26
  -6  -6  -4    2.48    0.72
  -6  -6  -4    2.04    1.00
  -6  -6  -3   69.17    3.16
  -6  -6  -3   69.90    3.09
  -6  -6  -3   65.73    2.94
  -6  -6  -3   67.97    3.10
  -6  -6  -3   67.95    3.07
  -6  -6  -2   26.72    1.69
  -6  -6  -2   25.39    1.52
  -6  -6  -2   24.14    1.56
  -6  -6  -2   20.62    1.36
  -6  -6  -1    4.82    1.22
  -6  -6  -1    3.21    1.06
  -6  -6  -1    3.94    1.12
  -6  -6  -1    2.43    0.94
  -6  -6  -1    1.36    0.91
  -6  -6  -1    2.94    1.24
  -6  -6   0   14.23    1.36
  -6  -6   0   13.40    1.31
  -6  -6   0   16.22    1.35
  -6  -6   0   14.68    1.20
  -6  -6   0   15.45    1.22
  -6  -6   0   14.59    1.40
  -6  -6   1   20.78    1.54
  -6  -6   1   22.61    1.57
  -6  -6   1   19.47    1.40
  -6  -6   1   18.49    1.48
  -6  -6   1   23.03    1.59
  -6  -6   2   44.84    2.34
  -6  -6   2   45.53    2.33
  -6  -6   2   47.42    2.29
  -6  -6   2   43.48    2.25
  -6  -6   2   45.79    2.30
  -6  -6   3  101.49    4.33
  -6  -6   3  101.28    4.33
  -6  -6   3  102.47    4.30
  -6  -6   3   96.17    4.25
  -6  -6   3   91.01    4.25
  -6  -6   4  136.23    5.57
  -6  -6   4  134.84    5.56
  -6  -6   4  135.11    5.55
  -6  -6   4  122.70    5.50
  -6  -6   4  123.84    5.48
  -6  -6   5    1.48    0.83
  -6  -6   5    0.97    1.14
  -6  -6   5    1.11    1.15
  -6  -6   5    0.71    1.06
  -6  -6   5    1.82    1.16
  -6  -6   5    1.24    0.99
  -6  -6   6    0.39    0.77
  -6  -6   6   -1.04    1.18
  -6  -6   6    1.36    1.23
  -6  -6   6    1.72    1.12
  -6  -6   6   -0.84    1.18
  -6  -6   6   -0.21    0.97
  -6  -6   7   24.41    1.31
  -6  -6   7   30.04    1.73
  -6  -6   7   23.82    1.65
  -6  -6   7   23.88    1.53
  -6  -6   8   -0.54    0.65
  -6  -6   8   -0.03    1.19
  -6  -6   8   -1.01    0.99
  -6  -6   9   -0.38    1.22
  -6  -6   9    0.06    1.20
  -6  -6   9    0.52    0.60
  -6  -6   9   -1.09    0.99
  -6  -6  10    0.33    0.56
  -6  -6  10   -1.43    1.19
  -6  -6  10   -0.23    1.22
  -6  -6  10   -1.43    1.24
  -6  -6  10    0.25    0.96
  -6  -6  11    8.11    0.69
  -6  -6  11   10.22    1.39
  -6  -6  11    9.62    1.34
  -6  -6  11   10.88    1.39
  -6  -6  11    9.80    1.41
  -6  -6  11    8.63    1.11
  -6  -6  12    4.61    0.61
  -6  -6  12    4.08    1.29
  -6  -6  12    4.41    1.29
  -6  -6  12    5.50    1.35
  -6  -6  12    4.59    1.06
  -6  -6  13   25.29    1.80
  -6  -6  13   23.81    1.82
  -6  -6  13   27.02    1.89
  -6  -6  13   25.64    1.60
  -6  -6  14   15.69    1.60
  -6  -6  14   15.90    1.61
  -6  -6  14   15.45    1.72
  -6  -6  14   15.03    1.35
  -6  -6  15    4.66    1.40
  -6  -6  15    4.14    1.40
  -6  -6  15    3.76    1.53
  -6  -6  15    3.70    1.12
  -6  -6  16   50.77    2.73
  -6  -6  16   50.88    2.72
  -6  -6  16   53.82    2.85
  -6  -6  16   45.18    2.48
  -6  -6  17   -2.72    1.63
  -6  -6  17    0.66    1.19
  -6  -6  18    2.12    1.70
  -6  -6  19    2.25    1.71
  -6  -6  20   -2.01    1.87
  -6  -6  21    6.76    2.33
  -6  -6  21    2.84    2.12
  -6  -6  22    0.53    2.64
  -6  -6  22   -2.52    2.47
  -6  -6  23    5.38    2.89
  -6  -6  23    7.56    2.78
  -6  -6  24    1.23    3.05
  -6  -6  24   -0.71    2.88
  -6  -6  25    0.40    3.21
  -6  -5  -7   11.05    1.32
  -6  -5  -7    9.66    0.93
  -6  -5  -6    2.94    1.18
  -6  -5  -6    1.66    0.84
  -6  -5  -5    5.59    1.22
  -6  -5  -5    2.63    0.61
  -6  -5  -5    4.55    0.91
  -6  -5  -4   15.83    1.43
  -6  -5  -4   14.71    1.01
  -6  -5  -4   15.32    1.16
  -6  -5  -4   13.69    0.94
  -6  -5  -3   33.15    1.78
  -6  -5  -3   28.54    1.63
  -6  -5  -3   27.98    1.59
  -6  -5  -3   29.96    1.50
  -6  -5  -3   25.24    1.45
  -6  -5  -2    1.45    1.10
  -6  -5  -2    1.73    0.94
  -6  -5  -2   -0.60    0.96
  -6  -5  -2    1.17    0.86
  -6  -5  -2    0.74    0.79
  -6  -5  -2    1.73    1.17
  -6  -5  -1    3.74    1.11
  -6  -5  -1    6.74    1.04
  -6  -5  -1    6.38    1.01
  -6  -5  -1    5.60    0.89
  -6  -5  -1    6.04    0.95
  -6  -5  -1    4.94    1.16
  -6  -5   0    2.49    0.99
  -6  -5   0    5.95    1.08
  -6  -5   0    4.96    1.02
  -6  -5   0    3.53    0.91
  -6  -5   0    3.68    0.95
  -6  -5   0    4.35    1.09
  -6  -5   1   21.19    1.38
  -6  -5   1   17.30    1.34
  -6  -5   1   14.82    1.22
  -6  -5   1   17.58    1.31
  -6  -5   1   18.86    1.39
  -6  -5   2   54.40    2.41
  -6  -5   2   51.08    2.39
  -6  -5   2   43.53    2.28
  -6  -5   2   46.19    2.33
  -6  -5   2   46.54    2.32
  -6  -5   3   35.02    1.81
  -6  -5   3   32.32    1.80
  -6  -5   3   29.81    1.71
  -6  -5   3   28.83    1.75
  -6  -5   3   28.04    1.68
  -6  -5   4   81.36    3.59
  -6  -5   4   84.95    3.59
  -6  -5   4   78.64    3.58
  -6  -5   4   79.93    3.54
  -6  -5   4   76.05    3.49
  -6  -5   5   88.97    3.77
  -6  -5   5   90.03    3.76
  -6  -5   5   78.07    3.70
  -6  -5   5   84.27    3.77
  -6  -5   5   81.72    3.67
  -6  -5   6   76.01    3.45
  -6  -5   6   83.40    3.50
  -6  -5   6   72.33    3.35
  -6  -5   7    0.95    0.59
  -6  -5   7    1.01    1.06
  -6  -5   7    0.24    0.89
  -6  -5   8   -0.31    1.10
  -6  -5   8    0.30    1.19
  -6  -5   8   -0.14    1.12
  -6  -5   8    1.33    0.53
  -6  -5   8   -0.26    0.87
  -6  -5   9   -0.45    0.48
  -6  -5   9   -1.10    1.25
  -6  -5   9    0.80    1.15
  -6  -5   9    0.09    1.14
  -6  -5   9   -1.43    1.19
  -6  -5   9   -0.14    0.88
  -6  -5  10    2.26    0.48
  -6  -5  10    3.87    1.18
  -6  -5  10    3.97    1.22
  -6  -5  10    3.70    1.18
  -6  -5  10    4.55    1.17
  -6  -5  10    3.16    1.14
  -6  -5  10    3.94    0.93
  -6  -5  11    1.52    0.46
  -6  -5  11    1.58    1.25
  -6  -5  11    1.60    1.19
  -6  -5  11    2.46    1.19
  -6  -5  11    1.79    1.19
  -6  -5  11    3.13    1.25
  -6  -5  11    2.21    0.91
  -6  -5  12   46.33    2.11
  -6  -5  12   53.45    2.64
  -6  -5  12   56.58    2.62
  -6  -5  12   56.64    2.63
  -6  -5  12   58.10    2.69
  -6  -5  12   52.18    2.59
  -6  -5  12   53.37    2.41
  -6  -5  13    0.82    0.49
  -6  -5  13   -0.24    1.29
  -6  -5  13   -0.16    1.21
  -6  -5  13    1.54    1.23
  -6  -5  13   -0.11    1.32
  -6  -5  13   -1.09    1.23
  -6  -5  13   -2.00    1.02
  -6  -5  14    1.08    1.26
  -6  -5  14    1.64    1.32
  -6  -5  14    2.54    1.32
  -6  -5  14    0.39    1.23
  -6  -5  14    1.01    1.37
  -6  -5  14   -0.62    1.06
  -6  -5  15    9.96    1.52
  -6  -5  15    9.88    1.43
  -6  -5  15    9.67    1.44
  -6  -5  15   10.64    1.57
  -6  -5  15    7.59    1.16
  -6  -5  16   13.73    1.64
  -6  -5  16   12.72    1.56
  -6  -5  16   11.88    1.52
  -6  -5  16   13.77    1.67
  -6  -5  16   14.44    1.31
  -6  -5  17   36.17    2.25
  -6  -5  17   35.68    2.31
  -6  -5  17   33.66    2.21
  -6  -5  17   34.82    2.32
  -6  -5  17   39.15    2.03
  -6  -5  18    3.98    1.66
  -6  -5  18    8.92    1.51
  -6  -5  18    3.99    1.56
  -6  -5  18    5.22    1.48
  -6  -5  19   -1.08    1.63
  -6  -5  19   -0.31    1.59
  -6  -5  20   21.48    2.17
  -6  -5  20   16.62    2.06
  -6  -5  20   15.94    2.01
  -6  -5  21    0.49    2.12
  -6  -5  21   -1.92    2.06
  -6  -5  22    0.35    2.39
  -6  -5  22   -0.05    2.22
  -6  -5  23   -0.15    2.69
  -6  -5  23   -0.56    2.45
  -6  -5  24    4.15    2.97
  -6  -4  -8   14.24    1.42
  -6  -4  -8   11.99    0.85
  -6  -4  -7    3.65    1.19
  -6  -4  -7    4.04    0.72
  -6  -4  -6   62.29    2.84
  -6  -4  -6   58.50    2.58
  -6  -4  -6   58.14    2.45
  -6  -4  -5    5.75    1.17
  -6  -4  -5    3.19    0.61
  -6  -4  -5    3.50    0.65
  -6  -4  -5    3.37    0.82
  -6  -4  -4   28.84    1.73
  -6  -4  -4   26.66    1.46
  -6  -4  -4   26.14    1.48
  -6  -4  -4   29.29    1.41
  -6  -4  -4   25.99    1.36
  -6  -4  -4   30.95    1.80
  -6  -4  -3   49.69    2.44
  -6  -4  -3   50.96    2.34
  -6  -4  -3   47.94    2.30
  -6  -4  -3   48.49    2.20
  -6  -4  -3   49.78    2.25
  -6  -4  -3   52.18    2.53
  -6  -4  -2    7.75    0.97
  -6  -4  -2    6.10    1.10
  -6  -4  -2    6.68    0.94
  -6  -4  -2    5.40    0.84
  -6  -4  -2    7.53    0.89
  -6  -4  -2    6.01    1.17
  -6  -4  -1   40.69    2.05
  -6  -4  -1   39.58    1.97
  -6  -4  -1   43.12    1.99
  -6  -4  -1   36.73    1.88
  -6  -4  -1   40.18    2.09
  -6  -4   0   20.74    1.42
  -6  -4   0   22.67    1.37
  -6  -4   0   19.90    1.36
  -6  -4   0   19.31    1.24
  -6  -4   0   19.59    1.40
  -6  -4   1   14.53    1.19
  -6  -4   1   13.63    1.24
  -6  -4   1   15.15    1.19
  -6  -4   1   12.88    1.09
  -6  -4   1   15.17    1.20
  -6  -4   2    7.45    1.03
  -6  -4   2    6.92    1.03
  -6  -4   2    7.01    1.00
  -6  -4   2    9.34    1.03
  -6  -4   3    4.87    0.98
  -6  -4   3    5.93    1.02
  -6  -4   3    3.86    0.99
  -6  -4   3    6.06    0.94
  -6  -4   4    7.69    1.11
  -6  -4   4    6.96    1.17
  -6  -4   4    7.97    1.15
  -6  -4   4    5.31    1.06
  -6  -4   4    7.84    0.99
  -6  -4   5  237.82    9.76
  -6  -4   5  238.26    9.77
  -6  -4   5  244.97    9.76
  -6  -4   5  233.96    9.68
  -6  -4   6  186.14    7.55
  -6  -4   6  179.67    7.46
  -6  -4   7   60.22    2.85
  -6  -4   7   59.43    2.66
  -6  -4   8    2.87    1.08
  -6  -4   8    2.68    1.10
  -6  -4   8    3.70    1.13
  -6  -4   8    3.20    0.85
  -6  -4   9    0.03    1.18
  -6  -4   9   -0.52    1.11
  -6  -4   9   -0.24    1.09
  -6  -4   9    0.21    1.03
  -6  -4   9   -0.69    0.83
  -6  -4  10   63.74    2.91
  -6  -4  10   62.39    2.92
  -6  -4  10   66.53    2.98
  -6  -4  10   58.38    2.88
  -6  -4  10   57.82    2.72
  -6  -4  11   -0.54    1.20
  -6  -4  11    1.00    1.13
  -6  -4  11   -0.66    1.12
  -6  -4  11   -0.45    1.14
  -6  -4  11   -0.57    1.10
  -6  -4  11    0.20    0.84
  -6  -4  12    5.17    0.45
  -6  -4  12    7.53    1.28
  -6  -4  12    7.00    1.27
  -6  -4  12    6.38    1.26
  -6  -4  12    5.78    1.18
  -6  -4  12    7.06    1.22
  -6  -4  12    4.17    0.93
  -6  -4  13   -0.03    0.44
  -6  -4  13    1.57    1.26
  -6  -4  13    1.21    1.17
  -6  -4  13   -0.85    1.18
  -6  -4  13    1.04    1.16
  -6  -4  13    0.86    1.23
  -6  -4  13    0.39    1.18
  -6  -4  13    0.52    0.90
  -6  -4  14   20.61    1.65
  -6  -4  14   17.93    1.58
  -6  -4  14   19.34    1.58
  -6  -4  14   18.85    1.55
  -6  -4  14   18.03    1.66
  -6  -4  14   18.87    1.58
  -6  -4  14   17.34    1.30
  -6  -4  15    3.66    1.31
  -6  -4  15    0.81    1.33
  -6  -4  15    2.43    1.28
  -6  -4  15    2.79    1.26
  -6  -4  15    3.12    1.37
  -6  -4  15    1.31    1.24
  -6  -4  15    1.42    0.97
  -6  -4  16    3.89    1.37
  -6  -4  16    3.90    1.32
  -6  -4  16    3.89    1.33
  -6  -4  16    5.21    1.46
  -6  -4  16    4.13    1.05
  -6  -4  17   10.07    1.47
  -6  -4  17   10.64    1.58
  -6  -4  17    9.75    1.48
  -6  -4  17    9.06    1.63
  -6  -4  17   12.24    1.23
  -6  -4  18   -0.12    1.50
  -6  -4  18   -0.67    1.37
  -6  -4  18    1.18    1.37
  -6  -4  18   -2.63    1.50
  -6  -4  19    5.39    1.61
  -6  -4  19    5.70    1.52
  -6  -4  19    4.76    1.51
  -6  -4  19    2.84    1.60
  -6  -4  20   21.56    2.13
  -6  -4  20   22.84    2.17
  -6  -4  20   19.40    2.02
  -6  -4  21    2.21    2.06
  -6  -4  21    2.74    1.96
  -6  -4  21    3.95    1.88
  -6  -4  22    5.43    2.38
  -6  -4  22    3.72    2.21
  -6  -4  22   10.73    2.14
  -6  -4  23   -0.82    2.42
  -6  -4  23    2.83    2.31
  -6  -3  -9    0.97    1.27
  -6  -3  -8   35.49    1.94
  -6  -3  -8   29.74    1.40
  -6  -3  -7    7.31    1.26
  -6  -3  -7    4.23    0.67
  -6  -3  -7    5.81    0.71
  -6  -3  -6   34.94    1.90
  -6  -3  -6   31.93    1.47
  -6  -3  -6   34.05    1.51
  -6  -3  -6   34.84    1.58
  -6  -3  -6   32.05    1.57
  -6  -3  -5   10.78    1.18
  -6  -3  -5    4.93    0.80
  -6  -3  -5    6.61    0.77
  -6  -3  -5    7.33    0.69
  -6  -3  -5    6.99    0.73
  -6  -3  -5    5.46    1.27
  -6  -3  -4   61.58    2.79
  -6  -3  -4   60.21    2.63
  -6  -3  -4   60.30    2.61
  -6  -3  -4   57.26    2.55
  -6  -3  -4   60.07    2.85
  -6  -3  -3   21.85    1.44
  -6  -3  -3   21.75    1.25
  -6  -3  -3   21.93    1.25
  -6  -3  -3   18.44    1.16
  -6  -3  -3   23.05    1.51
  -6  -3  -2   73.18    3.15
  -6  -3  -2   73.67    3.06
  -6  -3  -2   70.86    3.04
  -6  -3  -2   64.62    2.98
  -6  -3  -2   69.76    3.18
  -6  -3  -1    1.89    0.82
  -6  -3  -1    0.47    0.79
  -6  -3  -1    2.77    0.97
  -6  -3  -1    1.51    0.73
  -6  -3  -1    1.61    0.98
  -6  -3   0   -0.31    0.82
  -6  -3   0    0.06    0.94
  -6  -3   0    0.61    0.82
  -6  -3   0    1.07    0.76
  -6  -3   0    2.07    0.92
  -6  -3   1   11.87    1.07
  -6  -3   1   13.13    1.06
  -6  -3   1   13.78    1.12
  -6  -3   1   11.43    0.99
  -6  -3   1   12.43    1.09
  -6  -3   2   14.31    1.18
  -6  -3   2   15.25    1.18
  -6  -3   2   13.63    1.16
  -6  -3   2   15.84    1.14
  -6  -3   2   15.30    1.11
  -6  -3   3  146.30    6.19
  -6  -3   3  149.74    6.22
  -6  -3   3  150.50    6.20
  -6  -3   3  146.45    6.18
  -6  -3   3  152.32    6.15
  -6  -3   4    4.87    1.02
  -6  -3   4    3.17    0.97
  -6  -3   4    1.92    1.01
  -6  -3   4    4.60    0.98
  -6  -3   4    2.94    0.84
  -6  -3   5  145.23    6.12
  -6  -3   5  148.06    6.04
  -6  -3   6   65.50    2.84
  -6  -3   7   11.93    1.28
  -6  -3   7   16.42    1.31
  -6  -3   7   14.64    1.28
  -6  -3   7   13.21    0.99
  -6  -3   8   51.00    2.53
  -6  -3   8   56.41    2.55
  -6  -3   8   54.50    2.52
  -6  -3   8   49.72    2.49
  -6  -3   8   51.84    2.49
  -6  -3   8   49.64    2.31
  -6  -3   9  178.08    7.33
  -6  -3   9  175.88    7.33
  -6  -3   9  181.34    7.34
  -6  -3   9  177.09    7.31
  -6  -3   9  179.29    7.31
  -6  -3   9  169.56    7.17
  -6  -3  10   46.49    2.26
  -6  -3  10   43.21    2.25
  -6  -3  10   42.99    2.23
  -6  -3  10   41.53    2.21
  -6  -3  10   44.65    2.23
  -6  -3  10   41.86    2.00
  -6  -3  11  163.41    6.57
  -6  -3  11  161.86    6.57
  -6  -3  11  154.98    6.56
  -6  -3  11  154.32    6.53
  -6  -3  11  156.36    6.54
  -6  -3  11  149.53    6.39
  -6  -3  12    1.49    0.39
  -6  -3  12    1.97    1.12
  -6  -3  12    3.14    1.16
  -6  -3  12    1.11    1.18
  -6  -3  12    2.79    1.11
  -6  -3  12    2.64    1.13
  -6  -3  12   -0.32    0.84
  -6  -3  13    0.03    0.49
  -6  -3  13    0.41    1.17
  -6  -3  13    0.51    1.16
  -6  -3  13   -0.18    1.18
  -6  -3  13    1.39    1.14
  -6  -3  13    0.08    1.13
  -6  -3  13    3.22    0.82
  -6  -3  14   30.05    1.61
  -6  -3  14   40.13    2.10
  -6  -3  14   38.81    2.08
  -6  -3  14   39.11    2.08
  -6  -3  14   36.98    2.04
  -6  -3  14   38.40    2.05
  -6  -3  14   39.88    1.81
  -6  -3  15   -0.22    0.65
  -6  -3  15    0.25    1.20
  -6  -3  15    0.93    1.24
  -6  -3  15    2.13    1.22
  -6  -3  15    0.87    1.20
  -6  -3  15    0.03    1.16
  -6  -3  15    0.46    0.92
  -6  -3  16   97.80    4.62
  -6  -3  16  115.57    4.92
  -6  -3  16  115.12    4.93
  -6  -3  16  120.60    4.94
  -6  -3  16  123.80    5.01
  -6  -3  16  113.89    4.90
  -6  -3  16  114.33    4.92
  -6  -3  16  117.48    4.92
  -6  -3  16  114.01    4.75
  -6  -3  17   -0.58    1.37
  -6  -3  17    1.19    1.33
  -6  -3  17    0.29    1.28
  -6  -3  17    1.14    1.40
  -6  -3  17    0.79    1.26
  -6  -3  17    0.10    1.27
  -6  -3  18   26.37    2.00
  -6  -3  18   25.53    1.87
  -6  -3  18   22.37    1.90
  -6  -3  18   25.51    1.86
  -6  -3  19   87.23    3.99
  -6  -3  19   84.66    3.98
  -6  -3  19   80.99    3.86
  -6  -3  19   80.36    3.86
  -6  -3  19   81.21    3.93
  -6  -3  20    0.33    1.62
  -6  -3  20   -0.08    1.67
  -6  -3  20    0.81    1.58
  -6  -3  20    2.31    1.43
  -6  -3  20    1.29    1.42
  -6  -3  21   10.13    1.97
  -6  -3  21   10.30    1.97
  -6  -3  21    5.53    1.84
  -6  -3  22   -0.75    2.05
  -6  -3  22    1.86    2.08
  -6  -2 -10   71.90    3.42
  -6  -2  -9   78.76    3.64
  -6  -2  -8  134.78    5.76
  -6  -2  -7   22.49    1.54
  -6  -2  -7   18.36    0.99
  -6  -2  -7   20.57    1.01
  -6  -2  -7   21.44    1.69
  -6  -2  -6    4.07    1.07
  -6  -2  -6    1.15    0.58
  -6  -2  -6    1.30    0.56
  -6  -2  -6    2.96    0.58
  -6  -2  -6    1.88    0.54
  -6  -2  -6    1.77    1.21
  -6  -2  -5    8.50    1.11
  -6  -2  -5    7.51    0.72
  -6  -2  -5    7.60    0.74
  -6  -2  -5    8.04    0.71
  -6  -2  -5    8.36    0.75
  -6  -2  -5    6.63    1.20
  -6  -2  -4   16.43    1.22
  -6  -2  -4   10.40    0.87
  -6  -2  -4   10.03    0.86
  -6  -2  -4   11.39    0.84
  -6  -2  -4    9.43    0.87
  -6  -2  -4   12.22    1.28
  -6  -2  -3    1.01    0.99
  -6  -2  -3    1.99    0.71
  -6  -2  -3    2.03    0.71
  -6  -2  -3    0.30    0.66
  -6  -2  -3    2.26    0.69
  -6  -2  -3    1.51    0.99
  -6  -2  -2    3.86    0.72
  -6  -2  -2    3.20    0.96
  -6  -2  -2    2.84    0.73
  -6  -2  -2    3.53    0.75
  -6  -2  -2    2.74    0.71
  -6  -2  -2    4.30    0.98
  -6  -2  -1    2.09    0.80
  -6  -2  -1    0.49    0.74
  -6  -2  -1    1.30    0.73
  -6  -2  -1    0.75    0.75
  -6  -2  -1    1.34    0.70
  -6  -2  -1    0.74    0.88
  -6  -2   0    4.23    0.84
  -6  -2   0    3.38    0.83
  -6  -2   0    4.18    0.83
  -6  -2   0    3.10    0.79
  -6  -2   0    4.98    0.78
  -6  -2   0    4.25    0.96
  -6  -2   1   82.72    3.50
  -6  -2   1   81.90    3.48
  -6  -2   1   80.99    3.49
  -6  -2   1   80.15    3.49
  -6  -2   1   83.06    3.48
  -6  -2   1   78.23    3.50
  -6  -2   2   71.91    3.08
  -6  -2   2   70.22    3.07
  -6  -2   2   72.02    3.08
  -6  -2   2   69.24    3.07
  -6  -2   2   67.98    3.04
  -6  -2   2   68.37    3.03
  -6  -2   3  239.28    9.79
  -6  -2   3  241.01    9.80
  -6  -2   3  246.88    9.80
  -6  -2   3  238.26    9.78
  -6  -2   3  237.58    9.77
  -6  -2   3  240.05    9.72
  -6  -2   4   84.46    3.76
  -6  -2   4   87.30    3.75
  -6  -2   4   88.59    3.67
  -6  -2   5  128.65    5.28
  -6  -2   6  520.01   21.04
  -6  -2   6  504.39   21.04
  -6  -2   6  514.06   21.03
  -6  -2   6  540.24   20.93
  -6  -2   7    0.91    1.01
  -6  -2   7    0.07    1.01
  -6  -2   7   -0.47    1.03
  -6  -2   7    0.89    1.01
  -6  -2   7    0.39    1.02
  -6  -2   7   -0.36    0.64
  -6  -2   8  196.89    8.27
  -6  -2   8  208.74    8.26
  -6  -2   8  201.89    8.26
  -6  -2   8  203.63    8.25
  -6  -2   8  195.32    8.25
  -6  -2   8  198.43    8.10
  -6  -2   9  102.65    4.37
  -6  -2   9   98.83    4.37
  -6  -2   9   99.87    4.36
  -6  -2   9  104.75    4.35
  -6  -2   9  100.80    4.35
  -6  -2   9   99.86    4.18
  -6  -2  10  157.63    6.46
  -6  -2  10  157.62    6.48
  -6  -2  10  156.29    6.46
  -6  -2  10  158.97    6.45
  -6  -2  10  158.08    6.45
  -6  -2  10  146.01    6.29
  -6  -2  11   -0.03    1.06
  -6  -2  11   -0.51    1.03
  -6  -2  11   -1.22    1.07
  -6  -2  11   -0.38    1.06
  -6  -2  11    0.30    1.04
  -6  -2  11   -1.75    0.74
  -6  -2  12   39.27    1.85
  -6  -2  12   50.03    2.30
  -6  -2  12   46.15    2.27
  -6  -2  12   47.86    2.33
  -6  -2  12   49.58    2.25
  -6  -2  12   48.66    2.28
  -6  -2  12   46.74    2.02
  -6  -2  13   25.16    1.27
  -6  -2  13   27.74    1.76
  -6  -2  13   30.52    1.76
  -6  -2  13   28.63    1.78
  -6  -2  13   29.04    1.70
  -6  -2  13   27.14    1.71
  -6  -2  13   27.44    1.43
  -6  -2  14    4.12    0.68
  -6  -2  14    5.24    1.23
  -6  -2  14    4.85    1.22
  -6  -2  14    6.03    1.24
  -6  -2  14    3.64    1.19
  -6  -2  14    3.58    1.18
  -6  -2  14    2.71    0.81
  -6  -2  15   81.23    3.67
  -6  -2  15   94.29    3.98
  -6  -2  15   98.66    3.99
  -6  -2  15   88.65    3.98
  -6  -2  15   91.46    3.93
  -6  -2  15   92.02    3.93
  -6  -2  15   82.73    3.75
  -6  -2  16    6.63    0.89
  -6  -2  16    7.37    1.33
  -6  -2  16    8.10    1.35
  -6  -2  16    5.66    1.30
  -6  -2  16    6.08    1.22
  -6  -2  16    7.62    1.26
  -6  -2  16    4.50    0.94
  -6  -2  17   21.16    1.40
  -6  -2  17   25.63    1.77
  -6  -2  17   24.63    1.77
  -6  -2  17   24.22    1.78
  -6  -2  17   23.24    1.70
  -6  -2  17   26.28    1.88
  -6  -2  17   26.46    1.76
  -6  -2  17   25.25    1.72
  -6  -2  18    1.80    1.38
  -6  -2  18    3.80    1.38
  -6  -2  18    3.09    1.40
  -6  -2  18    0.58    1.43
  -6  -2  18    3.63    1.24
  -6  -2  19   57.40    2.83
  -6  -2  19   54.47    2.91
  -6  -2  19   51.90    2.85
  -6  -2  19   54.63    2.82
  -6  -2  19   51.56    2.82
  -6  -2  20    0.31    1.49
  -6  -2  20   -1.56    1.55
  -6  -2  20   -1.40    1.50
  -6  -2  21    1.22    1.58
  -6  -2  21    2.95    1.73
  -6  -2  21    5.01    1.68
  -6  -1 -10   15.19    1.54
  -6  -1  -9   28.25    1.89
  -6  -1  -8   23.26    1.64
  -6  -1  -7   11.31    1.24
  -6  -1  -7    9.03    0.57
  -6  -1  -7    7.36    1.31
  -6  -1  -6   15.60    1.28
  -6  -1  -6   13.95    0.79
  -6  -1  -6   14.69    0.81
  -6  -1  -6   13.83    0.80
  -6  -1  -6   12.68    1.41
  -6  -1  -5    6.57    1.05
  -6  -1  -5    7.81    0.67
  -6  -1  -5    8.26    0.68
  -6  -1  -5    6.64    0.70
  -6  -1  -5    7.23    0.66
  -6  -1  -5    5.02    1.18
  -6  -1  -4   14.58    1.19
  -6  -1  -4   13.95    0.90
  -6  -1  -4   14.49    0.90
  -6  -1  -4   14.49    0.90
  -6  -1  -4   15.60    0.93
  -6  -1  -4   14.94    1.30
  -6  -1  -3    2.09    0.94
  -6  -1  -3    0.81    0.62
  -6  -1  -3    0.03    0.66
  -6  -1  -3    0.33    0.62
  -6  -1  -3   -0.11    0.63
  -6  -1  -3    0.50    0.65
  -6  -1  -3    0.25    0.97
  -6  -1  -2    2.94    0.70
  -6  -1  -2    2.75    0.73
  -6  -1  -2    2.81    0.70
  -6  -1  -2    2.42    0.70
  -6  -1  -2    2.51    0.73
  -6  -1  -2    3.01    0.95
  -6  -1  -1    2.17    0.74
  -6  -1  -1    3.58    0.76
  -6  -1  -1    3.60    0.76
  -6  -1  -1    2.52    0.74
  -6  -1  -1    3.50    0.73
  -6  -1  -1    4.59    0.90
  -6  -1   0    3.58    0.83
  -6  -1   0    4.72    0.94
  -6  -1   0    3.35    0.81
  -6  -1   0    2.57    0.79
  -6  -1   0    2.79    0.76
  -6  -1   0    2.46    0.76
  -6  -1   0    1.64    0.86
  -6  -1   1   17.78    1.22
  -6  -1   1   16.98    1.12
  -6  -1   1   15.61    1.08
  -6  -1   1   14.80    1.06
  -6  -1   1   14.07    1.07
  -6  -1   1   16.53    1.09
  -6  -1   1   13.33    1.08
  -6  -1   2  565.45   22.25
  -6  -1   2  548.34   22.24
  -6  -1   2  546.50   22.24
  -6  -1   2  562.76   22.25
  -6  -1   2  554.23   22.23
  -6  -1   2  551.05   22.24
  -6  -1   2  556.09   22.20
  -6  -1   3   14.29    1.15
  -6  -1   3   15.73    1.13
  -6  -1   3   14.45    1.12
  -6  -1   3   15.00    1.14
  -6  -1   3   16.13    1.15
  -6  -1   3   15.79    1.00
  -6  -1   4  249.18   10.03
  -6  -1   5  110.30    4.52
  -6  -1   6  102.58    4.42
  -6  -1   6  104.16    4.42
  -6  -1   6   99.34    4.41
  -6  -1   6  105.76    4.41
  -6  -1   6  104.76    4.41
  -6  -1   6  103.99    4.24
  -6  -1   7  252.23   10.22
  -6  -1   7  247.71   10.21
  -6  -1   7  245.98   10.23
  -6  -1   7  254.95   10.22
  -6  -1   7  251.15   10.21
  -6  -1   7  250.98   10.07
  -6  -1   8  222.66    9.22
  -6  -1   8  223.34    9.24
  -6  -1   8  220.98    9.22
  -6  -1   8  228.15    9.23
  -6  -1   8  222.07    9.21
  -6  -1   8  229.19    9.06
  -6  -1   9   37.21    2.01
  -6  -1   9   39.59    2.01
  -6  -1   9   38.57    2.01
  -6  -1   9   37.98    2.00
  -6  -1   9   37.85    1.97
  -6  -1   9   38.42    1.70
  -6  -1  10   20.61    0.92
  -6  -1  10   27.27    1.55
  -6  -1  10   24.20    1.45
  -6  -1  10   28.44    1.51
  -6  -1  10   25.63    1.48
  -6  -1  10   23.93    1.43
  -6  -1  10   19.04    1.09
  -6  -1  11   66.74    2.93
  -6  -1  11   79.12    3.29
  -6  -1  11   79.87    3.27
  -6  -1  11   76.38    3.27
  -6  -1  11   78.99    3.27
  -6  -1  11   74.62    3.22
  -6  -1  11   70.22    3.02
  -6  -1  12    0.72    0.50
  -6  -1  12    0.08    1.10
  -6  -1  12   -1.03    1.05
  -6  -1  12   -1.19    1.05
  -6  -1  12    0.71    1.02
  -6  -1  12   -0.78    1.02
  -6  -1  12   -1.89    0.68
  -6  -1  13    1.35    0.59
  -6  -1  13   -1.15    1.13
  -6  -1  13   -0.69    1.05
  -6  -1  13   -0.35    1.03
  -6  -1  13   -1.15    1.06
  -6  -1  13    0.11    1.04
  -6  -1  13    0.90    0.70
  -6  -1  14   33.86    1.63
  -6  -1  14   33.09    1.95
  -6  -1  14   34.64    1.97
  -6  -1  14   37.33    2.02
  -6  -1  14   36.06    1.93
  -6  -1  14   32.89    1.93
  -6  -1  14   35.41    1.70
  -6  -1  15    3.29    0.82
  -6  -1  15    4.81    1.25
  -6  -1  15    3.98    1.24
  -6  -1  15    2.35    1.20
  -6  -1  15    3.53    1.10
  -6  -1  15    2.30    1.14
  -6  -1  15    6.58    0.89
  -6  -1  16   45.02    2.27
  -6  -1  16   49.72    2.53
  -6  -1  16   50.43    2.57
  -6  -1  16   47.72    2.52
  -6  -1  16   50.85    2.51
  -6  -1  16   49.06    2.45
  -6  -1  16   53.20    2.34
  -6  -1  17   24.46    1.52
  -6  -1  17   27.08    1.81
  -6  -1  17   30.61    1.88
  -6  -1  17   28.73    1.83
  -6  -1  17   27.68    1.82
  -6  -1  17   26.43    1.76
  -6  -1  18   30.93    1.86
  -6  -1  18   22.28    1.63
  -6  -1  18   27.45    1.93
  -6  -1  18   30.24    1.92
  -6  -1  18   32.21    1.95
  -6  -1  18   29.03    1.91
  -6  -1  18   27.73    1.83
  -6  -1  18   29.56    1.72
  -6  -1  19   27.69    1.78
  -6  -1  19   22.86    1.86
  -6  -1  19   18.68    1.82
  -6  -1  19   23.44    1.77
  -6  -1  19   23.15    1.80
  -6  -1  20    0.98    1.37
  -6  -1  20   -3.10    1.50
  -6  -1  20    0.07    1.41
  -6  -1  21   -1.90    1.56
  -6  -1  21   -0.73    1.63
  -6   0 -10   27.36    1.84
  -6   0  -9    0.90    1.18
  -6   0  -8   34.89    1.99
  -6   0  -7  101.82    4.12
  -6   0  -7  100.61    4.12
  -6   0  -6    7.73    1.10
  -6   0  -6    6.64    0.53
  -6   0  -6    6.85    0.57
  -6   0  -6    6.92    0.57
  -6   0  -5   58.35    2.57
  -6   0  -5   54.03    2.29
  -6   0  -5   53.97    2.29
  -6   0  -5   53.98    2.29
  -6   0  -5   53.05    2.35
  -6   0  -4    9.44    0.72
  -6   0  -4    8.35    0.70
  -6   0  -4    8.96    0.72
  -6   0  -4    9.07    0.74
  -6   0  -4    8.58    0.80
  -6   0  -4    9.45    1.09
  -6   0  -3   23.09    1.23
  -6   0  -3   24.05    1.24
  -6   0  -3   24.87    1.23
  -6   0  -3   22.15    1.23
  -6   0  -3   25.67    1.27
  -6   0  -3   24.91    1.48
  -6   0  -2    3.59    0.73
  -6   0  -2    2.24    0.68
  -6   0  -2    2.44    0.68
  -6   0  -2    3.07    0.70
  -6   0  -2    2.90    0.73
  -6   0  -2    3.65    0.97
  -6   0  -1   -0.17    0.91
  -6   0  -1    1.21    0.68
  -6   0  -1    0.26    0.73
  -6   0  -1    1.55    0.68
  -6   0  -1    0.84    0.76
  -6   0  -1    0.95    0.71
  -6   0  -1   -1.26    0.84
  -6   0   0   37.13    1.84
  -6   0   0   34.17    1.74
  -6   0   0   37.05    1.76
  -6   0   0   34.70    1.74
  -6   0   0   36.07    1.77
  -6   0   0   38.38    1.74
  -6   0   0   35.96    1.78
  -6   0   1  136.50    5.34
  -6   0   1  122.15    5.28
  -6   0   1  120.62    5.28
  -6   0   1  132.65    5.31
  -6   0   1  128.11    5.29
  -6   0   1  125.26    5.30
  -6   0   1  131.05    5.26
  -6   0   2    2.87    0.89
  -6   0   2    0.35    0.82
  -6   0   2    1.95    0.82
  -6   0   2    2.75    0.84
  -6   0   2    1.82    0.84
  -6   0   2    1.83    0.83
  -6   0   2    0.43    0.68
  -6   0   3   13.04    1.08
  -6   0   3   13.56    0.90
  -6   0   4  130.64    5.31
  -6   0   5  347.16   13.91
  -6   0   5  321.00   13.91
  -6   0   5  352.02   13.77
  -6   0   6    4.86    0.98
  -6   0   6    7.42    1.01
  -6   0   6    7.09    0.58
  -6   0   7   73.00    3.09
  -6   0   7   70.51    3.06
  -6   0   7   66.90    2.81
  -6   0   8   91.52    4.10
  -6   0   8   93.04    4.10
  -6   0   8   96.70    3.87
  -6   0   9   14.90    0.74
  -6   0   9   19.69    1.25
  -6   0   9   17.60    1.25
  -6   0   9   15.04    0.80
  -6   0  10    3.09    0.46
  -6   0  10    4.44    1.04
  -6   0  10    5.88    1.03
  -6   0  10    3.85    0.99
  -6   0  10    5.36    1.01
  -6   0  10    3.21    0.54
  -6   0  11   47.91    2.27
  -6   0  11   55.17    2.57
  -6   0  11   56.36    2.60
  -6   0  11   57.75    2.58
  -6   0  11   57.83    2.58
  -6   0  11   55.12    2.53
  -6   0  11   55.54    2.30
  -6   0  12   44.57    2.05
  -6   0  12   45.51    2.35
  -6   0  12   50.49    2.37
  -6   0  12   49.23    2.38
  -6   0  12   47.49    2.37
  -6   0  12   49.70    2.30
  -6   0  12   47.92    2.08
  -6   0  13    3.87    0.67
  -6   0  13    1.53    1.08
  -6   0  13    2.06    1.02
  -6   0  13    2.28    1.01
  -6   0  13    2.20    1.02
  -6   0  13    1.87    1.05
  -6   0  13    2.78    0.70
  -6   0  14    8.08    0.80
  -6   0  14    7.23    1.17
  -6   0  14    7.14    1.15
  -6   0  14    7.66    1.25
  -6   0  14    5.44    1.12
  -6   0  14    6.99    1.21
  -6   0  14    7.39    0.85
  -6   0  15    7.48    0.88
  -6   0  15    6.23    1.23
  -6   0  15    8.21    1.25
  -6   0  15    5.50    1.20
  -6   0  15    8.10    1.22
  -6   0  15    7.15    1.16
  -6   0  15    7.68    0.96
  -6   0  15    7.99    0.94
  -6   0  16    3.60    0.86
  -6   0  16    3.32    1.20
  -6   0  16    2.32    1.19
  -6   0  16    2.02    1.23
  -6   0  16    3.27    1.15
  -6   0  16    3.98    1.17
  -6   0  16    3.48    0.94
  -6   0  17    8.58    1.24
  -6   0  17    1.81    0.99
  -6   0  17    4.10    1.31
  -6   0  17    3.39    1.24
  -6   0  17    4.43    1.26
  -6   0  17    5.29    1.23
  -6   0  17    5.29    1.22
  -6   0  17    6.96    1.05
  -6   0  18   92.96    3.79
  -6   0  18   69.57    3.58
  -6   0  18   85.15    3.83
  -6   0  18   84.64    3.76
  -6   0  18   87.87    3.77
  -6   0  18   81.56    3.70
  -6   0  18   83.56    3.75
  -6   0  18   81.10    3.63
  -6   0  19    6.87    1.39
  -6   0  19    6.38    1.31
  -6   0  19    6.88    1.26
  -6   0  19    5.02    1.40
  -6   0  20    0.17    1.35
  -6   0  20   -3.32    1.42
  -6   1 -11    0.35    0.53
  -6   1 -10   79.45    3.68
  -6   1  -9   43.75    2.32
  -6   1  -8   47.63    2.41
  -6   1  -7    3.70    1.14
  -6   1  -7    2.27    0.36
  -6   1  -7    1.81    0.36
  -6   1  -6    9.80    1.16
  -6   1  -6    9.79    0.64
  -6   1  -6   10.12    0.64
  -6   1  -6    9.70    0.64
  -6   1  -5   66.85    2.87
  -6   1  -5   71.64    2.88
  -6   1  -5   69.84    2.88
  -6   1  -5   67.87    2.87
  -6   1  -4  138.79    5.45
  -6   1  -4  135.54    5.39
  -6   1  -4  128.83    5.39
  -6   1  -4  130.15    5.40
  -6   1  -4  131.52    5.39
  -6   1  -3  147.07    6.28
  -6   1  -3  150.57    6.17
  -6   1  -3  154.97    6.21
  -6   1  -3  152.92    6.18
  -6   1  -2  111.80    4.54
  -6   1  -2  102.83    4.41
  -6   1  -2  107.95    4.45
  -6   1  -1   20.03    1.22
  -6   1  -1   16.02    1.10
  -6   1  -1   18.44    1.12
  -6   1  -1   16.86    1.18
  -6   1   0  185.81    7.44
  -6   1   0  183.49    7.41
  -6   1   0  181.28    7.42
  -6   1   0  177.15    7.39
  -6   1   1   36.21    1.74
  -6   1   1   33.41    1.70
  -6   1   1   33.83    1.71
  -6   1   1   32.81    1.61
  -6   1   2    2.24    0.84
  -6   1   2    1.99    0.81
  -6   1   2    1.20    0.61
  -6   1   3    6.59    0.89
  -6   1   3    5.06    0.64
  -6   1   4   11.90    0.98
  -6   1   4   11.27    1.08
  -6   1   4    9.07    0.65
  -6   1   5  176.80    6.84
  -6   1   5  177.85    6.86
  -6   1   5  161.44    6.65
  -6   1   6    3.45    0.99
  -6   1   6    5.41    0.99
  -6   1   6    2.67    0.34
  -6   1   7   25.67    1.53
  -6   1   7   25.21    1.48
  -6   1   8   39.11    1.45
  -6   1   8   38.60    1.82
  -6   1   8   36.16    1.75
  -6   1   8   29.37    1.37
  -6   1   9   96.29    4.13
  -6   1   9  110.10    4.38
  -6   1   9  103.80    4.33
  -6   1   9  102.31    4.09
  -6   1  10   39.93    1.85
  -6   1  10   46.35    2.11
  -6   1  10   47.59    2.18
  -6   1  10   42.23    1.82
  -6   1  10   42.72    1.82
  -6   1  11   14.65    0.91
  -6   1  11   16.82    1.29
  -6   1  11   14.64    1.21
  -6   1  11   15.76    0.88
  -6   1  11   16.26    0.88
  -6   1  12    1.26    0.62
  -6   1  12    1.93    0.92
  -6   1  12    2.14    0.98
  -6   1  12    1.47    0.61
  -6   1  12    1.53    0.61
  -6   1  13    2.23    0.69
  -6   1  13    1.55    0.68
  -6   1  13    0.90    1.01
  -6   1  13    1.03    0.97
  -6   1  13    2.48    0.67
  -6   1  14   59.85    2.71
  -6   1  14   65.19    2.91
  -6   1  14   60.23    2.85
  -6   1  14   59.65    2.69
  -6   1  14   63.64    2.68
  -6   1  15    2.07    0.88
  -6   1  15    0.06    0.85
  -6   1  15    1.43    1.14
  -6   1  15    1.28    1.13
  -6   1  15    2.56    1.14
  -6   1  15    1.52    1.08
  -6   1  15    2.86    0.81
  -6   1  16   48.75    2.40
  -6   1  16   41.78    2.27
  -6   1  16   48.30    2.45
  -6   1  16   46.55    2.44
  -6   1  16   46.68    2.50
  -6   1  16   48.88    2.38
  -6   1  16   50.32    2.45
  -6   1  16   50.94    2.24
  -6   1  17    0.60    1.00
  -6   1  17   -0.26    1.16
  -6   1  17    1.02    1.19
  -6   1  17    1.36    1.20
  -6   1  17    0.37    1.27
  -6   1  17    4.80    1.12
  -6   1  17    1.87    1.18
  -6   1  17    4.91    0.97
  -6   1  18   48.02    2.30
  -6   1  18   41.21    2.20
  -6   1  18   44.94    2.34
  -6   1  18   40.67    2.34
  -6   1  18   41.57    2.29
  -6   1  18   42.33    2.29
  -6   1  19    5.21    1.24
  -6   1  19    5.24    1.28
  -6   1  20   -1.57    1.35
  -6   2 -13    8.32    0.77
  -6   2 -12    3.37    0.67
  -6   2 -10   -0.03    1.28
  -6   2  -9    3.56    1.20
  -6   2  -8    7.47    1.22
  -6   2  -7   61.68    2.77
  -6   2  -7   61.03    2.41
  -6   2  -7   56.86    2.41
  -6   2  -7   56.07    2.41
  -6   2  -4  251.11   10.11
  -6   2  -4  245.01   10.00
  -6   2  -3  480.86   18.72
  -6   2  -3  456.39   18.62
  -6   2  -3  466.49   18.66
  -6   2  -2    3.87    0.93
  -6   2  -2    2.89    0.80
  -6   2  -2    2.95    0.71
  -6   2  -1   27.69    1.53
  -6   2  -1   28.81    1.44
  -6   2  -1   27.32    1.49
  -6   2   0  374.64   14.87
  -6   2   0  366.15   14.84
  -6   2   0  368.10   14.86
  -6   2   1   45.79    2.06
  -6   2   1   41.72    2.02
  -6   2   2    9.58    0.94
  -6   2   3    0.35    0.87
  -6   2   3    1.29    0.81
  -6   2   4   10.17    1.01
  -6   2   4    7.90    0.99
  -6   2   4    9.57    0.93
  -6   2   5   12.16    1.11
  -6   2   5   14.14    1.11
  -6   2   5   12.12    0.97
  -6   2   6   11.69    1.11
  -6   2   6    9.35    1.06
  -6   2   7   71.15    3.12
  -6   2   7   69.98    3.14
  -6   2   8    5.75    0.66
  -6   2   8    4.90    1.03
  -6   2   8    6.26    1.01
  -6   2   9  130.97    4.94
  -6   2   9  133.02    5.08
  -6   2   9  136.23    5.12
  -6   2   9  120.71    4.83
  -6   2   9  114.47    4.83
  -6   2  10  230.86    9.09
  -6   2  10  230.50    9.19
  -6   2  10  243.90    9.23
  -6   2  10  218.86    9.01
  -6   2  10  222.51    9.00
  -6   2  11    3.79    0.71
  -6   2  11    1.70    0.55
  -6   2  11    2.30    1.01
  -6   2  11    0.95    0.93
  -6   2  11    1.71    0.50
  -6   2  12   17.05    1.04
  -6   2  12   16.39    1.29
  -6   2  12   15.79    1.22
  -6   2  12   14.07    0.88
  -6   2  12   14.42    0.91
  -6   2  13   81.48    3.48
  -6   2  13   86.26    3.62
  -6   2  13   81.21    3.56
  -6   2  13   79.59    3.38
  -6   2  13   78.47    3.40
  -6   2  14    2.36    0.90
  -6   2  14    0.65    0.80
  -6   2  14    0.90    1.11
  -6   2  14    1.04    1.03
  -6   2  14    3.62    0.76
  -6   2  15   39.34    2.10
  -6   2  15   44.37    2.11
  -6   2  15   40.91    2.17
  -6   2  15   43.14    2.26
  -6   2  15   43.67    1.99
  -6   2  16   19.42    1.47
  -6   2  16   21.81    1.44
  -6   2  16   20.21    1.56
  -6   2  16   20.48    1.52
  -6   2  16   23.60    1.31
  -6   2  17    1.12    1.12
  -6   2  17   -0.12    1.23
  -6   2  17   -3.64    1.29
  -6   2  17   -2.36    1.25
  -6   2  18    3.98    1.23
  -6   2  18    0.95    1.24
  -6   2  18    2.52    1.11
  -6   2  18    2.69    1.16
  -6   2  19   -0.33    1.30
  -6   2  19   -0.52    1.26
  -6   3 -13   34.80    1.70
  -6   3 -12   32.36    1.65
  -6   3 -10    1.58    1.24
  -6   3  -9    6.25    1.26
  -6   3  -7  121.75    4.94
  -6   3  -6    1.30    1.03
  -6   3  -5  140.02    5.89
  -6   3  -4  177.69    7.34
  -6   3  -3  131.40    5.27
  -6   3  -3  119.70    5.17
  -6   3  -2  605.34   24.71
  -6   3  -2  625.57   24.68
  -6   3  -1   82.56    3.61
  -6   3  -1   83.40    3.55
  -6   3  -1   86.79    3.60
  -6   3   0  162.39    6.69
  -6   3   0  164.14    6.69
  -6   3   1    5.03    0.85
  -6   3   1    3.88    0.85
  -6   3   2   43.76    2.02
  -6   3   2   44.50    2.11
  -6   3   3   11.44    0.92
  -6   3   3   12.72    1.10
  -6   3   4   39.96    1.91
  -6   3   4   41.35    2.04
  -6   3   4   44.84    2.04
  -6   3   5  144.60    6.13
  -6   3   5  160.97    6.23
  -6   3   5  150.09    6.24
  -6   3   6    8.29    1.04
  -6   3   6   10.77    1.05
  -6   3   6    9.67    0.79
  -6   3   7    3.85    0.68
  -6   3   7    3.37    0.94
  -6   3   7    4.16    1.00
  -6   3   7    3.64    0.71
  -6   3   8   21.14    1.17
  -6   3   8   22.65    1.42
  -6   3   8   19.02    1.36
  -6   3   9   67.46    2.61
  -6   3   9   65.31    2.72
  -6   3   9   68.49    2.77
  -6   3   9   56.96    2.43
  -6   3   9   57.41    2.41
  -6   3  10    0.79    0.77
  -6   3  10   -0.34    0.49
  -6   3  10   -0.29    0.95
  -6   3  10   -0.95    1.00
  -6   3  10   -0.57    0.39
  -6   3  11   -0.05    0.57
  -6   3  11    1.20    0.77
  -6   3  11   -0.10    1.01
  -6   3  11    0.02    0.93
  -6   3  11   -0.78    0.45
  -6   3  12   62.28    2.65
  -6   3  12   58.12    2.51
  -6   3  12   62.41    2.71
  -6   3  12   61.10    2.77
  -6   3  12   54.78    2.47
  -6   3  13    0.24    0.72
  -6   3  13   -0.64    0.97
  -6   3  13    0.29    1.09
  -6   3  13   -1.95    0.67
  -6   3  14    0.09    0.98
  -6   3  14   -0.24    0.85
  -6   3  14   -0.17    0.83
  -6   3  14   -0.30    1.03
  -6   3  14    1.18    1.11
  -6   3  14   -2.01    0.74
  -6   3  15   44.83    2.17
  -6   3  15   45.52    2.04
  -6   3  15   41.01    2.18
  -6   3  15   44.30    2.23
  -6   3  15   37.71    1.95
  -6   3  16    2.97    1.14
  -6   3  16    2.98    1.22
  -6   3  16    2.91    1.08
  -6   3  16   -0.22    0.81
  -6   3  17   13.11    1.41
  -6   3  18   11.16    1.48
  -6   3  19    3.19    1.51
  -6   4 -14   16.31    1.19
  -6   4 -13    7.85    0.99
  -6   4 -10   39.56    2.27
  -6   4  -9    1.06    0.54
  -6   4  -9    1.18    0.52
  -6   4  -7   31.94    1.81
  -6   4  -7   29.88    1.43
  -6   4  -6    2.34    1.04
  -6   4  -6    3.15    0.67
  -6   4  -5    2.97    0.99
  -6   4  -4  183.20    7.55
  -6   4  -3  271.43   11.04
  -6   4  -2   26.91    1.55
  -6   4  -2   26.02    1.46
  -6   4  -1  260.35   10.56
  -6   4   0  313.84   12.67
  -6   4   1  398.55   16.47
  -6   4   1  424.09   16.51
  -6   4   2    2.87    0.77
  -6   4   2    3.45    0.92
  -6   4   3  217.96    8.65
  -6   4   3  206.05    8.57
  -6   4   3  230.62    8.73
  -6   4   4   19.69    1.11
  -6   4   4   18.61    0.90
  -6   4   4   21.20    1.27
  -6   4   4   19.88    1.30
  -6   4   5   20.81    1.18
  -6   4   5   25.55    1.41
  -6   4   5   22.59    1.41
  -6   4   6    4.84    0.81
  -6   4   6    5.11    0.67
  -6   4   6    7.36    1.02
  -6   4   6    5.87    0.95
  -6   4   7    8.20    0.89
  -6   4   7    7.56    0.70
  -6   4   7    8.80    1.03
  -6   4   7    7.36    1.07
  -6   4   8   12.40    0.82
  -6   4   8   14.75    1.04
  -6   4   8   15.29    1.15
  -6   4   8   13.88    1.18
  -6   4   8   13.44    0.67
  -6   4   9   37.03    1.65
  -6   4   9   33.45    1.60
  -6   4   9   42.06    1.86
  -6   4   9   38.91    1.89
  -6   4   9   39.75    1.96
  -6   4   9   37.81    1.58
  -6   4  10    1.20    0.54
  -6   4  10    1.05    0.88
  -6   4  10    0.97    0.92
  -6   4  10    0.60    1.00
  -6   4  10    2.26    0.46
  -6   4  11   -0.41    0.88
  -6   4  11    0.75    0.60
  -6   4  11   -0.27    0.93
  -6   4  11    0.30    0.97
  -6   4  11    0.69    0.51
  -6   4  12    3.38    0.71
  -6   4  12    4.82    1.01
  -6   4  12    3.73    1.03
  -6   4  12    3.51    0.61
  -6   4  13   12.26    1.17
  -6   4  13   11.24    0.84
  -6   4  13   11.03    0.95
  -6   4  13   10.28    1.17
  -6   4  13   11.06    0.85
  -6   4  14   33.03    1.59
  -6   4  14   36.99    1.92
  -6   4  14   35.59    1.87
  -6   4  14   31.51    1.62
  -6   4  15    9.11    1.28
  -6   4  15    6.98    1.12
  -6   4  15    6.38    0.89
  -6   4  16    2.25    1.24
  -6   4  17    2.46    1.32
  -6   4  18    7.82    1.55
  -6   4  19    5.58    1.74
  -6   4  20    1.19    2.02
  -6   5 -14    3.22    1.02
  -6   5 -13   16.07    1.33
  -6   5 -11  110.51    4.53
  -6   5 -11  110.31    4.53
  -6   5 -10   78.91    3.26
  -6   5 -10   76.36    3.26
  -6   5  -9   55.12    2.68
  -6   5  -9   51.58    2.29
  -6   5  -9   51.45    2.28
  -6   5  -8    3.15    1.21
  -6   5  -7    1.30    1.10
  -6   5  -7    1.68    0.68
  -6   5  -6    7.00    1.13
  -6   5  -6    6.49    0.79
  -6   5  -5    8.16    1.11
  -6   5  -5    6.75    0.85
  -6   5  -4   40.77    2.10
  -6   5  -3  114.20    4.81
  -6   5  -3  114.48    4.84
  -6   5  -2    2.18    0.88
  -6   5  -2    1.90    0.82
  -6   5  -1   18.39    1.17
  -6   5  -1   18.87    1.24
  -6   5   0  248.71   10.15
  -6   5   0  246.07   10.11
  -6   5   0  258.64   10.19
  -6   5   1  158.51    6.62
  -6   5   1  158.76    6.67
  -6   5   1  176.14    6.73
  -6   5   2   40.36    1.94
  -6   5   2   40.83    1.86
  -6   5   2   44.16    2.05
  -6   5   3   66.74    2.91
  -6   5   3   75.30    3.04
  -6   5   3   65.27    2.83
  -6   5   4  559.71   22.37
  -6   5   4  579.48   22.46
  -6   5   4  552.18   22.33
  -6   5   5    0.97    0.49
  -6   5   5    1.47    0.57
  -6   5   5    2.85    0.94
  -6   5   6   25.35    1.38
  -6   5   6   22.55    1.16
  -6   5   6   25.92    1.46
  -6   5   6   24.80    1.12
  -6   5   7   22.66    1.35
  -6   5   7   21.78    1.11
  -6   5   7   26.05    1.44
  -6   5   7   24.81    1.10
  -6   5   8    4.37    0.50
  -6   5   8    3.69    0.90
  -6   5   8    4.23    0.95
  -6   5   8    3.48    0.51
  -6   5   9    1.53    0.44
  -6   5   9    0.65    0.90
  -6   5   9    1.30    0.91
  -6   5   9    0.82    0.51
  -6   5  10    2.62    0.99
  -6   5  10    2.77    0.43
  -6   5  10    3.18    0.97
  -6   5  10    2.41    0.59
  -6   5  11   10.53    0.70
  -6   5  11   15.18    1.18
  -6   5  11   11.04    0.65
  -6   5  11   14.02    1.18
  -6   5  11   14.97    0.85
  -6   5  12    4.22    0.43
  -6   5  12    4.04    1.04
  -6   5  12    2.96    0.45
  -6   5  12    3.00    1.01
  -6   5  12    4.65    0.71
  -6   5  13   -1.55    1.08
  -6   5  13   -0.07    1.03
  -6   5  13   -0.29    0.72
  -6   5  14    0.82    1.18
  -6   5  14    0.13    1.03
  -6   5  14   -0.28    0.78
  -6   5  15   46.27    2.48
  -6   5  16   10.48    1.53
  -6   5  17    1.26    1.42
  -6   5  18    1.84    1.73
  -6   5  19   -0.65    1.97
  -6   5  20   -0.80    2.25
  -6   6 -15    5.11    1.25
  -6   6 -14   58.81    2.57
  -6   6 -14   49.19    2.14
  -6   6 -14   49.16    2.15
  -6   6 -13   53.64    2.42
  -6   6 -13   46.92    2.02
  -6   6 -13   45.30    2.05
  -6   6 -13   44.67    2.05
  -6   6 -12    3.44    0.75
  -6   6 -12    3.10    0.76
  -6   6 -11  111.04    4.63
  -6   6 -11  111.51    4.63
  -6   6 -10   74.03    3.50
  -6   6 -10   71.71    3.14
  -6   6 -10   73.41    3.15
  -6   6  -9  170.45    7.06
  -6   6  -9  166.40    6.82
  -6   6  -9  164.58    6.84
  -6   6  -8    5.24    1.25
  -6   6  -8    4.26    0.83
  -6   6  -8    2.86    0.79
  -6   6  -7    5.26    1.22
  -6   6  -7    5.93    0.82
  -6   6  -6   -0.35    1.07
  -6   6  -6    0.22    1.08
  -6   6  -6    0.49    0.77
  -6   6  -5   31.35    1.80
  -6   6  -5   31.24    1.77
  -6   6  -5   31.21    1.60
  -6   6  -4  121.54    5.27
  -6   6  -4  127.76    5.31
  -6   6  -4  125.44    5.21
  -6   6  -3    1.30    0.93
  -6   6  -3    1.90    0.96
  -6   6  -2   41.88    2.10
  -6   6  -2   43.21    2.07
  -6   6  -1    4.87    0.92
  -6   6  -1    4.05    0.84
  -6   6   0  129.86    5.30
  -6   6   0  124.87    5.27
  -6   6   1    4.16    0.83
  -6   6   1    4.70    0.79
  -6   6   2   24.84    1.32
  -6   6   2   23.87    1.49
  -6   6   2   24.70    1.29
  -6   6   3   65.17    2.71
  -6   6   3   69.03    2.88
  -6   6   3   58.53    2.69
  -6   6   4   18.42    1.03
  -6   6   4   20.63    1.29
  -6   6   4   16.54    0.99
  -6   6   5   32.65    1.63
  -6   6   5   29.80    1.40
  -6   6   5   32.92    1.69
  -6   6   5   27.50    1.40
  -6   6   6    0.74    0.86
  -6   6   6    0.61    0.50
  -6   6   6   -0.79    0.91
  -6   6   6   -0.26    0.58
  -6   6   7    3.78    0.48
  -6   6   7    4.00    0.95
  -6   6   7    3.59    0.94
  -6   6   7    4.58    0.62
  -6   6   8   10.01    1.09
  -6   6   8   11.88    1.11
  -6   6   8    9.98    0.72
  -6   6   9   17.93    1.30
  -6   6   9   16.15    1.26
  -6   6   9   16.41    0.98
  -6   6  10   65.21    2.98
  -6   6  10   65.27    2.93
  -6   6  10   63.85    2.76
  -6   6  11    5.63    1.17
  -6   6  11    6.72    1.08
  -6   6  11    6.00    0.80
  -6   6  12    4.38    1.22
  -6   6  12    3.96    1.06
  -6   6  12    3.87    0.81
  -6   6  13    1.74    1.19
  -6   6  13    2.09    1.06
  -6   6  13    2.42    0.84
  -6   6  14   17.04    1.63
  -6   6  15    2.71    1.42
  -6   6  16    0.67    1.49
  -6   6  17   -0.96    1.70
  -6   6  18    0.08    1.97
  -6   6  19    0.82    2.21
  -6   6  20    3.56    2.52
  -6   7 -15   -0.41    1.26
  -6   7 -15    0.14    0.65
  -6   7 -15    0.12    0.67
  -6   7 -14   69.94    3.09
  -6   7 -14   61.98    2.74
  -6   7 -14   61.40    2.75
  -6   7 -13   28.27    1.47
  -6   7 -13   26.28    1.44
  -6   7 -13   26.78    1.46
  -6   7 -12    6.77    0.98
  -6   7 -12    8.40    0.98
  -6   7 -11   60.30    2.70
  -6   7 -11   57.66    2.69
  -6   7 -10  114.69    4.83
  -6   7 -10  114.71    4.85
  -6   7  -9  118.96    5.23
  -6   7  -9  127.47    5.26
  -6   7  -9  117.21    5.02
  -6   7  -9  116.52    5.00
  -6   7  -8   44.13    2.52
  -6   7  -8   54.71    2.59
  -6   7  -8   49.14    2.29
  -6   7  -8   47.26    2.32
  -6   7  -7  126.77    5.47
  -6   7  -7  130.92    5.50
  -6   7  -7  126.05    5.31
  -6   7  -6  129.80    5.72
  -6   7  -6  131.35    5.72
  -6   7  -6  138.93    5.60
  -6   7  -5    6.78    1.17
  -6   7  -5    8.55    1.16
  -6   7  -5    7.79    0.98
  -6   7  -4   10.63    1.22
  -6   7  -4    9.51    1.16
  -6   7  -4   12.34    1.06
  -6   7  -3    9.47    1.14
  -6   7  -3    9.11    1.11
  -6   7  -3   10.64    1.07
  -6   7  -2    4.20    0.96
  -6   7  -2    4.43    1.00
  -6   7  -2    4.62    0.96
  -6   7  -1   60.56    2.82
  -6   7  -1   63.79    2.81
  -6   7   0   58.89    2.75
  -6   7   0   63.11    2.73
  -6   7   1  133.88    5.67
  -6   7   1  140.10    5.66
  -6   7   2   67.82    2.89
  -6   7   2   64.98    2.88
  -6   7   3   22.46    1.22
  -6   7   3   21.95    1.24
  -6   7   4   17.28    1.00
  -6   7   4   16.05    1.04
  -6   7   5    1.47    0.57
  -6   7   5    2.53    0.92
  -6   7   5    1.74    0.68
  -6   7   6   40.05    1.91
  -6   7   6   32.03    1.55
  -6   7   6   38.29    1.91
  -6   7   6   39.41    1.69
  -6   7   7    6.28    1.05
  -6   7   7    4.71    1.03
  -6   7   7    4.58    0.73
  -6   7   8   35.37    1.91
  -6   7   8   35.22    1.85
  -6   7   8   34.24    1.66
  -6   7   9    0.78    1.11
  -6   7   9   -0.63    1.00
  -6   7   9    0.50    0.75
  -6   7  10  111.50    4.76
  -6   7  10  112.01    4.68
  -6   7  10  106.11    4.54
  -6   7  11   20.17    1.53
  -6   7  11   18.06    1.37
  -6   7  11   16.44    1.16
  -6   7  12    3.98    1.34
  -6   7  12    5.04    1.10
  -6   7  12    6.46    0.94
  -6   7  13   10.62    1.53
  -6   7  13    9.81    1.03
  -6   7  14    1.25    1.45
  -6   7  15    7.55    1.57
  -6   7  16   -0.62    1.69
  -6   7  17   -0.28    2.03
  -6   7  18   -1.10    2.26
  -6   7  19    3.09    2.46
  -6   7  20    3.14    2.76
  -6   8 -15    1.16    0.81
  -6   8 -15    1.17    0.81
  -6   8 -14    0.39    0.88
  -6   8 -14    1.29    0.89
  -6   8 -13   -0.42    0.91
  -6   8 -13   -0.54    0.90
  -6   8 -12   -0.84    0.96
  -6   8 -12   -0.80    0.96
  -6   8 -11   12.97    1.71
  -6   8 -11   14.82    1.24
  -6   8 -11   12.65    1.23
  -6   8 -10   -0.34    1.43
  -6   8 -10    0.04    1.00
  -6   8 -10    2.06    1.06
  -6   8  -9   46.44    2.43
  -6   8  -9   38.60    2.36
  -6   8  -9   41.18    2.13
  -6   8  -9   39.43    2.09
  -6   8  -8    2.35    1.27
  -6   8  -8    2.78    1.31
  -6   8  -8    1.17    1.01
  -6   8  -8    2.06    0.99
  -6   8  -7   35.52    2.16
  -6   8  -7   37.07    2.14
  -6   8  -7   35.36    1.90
  -6   8  -6   40.56    2.25
  -6   8  -6   45.26    2.28
  -6   8  -6   40.90    2.09
  -6   8  -5    0.81    1.12
  -6   8  -5    1.66    1.10
  -6   8  -5    1.70    0.97
  -6   8  -4    5.20    1.09
  -6   8  -4    4.45    1.13
  -6   8  -4    5.73    1.01
  -6   8  -3   29.35    1.75
  -6   8  -3   28.16    1.73
  -6   8  -3   31.19    1.69
  -6   8  -2   54.20    2.59
  -6   8  -2   58.78    2.62
  -6   8  -2   51.74    2.58
  -6   8  -1    2.92    0.92
  -6   8  -1    1.46    0.93
  -6   8  -1    1.53    0.98
  -6   8   0    7.63    0.97
  -6   8   0    6.19    0.94
  -6   8   1   24.59    1.39
  -6   8   1   23.81    1.40
  -6   8   2    9.17    0.89
  -6   8   2    9.12    0.93
  -6   8   3    3.64    0.74
  -6   8   3    2.26    0.80
  -6   8   4   30.28    1.55
  -6   8   5    7.42    1.13
  -6   8   5    8.45    0.88
  -6   8   6    4.84    1.17
  -6   8   6    5.44    0.86
  -6   8   7   27.03    1.74
  -6   8   7   29.07    1.49
  -6   8   8   61.29    2.86
  -6   8   8   55.11    2.58
  -6   8   9  182.26    7.40
  -6   8   9  172.77    7.21
  -6   8  10    3.55    1.31
  -6   8  10    0.93    0.88
  -6   8  11  223.26    9.07
  -6   8  11  214.47    8.88
  -6   8  12    0.93    1.44
  -6   8  12    0.55    0.93
  -6   8  13    2.02    1.49
  -6   8  14    1.45    1.54
  -6   8  15   10.80    1.90
  -6   8  16    1.71    2.02
  -6   8  17   -1.48    2.26
  -6   8  18   10.00    2.64
  -6   8  19    1.80    2.78
  -6   8  20    2.56    3.03
  -6   9 -15    0.40    0.92
  -6   9 -15    0.39    0.92
  -6   9 -14    1.07    0.95
  -6   9 -14    0.50    0.97
  -6   9 -13   -0.65    1.69
  -6   9 -13    1.08    1.07
  -6   9 -13    0.56    1.07
  -6   9 -12    1.19    1.59
  -6   9 -12    1.80    1.12
  -6   9 -12    1.70    1.11
  -6   9 -11    3.32    1.55
  -6   9 -11    4.74    1.14
  -6   9 -11    4.01    1.12
  -6   9 -10   17.75    1.76
  -6   9 -10   15.75    1.42
  -6   9 -10   16.96    1.40
  -6   9  -9  291.17   12.16
  -6   9  -9  296.39   12.02
  -6   9  -9  294.85   12.04
  -6   9  -8    5.49    1.42
  -6   9  -8    7.65    1.40
  -6   9  -8    0.63    1.15
  -6   9  -8    1.85    1.18
  -6   9  -7  251.26   10.31
  -6   9  -7  246.86   10.30
  -6   9  -7  251.50   10.20
  -6   9  -7  246.77   10.21
  -6   9  -7  248.76   10.24
  -6   9  -6   78.28    3.55
  -6   9  -6   77.66    3.54
  -6   9  -6   72.62    3.41
  -6   9  -5   39.14    2.21
  -6   9  -5   37.49    2.18
  -6   9  -5   41.37    2.10
  -6   9  -4    1.90    1.14
  -6   9  -4    1.37    1.14
  -6   9  -4    1.74    1.05
  -6   9  -3    5.64    1.16
  -6   9  -3    5.02    1.14
  -6   9  -3    5.54    1.13
  -6   9  -2   14.91    1.30
  -6   9  -2   15.48    1.34
  -6   9  -2   15.41    1.36
  -6   9  -1  113.03    4.90
  -6   9  -1  118.36    4.92
  -6   9   0    5.56    0.99
  -6   9   0    5.68    1.02
  -6   9   1   17.36    1.42
  -6   9   1   15.08    1.23
  -6   9   2    1.91    1.11
  -6   9   2   -0.35    0.91
  -6   9   3   61.10    2.96
  -6   9   3   62.34    2.80
  -6   9   4    5.22    1.20
  -6   9   4    4.55    0.94
  -6   9   5    1.73    1.14
  -6   9   5    2.95    0.92
  -6   9   6   59.92    2.93
  -6   9   6   61.76    2.75
  -6   9   7   84.53    3.67
  -6   9   7   75.99    3.46
  -6   9   8   69.66    3.35
  -6   9   8   71.99    3.15
  -6   9   9  124.18    5.11
  -6   9   9  110.21    4.87
  -6   9  10   50.30    2.70
  -6   9  10   47.65    2.35
  -6   9  11    3.12    1.48
  -6   9  11    0.58    1.02
  -6   9  12   19.75    1.84
  -6   9  13    4.52    1.63
  -6   9  14    2.54    1.80
  -6   9  15    7.33    2.13
  -6   9  16    0.40    2.36
  -6   9  17    2.57    2.62
  -6   9  18    0.44    2.78
  -6   9  19    1.32    3.14
  -6  10 -15    1.57    1.07
  -6  10 -15    0.30    1.08
  -6  10 -14    4.39    1.83
  -6  10 -14    4.82    1.20
  -6  10 -14    3.42    1.17
  -6  10 -13    2.71    1.75
  -6  10 -13    1.94    1.24
  -6  10 -13    2.25    1.24
  -6  10 -12    0.90    1.62
  -6  10 -12    0.26    1.23
  -6  10 -12    2.45    1.26
  -6  10 -11    9.25    1.75
  -6  10 -11   12.63    1.41
  -6  10 -11    9.39    1.40
  -6  10 -10   92.25    4.53
  -6  10 -10  100.12    4.38
  -6  10 -10   98.50    4.35
  -6  10  -9   33.68    2.23
  -6  10  -9   30.89    2.01
  -6  10  -9   37.58    2.03
  -6  10  -8    7.08    1.55
  -6  10  -8    3.56    1.29
  -6  10  -8    4.29    1.26
  -6  10  -7  410.06   16.84
  -6  10  -7  410.35   16.85
  -6  10  -7  415.30   16.80
  -6  10  -7  417.24   16.78
  -6  10  -6   22.02    1.74
  -6  10  -6   18.87    1.71
  -6  10  -6   19.86    1.55
  -6  10  -6   20.14    1.58
  -6  10  -6   18.95    1.66
  -6  10  -5   65.29    3.16
  -6  10  -5   66.77    3.17
  -6  10  -5   65.34    3.09
  -6  10  -4    1.63    1.24
  -6  10  -4    2.40    1.16
  -6  10  -3    2.80    1.20
  -6  10  -3    4.52    1.20
  -6  10  -2    7.46    1.22
  -6  10  -2    9.90    1.30
  -6  10  -1   -0.87    1.07
  -6  10   0    5.42    1.08
  -6  10   1    8.92    1.29
  -6  10   1   10.28    1.17
  -6  10   2    2.14    1.21
  -6  10   2    2.29    1.01
  -6  10   3    2.40    1.20
  -6  10   3   -0.19    0.99
  -6  10   4   53.35    2.52
  -6  10   5  106.87    4.73
  -6  10   5  107.49    4.60
  -6  10   6  221.76    9.22
  -6  10   6  222.11    9.10
  -6  10   7   74.60    3.50
  -6  10   7   71.92    3.29
  -6  10   8    1.99    1.37
  -6  10   8    4.08    1.07
  -6  10   9    5.05    1.48
  -6  10   9    3.82    1.09
  -6  10  10    8.36    1.59
  -6  10  10    6.40    1.19
  -6  10  11    1.79    1.58
  -6  10  12   -0.08    1.66
  -6  10  13    3.64    1.94
  -6  10  14    4.89    2.16
  -6  10  15   -1.48    2.37
  -6  10  16    1.06    2.69
  -6  10  17    4.97    2.94
  -6  11 -16    0.36    1.21
  -6  11 -16    1.03    1.21
  -6  11 -16    0.34    2.16
  -6  11 -15    0.78    1.27
  -6  11 -15   -0.06    1.26
  -6  11 -15   -0.32    2.04
  -6  11 -14    1.56    1.31
  -6  11 -14   -0.36    1.28
  -6  11 -14   -0.51    1.86
  -6  11 -13    4.92    1.40
  -6  11 -13    5.63    1.42
  -6  11 -13    6.73    1.87
  -6  11 -12   22.04    1.76
  -6  11 -12   19.99    1.75
  -6  11 -12   23.15    2.19
  -6  11 -11    0.99    1.32
  -6  11 -11    2.81    1.36
  -6  11 -11    3.86    1.68
  -6  11 -10    5.17    1.36
  -6  11 -10    5.10    1.40
  -6  11 -10    0.56    1.59
  -6  11  -9   -0.64    1.32
  -6  11  -9    0.53    1.29
  -6  11  -9    1.54    1.56
  -6  11  -8   20.77    1.69
  -6  11  -8   17.46    1.71
  -6  11  -8   19.75    1.90
  -6  11  -7   80.32    3.75
  -6  11  -7   78.27    3.70
  -6  11  -7   77.95    3.77
  -6  11  -6   36.91    2.25
  -6  11  -6   37.31    2.30
  -6  11  -6   40.86    2.33
  -6  11  -5   20.05    1.79
  -6  11  -5   20.30    1.73
  -6  11  -5   21.58    1.70
  -6  11  -5   21.91    1.77
  -6  11  -4   26.02    1.77
  -6  11  -4   27.40    1.85
  -6  11  -3    1.26    1.24
  -6  11  -3    0.67    1.20
  -6  11  -2   18.22    1.57
  -6  11  -1    1.21    1.13
  -6  11   0   14.39    1.36
  -6  11   1   17.50    1.43
  -6  11   2   35.78    1.98
  -6  11   3   28.17    1.75
  -6  11   4   38.05    2.07
  -6  11   5   94.18    4.15
  -6  11   5   86.57    3.97
  -6  11   6    8.10    1.53
  -6  11   6    7.10    1.24
  -6  11   7    2.63    1.48
  -6  11   7    0.18    1.15
  -6  11   8   16.97    1.77
  -6  11   8   16.74    1.43
  -6  11   9    1.98    1.55
  -6  11   9    1.21    1.16
  -6  11  10    6.42    1.67
  -6  11  11    0.09    1.81
  -6  11  12    1.25    1.98
  -6  11  13    6.98    2.28
  -6  11  14   11.79    2.57
  -6  11  15    3.13    2.76
  -6  11  16    2.11    2.99
  -6  12 -17    3.25    2.59
  -6  12 -16    2.17    1.36
  -6  12 -16    4.34    1.41
  -6  12 -16    6.26    2.36
  -6  12 -15    1.18    1.36
  -6  12 -15    1.31    1.35
  -6  12 -15    0.50    2.12
  -6  12 -14    0.07    1.43
  -6  12 -14   -0.18    1.46
  -6  12 -14    1.88    2.03
  -6  12 -13    2.50    1.46
  -6  12 -13    4.61    1.48
  -6  12 -13    6.32    2.02
  -6  12 -12    1.69    1.39
  -6  12 -12    1.28    1.42
  -6  12 -12   -0.49    1.88
  -6  12 -11    1.84    1.45
  -6  12 -11    1.03    1.45
  -6  12 -11    0.43    1.79
  -6  12 -10    3.98    1.45
  -6  12 -10    2.83    1.47
  -6  12 -10    5.36    1.77
  -6  12  -9    0.30    1.40
  -6  12  -9    2.12    1.46
  -6  12  -9    0.85    1.65
  -6  12  -8   -2.45    1.48
  -6  12  -8   -2.60    1.45
  -6  12  -8   -0.98    1.63
  -6  12  -7    4.08    1.43
  -6  12  -7    3.35    1.50
  -6  12  -7    6.58    1.66
  -6  12  -6   15.87    1.78
  -6  12  -6   15.96    1.70
  -6  12  -6   15.90    1.79
  -6  12  -5  116.04    5.02
  -6  12  -5  108.51    5.05
  -6  12  -5  109.00    4.98
  -6  12  -4   12.13    1.62
  -6  12  -4   11.42    1.65
  -6  12  -4   15.09    1.58
  -6  12  -3    3.62    1.36
  -6  12  -2   16.47    1.61
  -6  12  -1    6.97    1.37
  -6  12   0   55.19    2.78
  -6  12   1    2.38    1.25
  -6  12   2   20.27    1.61
  -6  12   3   31.16    1.94
  -6  12   4    6.26    1.31
  -6  12   5   21.99    1.90
  -6  12   5   20.03    1.65
  -6  12   6    4.94    1.56
  -6  12   6    3.70    1.28
  -6  12   7    2.38    1.50
  -6  12   7    1.28    1.30
  -6  12   8    6.34    1.67
  -6  12   8    7.53    1.38
  -6  12   9    3.23    1.80
  -6  12  10    6.36    1.99
  -6  12  11    1.33    2.03
  -6  12  12   -2.76    2.36
  -6  12  13    3.75    2.55
  -6  12  14    3.08    2.88
  -6  13 -17    1.55    2.78
  -6  13 -16    3.93    1.57
  -6  13 -16    5.59    1.60
  -6  13 -16    3.52    2.58
  -6  13 -15    3.20    1.54
  -6  13 -15   -0.04    1.54
  -6  13 -15    1.40    2.44
  -6  13 -14    0.41    1.52
  -6  13 -14    1.27    1.54
  -6  13 -14    4.88    2.25
  -6  13 -13    1.06    1.55
  -6  13 -13    2.20    1.56
  -6  13 -13    3.06    2.12
  -6  13 -12    0.93    1.55
  -6  13 -12    0.42    1.53
  -6  13 -12    0.41    1.95
  -6  13 -11   20.88    1.86
  -6  13 -11   16.50    1.84
  -6  13 -11   15.68    2.18
  -6  13 -10    1.45    1.59
  -6  13 -10    1.22    1.53
  -6  13 -10    0.29    1.82
  -6  13  -9   15.23    1.82
  -6  13  -9   16.85    1.79
  -6  13  -9   11.93    1.98
  -6  13  -8   -0.33    1.51
  -6  13  -8   -1.00    1.54
  -6  13  -8   -2.03    1.75
  -6  13  -7   13.72    1.71
  -6  13  -7   15.53    1.81
  -6  13  -7   13.35    1.86
  -6  13  -6   18.56    1.89
  -6  13  -6   16.85    1.80
  -6  13  -6   21.06    1.94
  -6  13  -5    7.28    1.60
  -6  13  -5    7.41    1.71
  -6  13  -5    9.09    1.62
  -6  13  -4   18.51    1.99
  -6  13  -4   24.15    1.96
  -6  13  -4   20.71    1.90
  -6  13  -3   -0.19    1.47
  -6  13  -2    4.84    1.51
  -6  13  -1   26.67    1.94
  -6  13   0   21.11    1.79
  -6  13   1   20.13    1.71
  -6  13   2    7.02    1.46
  -6  13   3   13.73    1.58
  -6  13   4    4.94    1.46
  -6  13   5    9.47    1.57
  -6  13   6    2.27    1.64
  -6  13   6    1.46    1.44
  -6  13   7    1.75    1.72
  -6  13   8    3.26    1.92
  -6  13   9    1.30    2.04
  -6  13  10   -0.19    2.17
  -6  13  11   18.00    2.74
  -6  13  12    1.99    2.75
  -6  14 -16    2.19    1.65
  -6  14 -16    4.18    1.69
  -6  14 -16    7.12    2.91
  -6  14 -15    4.03    1.70
  -6  14 -15    3.42    1.67
  -6  14 -15    1.63    2.72
  -6  14 -14   -0.09    1.68
  -6  14 -14    0.99    1.68
  -6  14 -14    2.97    2.58
  -6  14 -13    2.15    1.68
  -6  14 -13    2.15    1.69
  -6  14 -13    3.55    2.32
  -6  14 -12   10.27    1.79
  -6  14 -12   12.98    1.84
  -6  14 -12   11.55    2.37
  -6  14 -11   -0.67    1.67
  -6  14 -11    0.46    1.67
  -6  14 -11    2.08    2.15
  -6  14 -10    1.07    1.65
  -6  14 -10    2.60    1.69
  -6  14 -10    1.90    1.99
  -6  14  -9    0.04    1.62
  -6  14  -9    2.44    1.68
  -6  14  -9   -1.93    1.93
  -6  14  -8    4.39    1.66
  -6  14  -8    0.43    1.63
  -6  14  -8    2.15    1.78
  -6  14  -7   12.66    1.81
  -6  14  -7   11.72    1.82
  -6  14  -7   14.39    1.92
  -6  14  -6    2.20    1.62
  -6  14  -6    3.60    1.67
  -6  14  -6    4.51    1.78
  -6  14  -5    3.68    1.77
  -6  14  -5    3.43    1.70
  -6  14  -5    3.05    1.68
  -6  14  -4    6.36    1.66
  -6  14  -3    2.21    1.61
  -6  14  -2    5.09    1.68
  -6  14  -2    3.11    1.75
  -6  14  -2    4.79    1.58
  -6  14  -1    9.04    1.81
  -6  14  -1    9.29    1.73
  -6  14  -1    9.53    1.68
  -6  14   0   16.51    1.96
  -6  14   0   12.35    1.80
  -6  14   0   15.30    1.77
  -6  14   1    6.71    1.81
  -6  14   1   10.13    1.76
  -6  14   1    9.84    1.64
  -6  14   2    0.48    1.57
  -6  14   3    0.88    1.57
  -6  14   4    2.79    1.68
  -6  14   5    3.42    1.86
  -6  14   6    1.57    1.80
  -6  14   7    1.09    2.02
  -6  14   8    4.42    2.18
  -6  14   9   12.85    2.55
  -6  14  10   10.00    2.77
  -6  15 -16   -0.68    1.77
  -6  15 -16    0.05    1.79
  -6  15 -15    3.64    1.84
  -6  15 -15    3.33    1.82
  -6  15 -14    0.98    1.80
  -6  15 -14   -0.93    1.76
  -6  15 -14   -1.75    2.77
  -6  15 -13    3.43    1.88
  -6  15 -13    3.10    1.85
  -6  15 -13    5.69    2.77
  -6  15 -12    6.24    1.93
  -6  15 -12    5.09    1.91
  -6  15 -12    6.98    2.68
  -6  15 -11    1.75    1.78
  -6  15 -11    1.61    1.75
  -6  15 -11    2.36    2.51
  -6  15 -10   19.91    2.12
  -6  15 -10   17.21    2.11
  -6  15 -10   14.22    2.55
  -6  15  -9    2.19    1.80
  -6  15  -9    2.88    1.77
  -6  15  -9    1.57    2.26
  -6  15  -8    7.44    1.83
  -6  15  -8    6.60    1.79
  -6  15  -8    9.09    2.19
  -6  15  -7    7.39    1.88
  -6  15  -7    8.28    1.92
  -6  15  -7    8.27    2.15
  -6  15  -6    0.54    1.72
  -6  15  -6    3.92    1.82
  -6  15  -6    3.28    2.00
  -6  15  -5    1.73    1.76
  -6  15  -5   -0.15    1.70
  -6  15  -5    2.04    1.88
  -6  15  -4    2.22    1.93
  -6  15  -3    1.77    1.90
  -6  15  -2    4.01    1.76
  -6  15  -2    2.56    1.84
  -6  15  -2    1.86    1.89
  -6  15  -1    0.45    1.68
  -6  15  -1   -1.45    1.79
  -6  15  -1   -0.42    1.88
  -6  15   0    0.05    1.78
  -6  15   0    3.09    1.71
  -6  15   0    2.69    1.91
  -6  15   1    5.12    1.77
  -6  15   1    2.51    1.84
  -6  15   1    4.85    2.26
  -6  15   2    2.86    1.86
  -6  15   2    3.04    1.77
  -6  15   2    1.76    1.99
  -6  15   3    2.09    1.76
  -6  15   3    0.55    1.85
  -6  15   3    1.22    2.07
  -6  15   4   17.38    2.17
  -6  15   4   18.48    2.09
  -6  15   4   16.50    2.31
  -6  15   5    4.55    1.86
  -6  15   5    3.48    1.92
  -6  15   7    5.21    2.50
  -6  16 -13    4.50    3.11
  -6  16 -12    1.22    3.03
  -6  16 -11   -0.12    2.77
  -6  16 -10    1.01    1.90
  -6  16 -10    2.84    1.94
  -6  16 -10   -1.83    2.77
  -6  16  -9    2.52    1.92
  -6  16  -9    2.54    1.88
  -6  16  -9    2.22    2.66
  -6  16  -8    3.15    1.91
  -6  16  -8    3.29    1.91
  -6  16  -8    1.45    2.52
  -6  16  -7   -1.39    1.85
  -6  16  -7   -0.80    1.81
  -6  16  -7    0.52    2.51
  -6  16  -6   -0.79    1.89
  -6  16  -6   -2.13    1.86
  -6  16  -6   -1.47    2.45
  -6  16  -5    1.34    2.40
  -6  16  -4    7.11    2.43
  -6  16  -3   -0.05    1.81
  -6  16  -3    0.23    1.90
  -6  16  -3   -0.19    2.34
  -6  16  -2    0.23    1.82
  -6  16  -2   -0.75    1.79
  -6  16  -2    3.10    2.37
  -6  16  -1    1.47    2.30
  -6  16   0    5.37    2.34
  -6  16   1    4.65    2.44
  -6  16   2   16.90    2.63
  -6  17 -11    8.96    3.35
  -6  17 -10    2.71    3.22
  -6  17  -9    0.23    3.02
  -6  17  -8    1.31    3.01
  -6  17  -7    1.34    2.91
  -6  17  -6    2.33    2.86
  -6  17  -5    0.05    2.76
  -6  17  -4    2.09    2.79
  -6  17  -3   -0.21    2.70
  -6  17  -2    3.03    2.72
  -6  17  -1    0.65    2.74
  -6  17   0    2.59    2.71
  -6  17   1    6.03    2.84
  -6  18  -7    1.12    3.22
  -6  18  -6    2.65    3.18
  -6  18  -5   18.20    3.42
  -6  18  -4   -0.61    3.17
  -6  18  -3    2.09    3.17
  -6  18  -2    6.74    3.22
  -6  18  -1    7.12    3.17
  -5 -14  -1    2.34    1.85
  -5 -14   0    7.65    1.92
  -5 -14   1    0.40    1.84
  -5 -14   2    1.31    1.78
  -5 -14   3    6.12    1.87
  -5 -14   4    2.99    1.84
  -5 -14   5    4.91    1.87
  -5 -14   6    8.06    1.95
  -5 -14   7    1.28    1.86
  -5 -14   8   15.13    2.13
  -5 -14   9    5.62    2.00
  -5 -14  12   -1.79    2.26
  -5 -14  13   -2.37    2.32
  -5 -13  -2   -0.49    1.69
  -5 -13  -1    3.04    1.73
  -5 -13   0    1.23    1.66
  -5 -13   1   12.81    1.91
  -5 -13   2    2.35    1.75
  -5 -13   3    2.23    1.68
  -5 -13   4   -1.55    1.72
  -5 -13   5    1.27    1.73
  -5 -13   6    3.46    1.77
  -5 -13   7   -2.08    1.71
  -5 -13   8    1.00    1.78
  -5 -12  -3    2.85    1.66
  -5 -12  -2    4.26    1.64
  -5 -12  -1   17.11    1.88
  -5 -12   0    5.14    1.66
  -5 -12   1   14.41    1.84
  -5 -12   2    2.01    1.60
  -5 -12   3    1.15    1.63
  -5 -12   4    3.50    1.63
  -5 -12   5    3.83    1.67
  -5 -12   6    5.49    1.67
  -5 -12   7    0.05    1.63
  -5 -11  -3    1.64    1.44
  -5 -11  -2    5.89    1.54
  -5 -11  -1   25.95    2.04
  -5 -11   0   -1.80    1.47
  -5 -11   1   25.57    1.84
  -5 -11   1   28.28    2.06
  -5 -11   2    1.52    1.49
  -5 -11   3    9.31    1.59
  -5 -11   4    0.95    1.49
  -5 -11  20    4.77    2.71
  -5 -10  -4    4.01    1.39
  -5 -10  -3    3.50    1.42
  -5 -10  -2   22.21    1.84
  -5 -10  -1   23.06    1.60
  -5 -10  -1   22.10    1.83
  -5 -10   0   26.72    1.82
  -5 -10   0   29.51    2.01
  -5 -10   1   37.15    2.17
  -5 -10   1   39.54    2.30
  -5 -10   2   -0.48    1.41
  -5 -10   2    2.11    1.27
  -5 -10   3    7.08    1.38
  -5 -10   3    6.32    1.36
  -5 -10   3    6.00    1.48
  -5 -10   3    3.83    1.46
  -5 -10   3    5.33    1.43
  -5 -10   4    2.63    1.25
  -5 -10   4    2.50    1.36
  -5 -10   4    2.94    1.41
  -5 -10   4    0.66    1.50
  -5 -10   5   -0.48    1.41
  -5 -10   5   -2.49    1.49
  -5 -10   5    0.60    1.19
  -5 -10   6   47.98    2.44
  -5 -10  20   22.38    2.87
  -5 -10  21    5.49    2.82
  -5 -10  22   -0.39    3.11
  -5  -9  -5    5.16    1.33
  -5  -9  -5    6.61    1.33
  -5  -9  -4    9.22    1.39
  -5  -9  -4   13.46    1.42
  -5  -9  -3    4.04    1.30
  -5  -9  -3    3.50    1.29
  -5  -9  -2   35.54    2.12
  -5  -9  -2   36.17    1.90
  -5  -9  -2   38.55    2.17
  -5  -9  -1   15.24    1.37
  -5  -9  -1   20.21    1.65
  -5  -9  -1   15.33    1.55
  -5  -9   0    5.81    1.38
  -5  -9   0    4.35    1.19
  -5  -9   1   16.36    1.63
  -5  -9   1   17.42    1.67
  -5  -9   1   17.17    1.50
  -5  -9   1   18.44    1.68
  -5  -9   1   21.59    1.65
  -5  -9   2   22.85    1.66
  -5  -9   2   19.60    1.60
  -5  -9   2   22.79    1.68
  -5  -9   2   21.29    1.71
  -5  -9   3    0.22    1.18
  -5  -9   3   -2.27    1.29
  -5  -9   3   -1.73    1.34
  -5  -9   3   -1.69    1.39
  -5  -9   4    4.25    1.15
  -5  -9   4    3.67    1.33
  -5  -9   4    5.52    1.38
  -5  -9   4    4.66    1.41
  -5  -9   5    1.96    1.13
  -5  -9   5    0.37    1.28
  -5  -9   5    3.82    1.39
  -5  -9   5    4.11    1.44
  -5  -9   6    2.82    1.09
  -5  -9   6    1.12    1.37
  -5  -9   6    3.92    1.40
  -5  -9   6    4.18    1.39
  -5  -9   6    5.74    1.44
  -5  -9   7  101.42    4.43
  -5  -9   7   93.46    4.60
  -5  -9   7  104.30    4.68
  -5  -9   7  110.44    4.65
  -5  -9   7  109.32    4.68
  -5  -9   8    1.01    1.00
  -5  -9   8    0.71    1.41
  -5  -9   9    0.85    0.96
  -5  -9   9   -0.85    1.43
  -5  -9   9    0.31    1.43
  -5  -9   9    0.85    1.40
  -5  -9  10    3.20    1.41
  -5  -9  10    4.15    1.46
  -5  -9  12    0.93    1.51
  -5  -9  13    1.88    1.50
  -5  -9  14    0.13    1.67
  -5  -9  15    9.60    1.78
  -5  -9  16    0.71    1.75
  -5  -9  17    0.98    1.76
  -5  -9  18   11.51    2.07
  -5  -9  20    1.90    2.37
  -5  -9  21   -0.30    2.64
  -5  -9  22   -0.49    2.99
  -5  -9  23    8.19    3.21
  -5  -8  -6    3.65    1.18
  -5  -8  -5    5.12    1.25
  -5  -8  -5    5.69    1.18
  -5  -8  -4   27.06    1.76
  -5  -8  -4   29.98    1.75
  -5  -8  -4   24.77    1.42
  -5  -8  -3    5.46    0.90
  -5  -8  -3    1.98    1.17
  -5  -8  -3    4.74    1.22
  -5  -8  -2   13.40    1.17
  -5  -8  -2   15.17    1.42
  -5  -8  -2   17.41    1.45
  -5  -8  -1    5.95    1.23
  -5  -8  -1    6.92    1.07
  -5  -8  -1    4.32    1.24
  -5  -8   0    2.62    1.07
  -5  -8   0    2.37    1.19
  -5  -8   0    3.47    1.27
  -5  -8   0    3.56    1.20
  -5  -8   1   12.01    1.38
  -5  -8   1   11.94    1.28
  -5  -8   1   15.48    1.39
  -5  -8   1   12.17    1.42
  -5  -8   2   27.64    1.78
  -5  -8   2   31.19    1.87
  -5  -8   2   31.07    1.93
  -5  -8   2   22.80    1.73
  -5  -8   3   16.75    1.41
  -5  -8   3   21.57    1.58
  -5  -8   3   14.76    1.56
  -5  -8   3   15.42    1.45
  -5  -8   3   18.35    1.48
  -5  -8   3   18.04    1.51
  -5  -8   4   21.73    1.61
  -5  -8   4   30.32    1.84
  -5  -8   4   27.58    1.81
  -5  -8   4   24.15    1.75
  -5  -8   4   22.67    1.73
  -5  -8   4   26.31    1.75
  -5  -8   5    9.00    1.11
  -5  -8   5    7.20    1.32
  -5  -8   5    6.12    1.36
  -5  -8   5    6.79    1.27
  -5  -8   5    7.95    1.29
  -5  -8   5    7.05    1.24
  -5  -8   6   75.12    3.42
  -5  -8   6   78.17    3.62
  -5  -8   6   84.44    3.67
  -5  -8   6   77.00    3.59
  -5  -8   6   82.34    3.64
  -5  -8   6   76.17    3.54
  -5  -8   7   -1.61    0.96
  -5  -8   7   -1.74    1.30
  -5  -8   7   -1.12    1.24
  -5  -8   7   -1.67    1.13
  -5  -8   8   41.05    2.02
  -5  -8   8   46.49    2.35
  -5  -8   8   42.51    2.29
  -5  -8   8   37.58    2.18
  -5  -8   9   12.51    1.05
  -5  -8   9   13.98    1.56
  -5  -8   9   14.20    1.54
  -5  -8   9   12.08    1.46
  -5  -8   9   12.11    1.34
  -5  -8  10    8.70    1.42
  -5  -8  10    9.06    1.41
  -5  -8  10    8.06    0.95
  -5  -8  10   10.23    1.27
  -5  -8  11    0.72    0.81
  -5  -8  11    0.83    1.33
  -5  -8  11   -0.78    1.34
  -5  -8  11   -0.38    1.37
  -5  -8  11    1.22    1.11
  -5  -8  12    5.23    1.42
  -5  -8  12    6.50    1.44
  -5  -8  12    3.83    1.44
  -5  -8  12    5.09    1.19
  -5  -8  13   -2.29    1.43
  -5  -8  13   -0.27    1.41
  -5  -8  13    0.72    1.42
  -5  -8  13   -1.22    1.17
  -5  -8  14   -0.04    1.53
  -5  -8  14    0.15    1.46
  -5  -8  14    0.08    1.46
  -5  -8  15   42.66    2.59
  -5  -8  16    3.24    1.59
  -5  -8  17    7.53    1.81
  -5  -8  18    4.96    1.80
  -5  -8  19    5.77    1.96
  -5  -8  20    3.45    2.24
  -5  -8  20    0.10    2.05
  -5  -8  21    7.19    2.57
  -5  -8  22   -2.28    2.79
  -5  -8  23    3.89    2.99
  -5  -8  24   -0.06    3.27
  -5  -7  -8    2.06    1.19
  -5  -7  -7   17.00    1.45
  -5  -7  -6    8.21    1.27
  -5  -7  -6    4.76    1.11
  -5  -7  -5    1.51    1.21
  -5  -7  -5    2.47    0.65
  -5  -7  -5    3.07    1.02
  -5  -7  -4    1.19    1.16
  -5  -7  -4   -1.08    0.72
  -5  -7  -4    2.03    1.11
  -5  -7  -3    3.09    1.16
  -5  -7  -3    0.48    0.80
  -5  -7  -3    1.75    1.05
  -5  -7  -2    1.34    1.12
  -5  -7  -2   -0.02    0.85
  -5  -7  -2    1.25    1.04
  -5  -7  -1   14.81    1.39
  -5  -7  -1   16.19    1.31
  -5  -7  -1   14.15    1.36
  -5  -7  -1   15.84    1.18
  -5  -7   0  115.03    4.91
  -5  -7   0  114.64    4.94
  -5  -7   0  118.38    4.87
  -5  -7   0  110.52    4.83
  -5  -7   0  113.51    4.96
  -5  -7   1   74.99    3.38
  -5  -7   1   77.85    3.39
  -5  -7   1   76.46    3.41
  -5  -7   1   71.92    3.31
  -5  -7   1   73.35    3.34
  -5  -7   1   72.06    3.38
  -5  -7   2   87.21    3.85
  -5  -7   2   87.75    3.94
  -5  -7   2   88.68    3.91
  -5  -7   2   84.33    3.84
  -5  -7   2   90.93    3.87
  -5  -7   2   87.91    3.88
  -5  -7   3   30.49    1.70
  -5  -7   3   32.41    1.86
  -5  -7   3   32.87    1.89
  -5  -7   3   30.47    1.78
  -5  -7   3   29.14    1.77
  -5  -7   3   30.27    1.78
  -5  -7   4    5.75    0.97
  -5  -7   4    6.86    1.21
  -5  -7   4    6.79    1.21
  -5  -7   4    2.42    1.12
  -5  -7   4    6.79    1.20
  -5  -7   4    6.83    1.11
  -5  -7   5   13.57    1.11
  -5  -7   5   14.15    1.39
  -5  -7   5   13.04    1.40
  -5  -7   5   14.62    1.34
  -5  -7   5   12.94    1.29
  -5  -7   5   12.27    1.23
  -5  -7   6   13.00    1.04
  -5  -7   6   14.01    1.32
  -5  -7   6   12.68    1.34
  -5  -7   6   11.76    1.20
  -5  -7   7    2.28    0.81
  -5  -7   7    1.37    1.18
  -5  -7   7    0.51    1.15
  -5  -7   7    1.09    1.01
  -5  -7   8   14.32    1.09
  -5  -7   8   20.07    1.52
  -5  -7   8   14.17    1.51
  -5  -7   8   14.91    1.44
  -5  -7   8   16.03    1.32
  -5  -7   9   -0.39    1.26
  -5  -7   9    0.70    1.25
  -5  -7   9   -0.65    0.73
  -5  -7   9    0.66    0.99
  -5  -7  10    0.86    0.72
  -5  -7  10   -0.03    1.27
  -5  -7  10    0.23    1.29
  -5  -7  10    0.97    1.27
  -5  -7  10    0.94    0.99
  -5  -7  11    8.04    0.82
  -5  -7  11    9.85    1.45
  -5  -7  11    6.55    1.39
  -5  -7  11    8.72    1.45
  -5  -7  11    7.32    1.30
  -5  -7  11    8.88    1.15
  -5  -7  12   11.44    0.93
  -5  -7  12   11.78    1.50
  -5  -7  12   11.21    1.50
  -5  -7  12   10.98    1.51
  -5  -7  12   14.07    1.27
  -5  -7  13   14.95    1.61
  -5  -7  13   14.29    1.62
  -5  -7  13   15.34    1.64
  -5  -7  13   14.52    1.36
  -5  -7  14   -0.74    1.40
  -5  -7  14   -0.22    1.40
  -5  -7  14   -2.46    1.42
  -5  -7  14    0.14    1.11
  -5  -7  15   14.16    1.70
  -5  -7  15   14.85    1.71
  -5  -7  15   18.25    1.79
  -5  -7  15   15.96    1.48
  -5  -7  16    0.38    1.47
  -5  -7  16    2.40    1.47
  -5  -7  16    3.09    1.56
  -5  -7  16    2.54    1.26
  -5  -7  17   -0.84    1.56
  -5  -7  18   -1.62    1.69
  -5  -7  19    0.46    1.68
  -5  -7  20   43.09    3.00
  -5  -7  20   43.86    2.88
  -5  -7  21    1.29    2.39
  -5  -7  21   -2.36    2.31
  -5  -7  22   -1.78    2.60
  -5  -7  23   -0.68    2.84
  -5  -7  24    0.81    3.12
  -5  -7  25   -0.59    3.42
  -5  -6  -9   -0.22    1.20
  -5  -6  -8   10.12    1.30
  -5  -6  -7    2.31    1.17
  -5  -6  -6   22.40    1.51
  -5  -6  -6   20.45    1.33
  -5  -6  -5    0.58    1.14
  -5  -6  -5    1.68    0.59
  -5  -6  -5    3.07    0.95
  -5  -6  -4    7.67    1.20
  -5  -6  -4    6.98    0.76
  -5  -6  -4    6.92    1.06
  -5  -6  -3    2.26    1.10
  -5  -6  -3   -1.40    0.76
  -5  -6  -3    1.31    0.95
  -5  -6  -2    2.86    0.94
  -5  -6  -2    1.98    0.98
  -5  -6  -2    2.00    1.08
  -5  -6  -2    1.02    0.80
  -5  -6  -2    1.44    1.19
  -5  -6  -1    1.78    1.01
  -5  -6  -1    4.84    0.99
  -5  -6  -1    2.91    1.07
  -5  -6  -1    4.15    0.89
  -5  -6  -1    3.39    0.88
  -5  -6  -1    3.57    1.13
  -5  -6   0    2.00    0.98
  -5  -6   0   -0.30    1.03
  -5  -6   0    0.82    0.89
  -5  -6   0    1.45    0.90
  -5  -6   0    1.19    1.06
  -5  -6   1    4.71    1.08
  -5  -6   1    6.22    1.12
  -5  -6   1    4.23    0.99
  -5  -6   1    5.40    0.98
  -5  -6   1    6.99    1.13
  -5  -6   2   20.53    1.37
  -5  -6   2   21.31    1.46
  -5  -6   2   21.73    1.47
  -5  -6   2   22.27    1.44
  -5  -6   2   24.34    1.47
  -5  -6   2   21.09    1.46
  -5  -6   3  136.48    5.88
  -5  -6   3  149.15    5.99
  -5  -6   3  148.78    5.99
  -5  -6   3  140.02    5.92
  -5  -6   3  137.43    5.96
  -5  -6   3  141.62    5.93
  -5  -6   4   38.56    1.97
  -5  -6   4   43.84    2.17
  -5  -6   4   45.56    2.16
  -5  -6   4   42.87    2.15
  -5  -6   4   37.85    2.09
  -5  -6   4   40.66    2.07
  -5  -6   5   60.32    2.88
  -5  -6   5   69.57    3.11
  -5  -6   5   69.67    3.10
  -5  -6   5   66.03    3.05
  -5  -6   5   71.06    3.10
  -5  -6   5   66.93    3.00
  -5  -6   6    4.09    0.74
  -5  -6   6    3.19    1.12
  -5  -6   6    1.93    1.07
  -5  -6   6    2.98    0.92
  -5  -6   7   14.32    1.00
  -5  -6   7   19.03    1.38
  -5  -6   7   16.64    1.27
  -5  -6   8   22.07    1.55
  -5  -6   8   20.69    1.54
  -5  -6   8   18.64    1.09
  -5  -6   8   19.57    1.35
  -5  -6   9    3.09    0.64
  -5  -6   9    4.20    1.19
  -5  -6   9    3.84    1.17
  -5  -6   9    4.81    1.20
  -5  -6   9    3.77    0.95
  -5  -6  10    1.19    0.61
  -5  -6  10    1.78    1.17
  -5  -6  10    0.72    1.18
  -5  -6  10   -0.46    1.17
  -5  -6  10    0.67    1.14
  -5  -6  10    0.89    0.94
  -5  -6  11   10.02    0.77
  -5  -6  11    8.65    1.33
  -5  -6  11    8.66    1.34
  -5  -6  11    9.29    1.30
  -5  -6  11   10.54    1.38
  -5  -6  11    8.99    1.10
  -5  -6  12    7.28    0.72
  -5  -6  12    7.26    1.28
  -5  -6  12    7.77    1.29
  -5  -6  12    5.93    1.29
  -5  -6  12    6.68    1.35
  -5  -6  12    6.49    1.09
  -5  -6  13   15.75    0.99
  -5  -6  13   18.56    1.57
  -5  -6  13   17.96    1.58
  -5  -6  13   16.99    1.56
  -5  -6  13   18.60    1.60
  -5  -6  13   15.16    1.35
  -5  -6  13   20.06    1.58
  -5  -6  14   -0.56    1.28
  -5  -6  14    1.18    1.33
  -5  -6  14   -2.33    1.36
  -5  -6  14   -1.34    1.13
  -5  -6  15    4.93    1.34
  -5  -6  15    3.50    1.30
  -5  -6  15    5.01    1.41
  -5  -6  15    5.85    1.17
  -5  -6  16   11.80    1.58
  -5  -6  16   11.58    1.55
  -5  -6  16    9.88    1.60
  -5  -6  16   11.43    1.36
  -5  -6  17   -0.72    1.43
  -5  -6  17    0.57    1.38
  -5  -6  17   -1.25    1.54
  -5  -6  17   -0.77    1.22
  -5  -6  18    0.37    1.61
  -5  -6  18    0.96    1.42
  -5  -6  18    0.60    1.42
  -5  -6  19    2.85    1.85
  -5  -6  19    7.03    1.70
  -5  -6  20   17.74    2.21
  -5  -6  20   17.35    2.09
  -5  -6  21   -3.06    2.21
  -5  -6  21   -1.77    2.14
  -5  -6  22   -1.83    2.49
  -5  -6  22    0.05    2.28
  -5  -6  23    1.82    2.74
  -5  -6  24   -1.37    2.95
  -5  -6  25    2.35    3.16
  -5  -5 -11    0.99    1.27
  -5  -5 -10    1.24    1.29
  -5  -5  -9   20.92    1.63
  -5  -5  -8   12.46    1.35
  -5  -5  -7   14.59    1.33
  -5  -5  -6    8.65    1.19
  -5  -5  -6    6.37    0.89
  -5  -5  -5    1.00    1.04
  -5  -5  -5    1.68    0.53
  -5  -5  -5    0.98    0.83
  -5  -5  -4   16.90    1.40
  -5  -5  -4   16.09    1.01
  -5  -5  -4   18.46    1.20
  -5  -5  -4   18.35    1.54
  -5  -5  -3    0.22    0.83
  -5  -5  -3   -0.24    1.00
  -5  -5  -3   -2.19    0.91
  -5  -5  -3   -0.20    0.73
  -5  -5  -3    0.09    0.66
  -5  -5  -3   -1.81    1.16
  -5  -5  -2    3.03    0.99
  -5  -5  -2    2.19    0.92
  -5  -5  -2    1.52    0.88
  -5  -5  -2    1.99    0.74
  -5  -5  -2    2.38    0.76
  -5  -5  -2    1.58    1.07
  -5  -5  -1   77.56    3.30
  -5  -5  -1   74.24    3.29
  -5  -5  -1   76.19    3.28
  -5  -5  -1   77.40    3.23
  -5  -5  -1   69.55    3.20
  -5  -5  -1   71.93    3.33
  -5  -5   0   15.56    1.23
  -5  -5   0   15.86    1.23
  -5  -5   0   15.16    1.13
  -5  -5   0   15.25    1.13
  -5  -5   0   16.83    1.30
  -5  -5   1   11.84    1.12
  -5  -5   1   10.17    1.11
  -5  -5   1   10.83    1.07
  -5  -5   1    9.93    1.01
  -5  -5   1   11.79    1.14
  -5  -5   2   35.61    1.86
  -5  -5   2   36.76    1.87
  -5  -5   2   34.42    1.82
  -5  -5   2   34.22    1.79
  -5  -5   2   32.92    1.83
  -5  -5   3  182.84    7.63
  -5  -5   3  199.26    7.74
  -5  -5   3  200.96    7.74
  -5  -5   3  181.67    7.70
  -5  -5   3  182.54    7.69
  -5  -5   3  180.42    7.67
  -5  -5   4  189.29    8.19
  -5  -5   4  210.29    8.33
  -5  -5   4  208.19    8.33
  -5  -5   4  212.76    8.33
  -5  -5   4  199.90    8.29
  -5  -5   4  202.58    8.27
  -5  -5   5   83.81    3.62
  -5  -5   5   94.79    3.83
  -5  -5   5   86.64    3.78
  -5  -5   5   84.74    3.72
  -5  -5   6   83.86    3.58
  -5  -5   6   88.54    3.79
  -5  -5   6   88.03    3.71
  -5  -5   7    4.83    1.10
  -5  -5   7    6.42    1.10
  -5  -5   7    4.56    0.64
  -5  -5   7    4.33    0.90
  -5  -5   8   31.60    1.43
  -5  -5   8   35.00    1.86
  -5  -5   8   30.16    1.85
  -5  -5   8   31.33    1.81
  -5  -5   8   29.76    1.85
  -5  -5   8   31.56    1.67
  -5  -5   9    2.50    0.55
  -5  -5   9    3.56    1.10
  -5  -5   9    2.33    1.15
  -5  -5   9    2.66    1.13
  -5  -5   9    3.29    1.15
  -5  -5   9    2.78    1.06
  -5  -5   9    2.94    0.88
  -5  -5  10    7.58    0.63
  -5  -5  10    6.89    1.18
  -5  -5  10    6.90    1.21
  -5  -5  10    7.89    1.23
  -5  -5  10    7.41    1.24
  -5  -5  10    5.94    1.18
  -5  -5  10    7.98    0.99
  -5  -5  11   68.94    3.00
  -5  -5  11   76.53    3.39
  -5  -5  11   73.68    3.36
  -5  -5  11   70.53    3.34
  -5  -5  11   76.78    3.42
  -5  -5  11   76.68    3.35
  -5  -5  11   74.25    3.21
  -5  -5  12   -0.53    0.55
  -5  -5  12    1.04    1.20
  -5  -5  12    0.55    1.13
  -5  -5  12   -0.77    1.14
  -5  -5  12    0.72    1.23
  -5  -5  12   -1.44    1.16
  -5  -5  12   -1.30    0.99
  -5  -5  12    0.65    1.17
  -5  -5  13   39.50    2.23
  -5  -5  13   43.55    2.25
  -5  -5  13   38.44    2.20
  -5  -5  13   38.16    2.18
  -5  -5  13   42.33    2.27
  -5  -5  13   39.60    2.22
  -5  -5  13   40.61    2.04
  -5  -5  14   10.06    1.35
  -5  -5  14   10.27    1.39
  -5  -5  14   11.72    1.44
  -5  -5  14   12.46    1.51
  -5  -5  14   10.71    1.40
  -5  -5  14   12.71    1.21
  -5  -5  14   12.36    1.39
  -5  -5  15   -1.34    1.21
  -5  -5  15   -1.12    1.29
  -5  -5  15   -0.52    1.24
  -5  -5  15    0.94    1.26
  -5  -5  15   -0.43    1.21
  -5  -5  15   -0.51    1.38
  -5  -5  15    1.24    1.07
  -5  -5  15   -1.13    1.26
  -5  -5  16   -1.34    1.27
  -5  -5  16   -0.91    1.33
  -5  -5  16   -0.79    1.27
  -5  -5  16   -0.75    1.22
  -5  -5  16   -0.08    1.40
  -5  -5  16   -0.24    1.10
  -5  -5  17   16.85    1.56
  -5  -5  17   13.72    1.60
  -5  -5  17   15.33    1.53
  -5  -5  17   12.41    1.68
  -5  -5  17   14.43    1.42
  -5  -5  18    1.04    1.31
  -5  -5  18    4.15    1.40
  -5  -5  18    2.06    1.48
  -5  -5  18    5.64    1.54
  -5  -5  18    4.92    1.27
  -5  -5  19    0.04    1.75
  -5  -5  19   -1.12    1.57
  -5  -5  19    1.11    1.38
  -5  -5  19    0.46    1.40
  -5  -5  20   10.67    1.93
  -5  -5  20    8.55    1.80
  -5  -5  20   11.75    1.61
  -5  -5  20   11.68    1.63
  -5  -5  21    0.34    2.02
  -5  -5  21   -2.44    1.95
  -5  -5  22   -3.35    2.38
  -5  -5  22   -0.13    2.15
  -5  -5  23   -0.50    2.63
  -5  -5  23    1.29    2.39
  -5  -5  24    1.44    2.84
  -5  -4 -11   30.50    1.96
  -5  -4 -10   -1.03    1.26
  -5  -4 -10    0.90    0.45
  -5  -4  -9   -1.23    1.16
  -5  -4  -8    0.29    1.14
  -5  -4  -7    8.30    1.19
  -5  -4  -6   29.55    1.70
  -5  -4  -6   25.45    1.43
  -5  -4  -6   32.56    1.88
  -5  -4  -5  212.28    8.17
  -5  -4  -5  188.88    7.97
  -5  -4  -5  200.38    8.06
  -5  -4  -5  215.96    8.27
  -5  -4  -4    3.33    1.01
  -5  -4  -4    2.58    0.79
  -5  -4  -4    3.22    0.76
  -5  -4  -4    2.68    0.65
  -5  -4  -4    2.99    0.61
  -5  -4  -4    3.47    1.18
  -5  -4  -3   19.47    1.31
  -5  -4  -3   19.17    1.17
  -5  -4  -3   18.94    1.19
  -5  -4  -3   18.68    1.06
  -5  -4  -3   19.14    1.10
  -5  -4  -3   18.96    1.44
  -5  -4  -2  194.03    7.87
  -5  -4  -2  196.10    7.83
  -5  -4  -2  195.57    7.84
  -5  -4  -2  180.41    7.76
  -5  -4  -2  195.41    7.80
  -5  -4  -2  193.52    7.92
  -5  -4  -1   13.29    1.17
  -5  -4  -1   16.57    1.11
  -5  -4  -1   15.34    1.09
  -5  -4  -1   14.36    0.99
  -5  -4  -1   14.08    1.04
  -5  -4  -1   11.63    1.17
  -5  -4   0    2.27    0.96
  -5  -4   0    2.34    0.88
  -5  -4   0    3.40    0.90
  -5  -4   0    2.27    0.79
  -5  -4   0    1.88    0.83
  -5  -4   0    2.10    0.92
  -5  -4   1   12.88    1.16
  -5  -4   1   15.50    1.16
  -5  -4   1   11.67    1.04
  -5  -4   1   14.62    1.16
  -5  -4   2   48.60    2.23
[truncated: 4,678,837 more chars]
